# Supplementary material for: Astrocytes Drive Divergent Metabolic Gene Expression in Humans and Chimpanzees
Source: Genome Biol Evol. 2023 Dec 30;16(1):evad239. doi: 10.1093/gbe/evad239 (PMC10829071; doi:10.1093/gbe/evad239)
Supplement: evad239_Supplementary_Data [file evad239_supplementary_data.zip]

Archive with 4 entries (4 files):
- Zintel_Supplemental Material Legends.docx
- All_SI_Figures_combined.pdf
- Ch3_Zintel_SITables.xlsx
- iAstrocyte_Zintel_SITables_V11.xlsx
