# Supplementary material for: Astrocytes Drive Divergent Metabolic Gene Expression in Humans and Chimpanzees
Source: Genome Biol Evol. 2023 Dec 30;16(1):evad239. doi: 10.1093/gbe/evad239 (PMC10829071; doi:10.1093/gbe/evad239)
Supplement: evad239_Supplementary_Data [file evad239_supplementary_data.zip › iAstrocyte_Zintel_SITables_V11.xlsx]

## Sheet: README
SI Table Name	SI Table Title
SI Table 1	Sample, cell line, and sequencing information.
SI Table 2	External RNA-Seq Metadata from Gene Expression Omnibus.
SI Table 3	Interspecies differentially expressed (DE) genes.
SI Table 4	Categorical enrichment analyses of DE genes
SI Table 5	Gene Set Enrichment Analysis (GSEA) Pathway enrichment of DE genes
SI Table 6	Leading edge analyses of genes in three significant GSEA pathways
SI Table 7	Interspecies differentially expressed genes with evidence of coding selection.
SI Table 8	Interspecies differentially expressed genes with evidence of non-coding selection

## Sheet: SI Table 1
ID_Alpha	Sample_ID_Full	Cell_Line	Cell_Type	Passage_Number	RIN	TotalReads	TotalReads_Mill	Run_Name	Run Date	Alignment_Parameters	Alignment_Perc
Q	Q_H28815_Astrocytes	H28815	Astrocytes	6	10	3.22254e+07	32.23	iNeural_Run2_Zintel	2019-03-28	--local	99.54
D	D_H28126B_Astrocytes	H28126B	Astrocytes	5	10	4.63199e+07	46.32	iNeural_Run1_Zintel	2019-02-18	--local	99.55
S	S_C8861G_Astrocytes	C8861G	Astrocytes	5	10	5.9448e+07	59.45	iNeural_Run2_Zintel	2019-03-22	--local	99.44
R	R_C4955_Astrocytes	C4955	Astrocytes	5	10	6.27638e+07	62.76	iNeural_Run2_Zintel	2019-03-29	--local	99.54
E	E_C3649K_Astrocytes	C3649K	Astrocytes	5	10	6.41882e+07	64.19	iNeural_Run1_Zintel	2019-02-18	--local	99.5
M	M_H20961_Astrocytes	H20961	Astrocytes	5	10	8.18658e+07	81.87	iNeural_Run1_Zintel	2019-02-18	--local	98.92
L	L_C4955_Neurons	C4955	Neurons	2	9.3	4.16887e+07	41.69	iNeural_Run2_Zintel	2019-03-21	--local	99.49
F	F_C3649K_Neurons	C3649K	Neurons	2	10	4.28399e+07	42.84	iNeural_Run1_Zintel	2019-02-18	--local	99.49
K	K_H28126B_Neurons	H28126B	Neurons	3	10	5.17636e+07	51.76	iNeural_Run1_Zintel	2019-02-18	--local	99.49
C	C_C8861G_Neurons	C8861G	Neurons	2	10	5.995e+07	59.95	iNeural_Run1_Zintel	2019-02-18	--local	99.47
O	O_H20961_Neurons	H20961	Neurons	2	10	6.00778e+07	60.08	iNeural_Run2_Zintel	2019-03-25	--local	99.07
P	P_H28815_Neurons	H28815	Neurons	2	10	6.76047e+07	67.6	iNeural_Run2_Zintel	2019-03-23	--local	99.56
B	B_C8861G_NPCs	C8861G	NPCs	6	10	3.51373e+07	35.14	iNeural_Run1_Zintel	2019-02-18	--local	99.39
G	G_H28815_NPCs	H28815	NPCs	6	10	##########	44.41	iNeural_Run1_Zintel	2019-02-18	--local	99.56
A	A_H20961_NPCs	H20961	NPCs	5	10	5.5541e+07	55.54	iNeural_Run2_Zintel	2019-03-27	--local	98.84
J	J_C3649K_NPCs	C3649K	NPCs	5	9	5.86515e+07	58.65	iNeural_Run2_Zintel	2019-03-26	--local	99.57
N	N_H28126B_NPCs	H28126B	NPCs	6	8.3	6.92275e+07	69.23	iNeural_Run2_Zintel	2019-03-24	--local	99.6
H	H_C4955_NPCs	C4955	NPCs	5	9.8	7.99794e+07	79.98	iNeural_Run1_Zintel	2019-02-18	--local	99.51
Gene number in raw counts (before fetching orthologs) = 58740 human, 33734 chimpanzee
Gene number in matched orthologs (to human reference list) = 17388
	For all orthologs, "ptroglodytes_homolog_orthology_confidence" = 1 and "ptroglodytes_homolog_perc_id" > 80%.
	Removed duplicates.
Passage_Number = for NPCs, since induction began; for neurons and astrocytes, since differentiation began.
From Basespace = 93.49% (Run2) & 93.19 (Run1) of reads with %>= Q30
bowtie2:
bsub -q long -W 72:00 -n 4 -R span[hosts=1] -R rusage[mem=50000] /share/pkg/bowtie2/2.3.4.3/bowtie2 --local -q -p 4 -x /project/uma_courtney_babbitt/iNeural_2019/Ensembl_Genomes/Homo_sapiens.GRCh3_Bowtie2Inx_April2019/hgGRCh38_Ensembl_April2019.bwt2.idx -U /project/uma_courtney_babbitt/iNeural_2019/full_Sample_FQs/H20961_NPCs_A.fastq -S H20961_NPCs_A.localNewEns2019IndxApril.bwt2.sam
bowtie2 --local -q -p 4 -x IDX -U FQ -S out.sam			3
	Homo_sapiens.GRCh38.dna.toplevel.fa.gz
	Pan_troglodytes.Pan_tro_3.0.dna.toplevel.fa.gz
bsub -q short -W 4:00 -n 1 -R rusage[mem=50000] /share/pkg/bowtie2/2.3.4.3/bowtie2-build /project/uma_courtney_babbitt/iNeural_2019/Ensembl_Genomes/Homo_sapiens.GRCh38.dna.toplevel.fa hgGRCh38_Ensembl_April2019.bwt2.idx
htseq-count code: MOVED FORWARD WITH UNION
htseq-count --stranded=no -t exon -m union out.sam GTF > htseq.out
	Homo_sapiens.GRCh38.95.gtf.gz
	Pan_troglodytes.Pan_tro_3.0.95.gtf.gz
Used HTSeq version 0.10.0 (newest on MGHPCC) (Version history link below)
	https://htseq.readthedocs.io/en/release_0.11.1/history.html
## Calculations for read counts in:
iNeural_ReadCalculations.xlsx

## Sheet: SI Table 2
Sample_ID	SRR_Number	CT	Age	Region	Citation	Data_Format	GEO_Accession	GEO Accession # Per Citation
Ast_Ctx_21_Zhang2016_SRR2557092	SRR2557092	AST	21	Cortex	Zhang_etal_2016_Neuron	NextSeq500 paired end	GSM1901312	GSE73721	https://trace.ncbi.nlm.nih.gov/Traces/sra/?run=SRR2557092
Ast_Ctx_22_Zhang2016_SRR2557093	SRR2557093	AST	22	Cortex	Zhang_etal_2016_Neuron	NextSeq500 paired end	GSM1901313	GSE73721	https://www.ncbi.nlm.nih.gov/sra?term=SRX1303792
Ast_Ctx_35_Zhang2016_SRR2557094	SRR2557094	AST	35	Cortex	Zhang_etal_2016_Neuron	NextSeq500 paired end	GSM1901314	GSE73721	https://www.ncbi.nlm.nih.gov/sra?term=SRX1303793
Ast_Ctx_47_Zhang2016_SRR2557095	SRR2557095	AST	47	Cortex	Zhang_etal_2016_Neuron	NextSeq500 paired end	GSM1901315	GSE73721	https://www.ncbi.nlm.nih.gov/sra?term=SRX1303794
Ast_Hipp_21_Zhang2016_SRR2557105	SRR2557105	AST	21	Hippocampus	Zhang_etal_2016_Neuron	NextSeq500 paired end	GSM1901325	GSE73721	https://www.ncbi.nlm.nih.gov/sra?term=SRX1303804
Ast_Hipp_22_Zhang2016_SRR2557106	SRR2557106	AST	22	Hippocampus	Zhang_etal_2016_Neuron	NextSeq500 paired end	GSM1901326	GSE73721	https://www.ncbi.nlm.nih.gov/sra?term=SRX1303805
Ast_Hipp_53A_Zhang2016_SRR2557107	SRR2557107	AST	53	Hippocampus	Zhang_etal_2016_Neuron	NextSeq500 paired end	GSM1901327	GSE73721	https://www.ncbi.nlm.nih.gov/sra?term=SRX1303806
Ast_Hipp_53B_Zhang2016_SRR2557108	SRR2557108	AST	53	Hippocampus	Zhang_etal_2016_Neuron	NextSeq500 paired end	GSM1901328	GSE73721	https://www.ncbi.nlm.nih.gov/sra?term=SRX1303807
Neu_Ctx_25_Zhang2016_SRR2557113	SRR2557113	NEU	25	Cortex	Zhang_etal_2016_Neuron	NextSeq500 paired end	GSM1901333	GSE73721	https://www.ncbi.nlm.nih.gov/sra?term=SRX1303812
Neu_Pyramidal_1_ENCODE_SRR3191829	SRR3191829	NEU_PYR	27	brain	ENCODE	HiSeq 2000 single	GSM2071331	GSM2071331	https://www.ncbi.nlm.nih.gov/sra?term=SRX1603031
Neu_Pyramidal_2_ENCODE_SRR3191832	SRR3191832	NEU_PYR	27	brain	ENCODE	HiSeq 2000 single	GSM2071332	SRX1603032	https://www.ncbi.nlm.nih.gov/sra?term=SRX1603032
Neu_Pyramidal_3_ENCODE_SRR3192520	SRR3192520	NEU_PYR	20	brain	ENCODE	HiSeq 2000 single	GSM2071418	SRX1603499	https://www.ncbi.nlm.nih.gov/sra?LinkName=biosample_sra&from_uid=4284448
Brain_FrtCtx_1_Human_Brawand2011_SRR306838	SRR306838	BR_FrtCtx	NR	Cortex	Brawand_2011	Single; Illumina Genome Analyzer IIx	GSM752691	GSE30352	https://www-ncbi-nlm-nih-gov.silk.library.umass.edu/sra?term=SRX081982
Brain_FrtCtx_2_Human_Brawand2011_SRR306839	SRR306839	BR_FrtCtx	NR	Cortex	Brawand_2011	Single; Illumina Genome Analyzer IIx	GSM752692	GSE30352	https://www-ncbi-nlm-nih-gov.silk.library.umass.edu/sra?term=SRX081983
Brain_PreFrtCtx_1_Human_Brawand2011_SRR306840	SRR306840	BR_PreFrtCtx	NR	Cortex	Brawand_2011	Single; Illumina Genome Analyzer IIx	GSM752693	GSE30352	https://www-ncbi-nlm-nih-gov.silk.library.umass.edu/sra?term=SRX081984
Brain_PreFrtCtx_2_Human_Brawand2011_SRR306841	SRR306841	BR_PreFrtCtx	NR	Cortex	Brawand_2011	Single; Illumina Genome Analyzer IIx	GSM752694	GSE30352	https://www-ncbi-nlm-nih-gov.silk.library.umass.edu/sra?term=SRX081985
Brain_PreFrtCtx_3_Human_Brawand2011_SRR306842	SRR306842	BR_PreFrtCtx	NR	Cortex	Brawand_2011	Single; Illumina Genome Analyzer IIx	GSM752695	GSE30352	https://www-ncbi-nlm-nih-gov.silk.library.umass.edu/sra?term=SRX081986
Brain_TempLobe_Human_Brawand2011_SRR306843	SRR306843	BR_TemporalLobe	NR	Temporal_Lobe	Brawand_2011	Single; Illumina Genome Analyzer IIx	GSM752696	GSE30352	https://www-ncbi-nlm-nih-gov.silk.library.umass.edu/sra?term=SRX081987
Brain_Cere_1_Human_Brawand2011_SRR306844	SRR306844	BR_Cere	NR	Cerebellum	Brawand_2011	Single; Illumina Genome Analyzer IIx	GSM752697	GSE30352	https://www-ncbi-nlm-nih-gov.silk.library.umass.edu/sra?term=SRX081988
Brain_Cere_2_Human_Brawand2011_SRR306846	SRR306846	BR_Cere	NR	Cerebellum	Brawand_2011	Single; Illumina Genome Analyzer IIx	GSM752698	GSE30352	https://www-ncbi-nlm-nih-gov.silk.library.umass.edu/sra?term=SRX081989
Heart_1_Fem_Human_Brawand2011_SRR306847	SRR306847	Heart	NR	Heart	Brawand_2011	Single; Illumina Genome Analyzer IIx	GSM752699	GSE30352	https://www-ncbi-nlm-nih-gov.silk.library.umass.edu/sra?term=SRX081990
Heart_2_Mal_Human_Brawand2011_SRR306849	SRR306849	Heart	NR	Heart	Brawand_2011	Single; Illumina Genome Analyzer IIx	GSM752700	GSE30352	https://www-ncbi-nlm-nih-gov.silk.library.umass.edu/sra?term=SRX081991
Heart_3_Mal_Human_Brawand2011_SRR306850	SRR306850	Heart	NR	Heart	Brawand_2011	Single; Illumina Genome Analyzer IIx	GSM752701	GSE30352	https://www-ncbi-nlm-nih-gov.silk.library.umass.edu/sra?term=SRX081992
Kidney_1_Fem_Human_Brawand2011_SRR306851	SRR306851	Kidney	NR	Kidney	Brawand_2011	Single; Illumina Genome Analyzer IIx	GSM752702	GSE30352	https://www-ncbi-nlm-nih-gov.silk.library.umass.edu/sra?term=SRX081993
Kidney_2_Mal_Human_Brawand2011_SRR306852	SRR306852	Kidney	NR	Kidney	Brawand_2011	Single; Illumina Genome Analyzer IIx	GSM752703	GSE30352	https://www-ncbi-nlm-nih-gov.silk.library.umass.edu/sra?term=SRX081994
Kidney_3_Mal_Human_Brawand2011_SRR306853	SRR306853	Kidney	NR	Kidney	Brawand_2011	Single; Illumina Genome Analyzer IIx	GSM752704	GSE30352	https://www-ncbi-nlm-nih-gov.silk.library.umass.edu/sra?term=SRX081995
Liver_1_Mal_Human_Brawand2011_SRR306855	SRR306855	Liver	NR	Liver	Brawand_2011	Single; Illumina Genome Analyzer IIx	GSM752705	GSE30352	https://www-ncbi-nlm-nih-gov.silk.library.umass.edu/sra?term=SRX081996
Liver_2_Mal_Human_Brawand2011_SRR306856	SRR306856	Liver	NR	Liver	Brawand_2011	Single; Illumina Genome Analyzer IIx	GSM752706	GSE30352	https://www-ncbi-nlm-nih-gov.silk.library.umass.edu/sra?term=SRX081997
Brain_PreFrtCtx_1_Fem_Chimp_Brawand2011_SRR306811	SRR306811	BR_PreFrtCtx	44	Cortex	Brawand_2011	Single; Illumina Genome Analyzer IIx	GSM752664	GSE30352	https://www.ncbi.nlm.nih.gov/sra?term=SRX081955
Brain_PreFrtCtx_2_Mal_Chimp_Brawand2011_SRR306812	SRR306812	BR_PreFrtCtx	12.3	Cortex	Brawand_2011	Single; Illumina Genome Analyzer IIx	GSM752665	GSE30352	https://www.ncbi.nlm.nih.gov/sra?term=SRX081956
Brain_PreFrtCtx_3_Mal_Chimp_Brawand2011_SRR306813	SRR306813	BR_PreFrtCtx	35	Cortex	Brawand_2011	Single; Illumina Genome Analyzer IIx	GSM752666	GSE30352	https://www.ncbi.nlm.nih.gov/sra?term=SRX081957
Brain_PreFrtCtx_4_Mal_Chimp_Brawand2011_SRR306814	SRR306814	BR_PreFrtCtx	12.1	Cortex	Brawand_2011	Single; Illumina Genome Analyzer IIx	GSM752667	GSE30352	https://www.ncbi.nlm.nih.gov/sra?term=SRX081958
Brain_PreFrtCtx_5_Mal_Chimp_Brawand2011_SRR306815	SRR306815	BR_PreFrtCtx	6.7	Cortex	Brawand_2011	Single; Illumina Genome Analyzer IIx	GSM752668	GSE30352	https://www.ncbi.nlm.nih.gov/sra?term=SRX081959
Brain_PreFrtCtx_6_Mal_Chimp_Brawand2011_	SRR306816	BR_PreFrtCtx	12	Cortex	Brawand_2011	Single; Illumina Genome Analyzer IIx	GSM752669	GSE30352	https://www.ncbi.nlm.nih.gov/sra?term=SRX081960
Brain_Cere_1_Fem_Chimp_Brawand2011_SRR306817	SRR306817	BR_Cere	44	Cerebellum	Brawand_2011	Single; Illumina Genome Analyzer IIx	GSM752670	GSE30352	https://www.ncbi.nlm.nih.gov/sra?term=SRX081961
Brain_Cere_2_Mal_Chimp_Brawand2011_SRR306818	SRR306818	BR_Cere	12	Cerebellum	Brawand_2011	Single; Illumina Genome Analyzer IIx	GSM752671	GSE30352	https://www.ncbi.nlm.nih.gov/sra?term=SRX081962
Heart_1_Fem_Chimp_Brawand2011_SRR306819	SRR306819	Heart	44	Heart	Brawand_2011	Single; Illumina Genome Analyzer IIx	GSM752672	GSE30352	https://www.ncbi.nlm.nih.gov/sra?term=SRX081963
Heart_2_Mal_Chimp_Brawand2011_SRR306820	SRR306820	Heart	12	Heart	Brawand_2011	Single; Illumina Genome Analyzer IIx	GSM752673	GSE30352	https://www.ncbi.nlm.nih.gov/sra?term=SRX081964
Kidney_1_Fem_Chimp_Brawand2011_SRR306821	SRR306821	Kidney	44	Kidney	Brawand_2011	Single; Illumina Genome Analyzer IIx	GSM752674	GSE30352	https://www.ncbi.nlm.nih.gov/sra?term=SRX081965
Kidney_2_Mal_Chimp_Brawand2011_SRR306822	SRR306822	Kidney	12	Kidney	Brawand_2011	Single; Illumina Genome Analyzer IIx	GSM752675	GSE30352	https://www.ncbi.nlm.nih.gov/sra?term=SRX081966
Liver_1_Fem_Chimp_Brawand2011_SRR306823	SRR306823	Liver	44	Liver	Brawand_2011	Single; Illumina Genome Analyzer IIx	GSM752676	GSE30352	https://www.ncbi.nlm.nih.gov/sra?term=SRX081967
Liver_2_Mal_Chimp_Brawand2011_SRR306824	SRR306824	Liver	12	Liver	Brawand_2011	Single; Illumina Genome Analyzer IIx	GSM752677	GSE30352	https://www.ncbi.nlm.nih.gov/sra?term=SRX081968

## Sheet: SI Table 3
genes	Rank_NPC_DE	Rank_NEU_DE	Rank_AST_DE	DE_inCTxSP	Ast_DE_logFC	Ast_DE_logCPM	Ast_DE_F	Ast_DE_PValue	Ast_DE_FDR	Ast_DE_SpeciesUP	Ast_DE_DE	Expr_In_Ast	Neu_DE_logFC	Neu_DE_logCPM	Neu_DE_F	Neu_DE_PValue	Neu_DE_FDR	Neu_DE_SpeciesUP	Neu_DE_DE	Expr_In_Neu	NPC_DE_logFC	NPC_DE_logCPM	NPC_DE_F	NPC_DE_PValue	NPC_DE_FDR	NPC_DE_SpeciesUP	NPC_DE_DE	Expr_In_NPC	CTxSP_FDR05_logFC.Cell_TypeNeuron	CTxSP_FDR05_logFC.Cell_TypeNPC	CTxSP_FDR05_logFC.SpeciesHuman	CTxSP_FDR05_logFC.Cell_TypeNeuron.SpeciesHuman	CTxSP_FDR05_logFC.Cell_TypeNPC.SpeciesHuman	CTxSP_FDR05_logCPM	CTxSP_FDR05_F	CTxSP_FDR05_PValue	CTxSP_FDR05_FDR
2019-03-02	-0.187727	-1.04444	-0.81568	yes	NA	NA	NA	NA	NA	NA	NA	NA	NA	NA	NA	NA	NA	NA	NA	NA	NA	NA	NA	NA	NA	NA	NA	NA	-0.132031	-1.77924	-1.44536	-0.761752	1.01847	4.30647	6.14189	0.00371714	0.0164651
2019-03-02	0.721072	0.922264	0.206091	yes	NA	NA	NA	NA	NA	NA	NA	NA	NA	NA	NA	NA	NA	NA	NA	NA	NA	NA	NA	NA	NA	NA	NA	NA	-0.0255618	-1.08225	0.214397	0.564351	0.81676	4.46467	7.79332	0.0012876	0.00796111
2019-03-03	0.0538974	-0.20412	-0.439781	yes	NA	NA	NA	NA	NA	NA	NA	NA	NA	NA	NA	NA	NA	NA	NA	NA	NA	NA	NA	NA	NA	NA	NA	NA	-0.4248	-5.12016	-1.67876	0.820803	1.82042	5.56996	6.25216	0.00344469	0.0156199
2019-03-04	-0.25953	-0.131917	0.290442	yes	NA	NA	NA	NA	NA	NA	NA	NA	NA	NA	NA	NA	NA	NA	NA	NA	NA	NA	NA	NA	NA	NA	NA	NA	2.54322	3.39487	0.612696	-1.33742	-1.26268	4.31706	4.41415	0.0138541	0.040526
2019-03-05	1.22869	0.428397	-0.475572	yes	NA	NA	NA	NA	NA	NA	NA	NA	NA	NA	NA	NA	NA	NA	NA	NA	NA	NA	NA	NA	NA	NA	NA	NA	-0.376028	-0.390892	-0.261329	0.702316	1.22774	6.35683	4.90414	0.00929885	0.0307902
2019-03-06	1.12655	0.419069	0.581614	NA	NA	NA	NA	NA	NA	NA	NA	NA	NA	NA	NA	NA	NA	NA	NA	NA	NA	NA	NA	NA	NA	NA	NA	NA	NA	NA	NA	NA	NA	NA	NA	NA	NA
2019-03-07	-0.0047612	0.0267373	-0.125966	NA	NA	NA	NA	NA	NA	NA	NA	NA	NA	NA	NA	NA	NA	NA	NA	NA	NA	NA	NA	NA	NA	NA	NA	NA	NA	NA	NA	NA	NA	NA	NA	NA	NA
2019-03-08	-2.66216	-2.328	-3.4148	yes	-3.23165	5.40798	292.518	1.96062e-06	0.00038477	Chimpanzee	Yes_AST	Yes	-2.92964	5.06788	99.4896	6.24129e-05	0.00469891	Chimpanzee	Yes_NEU	Yes	-2.65561	5.58384	94.4392	3.94469e-05	0.00217693	Chimpanzee	Yes_NPC	Yes	-0.29833	-0.189203	-3.22213	0.285957	0.550649	5.36108	104.834	3.45972e-10	7.56548e-08
2019-03-09	-0.302494	-0.0949733	-0.645107	NA	NA	NA	NA	NA	NA	NA	NA	NA	NA	NA	NA	NA	NA	NA	NA	NA	NA	NA	NA	NA	NA	NA	NA	NA	NA	NA	NA	NA	NA	NA	NA	NA	NA
2019-03-10	NA	NA	0.307898	NA	NA	NA	NA	NA	NA	NA	NA	NA	NA	NA	NA	NA	NA	NA	NA	NA	NA	NA	NA	NA	NA	NA	NA	NA	NA	NA	NA	NA	NA	NA	NA	NA	NA
2019-03-11	-0.321999	NA	NA	NA	NA	NA	NA	NA	NA	NA	NA	NA	NA	NA	NA	NA	NA	NA	NA	NA	NA	NA	NA	NA	NA	NA	NA	NA	NA	NA	NA	NA	NA	NA	NA	NA	NA
2019-09-01	-0.0415494	0.0917301	-0.0107759	NA	NA	NA	NA	NA	NA	NA	NA	NA	NA	NA	NA	NA	NA	NA	NA	NA	NA	NA	NA	NA	NA	NA	NA	NA	NA	NA	NA	NA	NA	NA	NA	NA	NA
2019-09-02	0.515798	-0.164032	-0.215283	yes	NA	NA	NA	NA	NA	NA	NA	NA	NA	NA	NA	NA	NA	NA	NA	NA	NA	NA	NA	NA	NA	NA	NA	NA	-0.196742	-1.01609	-0.180234	-0.0891008	0.677898	10.0177	4.87391	0.00952441	0.0313049
2019-09-06	0.139265	0.536542	0.0793132	NA	NA	NA	NA	NA	NA	NA	NA	NA	NA	NA	NA	NA	NA	NA	NA	NA	NA	NA	NA	NA	NA	NA	NA	NA	NA	NA	NA	NA	NA	NA	NA	NA	NA
2019-09-07	0.265039	0.0534538	-0.527389	yes	NA	NA	NA	NA	NA	NA	NA	NA	NA	NA	NA	NA	NA	NA	NA	NA	NA	NA	NA	NA	NA	NA	NA	NA	-0.607288	-1.46619	-0.396873	0.516417	0.704975	8.38942	5.65391	0.0052605	0.0208455
2019-09-09	0.307622	0.209777	1.40425	yes	0.990434	9.3199	17.6439	0.00533477	0.0394229	Human	Yes_AST	Yes	NA	NA	NA	NA	NA	NA	NA	NA	NA	NA	NA	NA	NA	NA	NA	NA	-0.834388	-0.712715	1.00081	-0.44663	-0.582954	8.72603	5.44339	0.00614454	0.023199
2019-09-10	-0.273456	-0.523536	0.68882	NA	NA	NA	NA	NA	NA	NA	NA	NA	NA	NA	NA	NA	NA	NA	NA	NA	NA	NA	NA	NA	NA	NA	NA	NA	NA	NA	NA	NA	NA	NA	NA	NA	NA
2019-09-11	0.00387455	-0.0391475	0.731653	NA	NA	NA	NA	NA	NA	NA	NA	NA	NA	NA	NA	NA	NA	NA	NA	NA	NA	NA	NA	NA	NA	NA	NA	NA	NA	NA	NA	NA	NA	NA	NA	NA	NA
A1BG	-0.837636	-0.937877	-1.35236	yes	-2.97259	2.32935	16.2347	0.00649117	0.0444263	Chimpanzee	Yes_AST	Yes	NA	NA	NA	NA	NA	NA	NA	NA	NA	NA	NA	NA	NA	NA	NA	NA	0.627883	-0.30391	-2.95772	0.000157364	1.13339	2.60469	6.9921	0.00211005	0.0113443
A2M	0.180244	0.879049	2.25616	yes	5.00131	9.84934	60.0316	0.000211171	0.00554417	Human	Yes_AST	Yes	NA	NA	NA	NA	NA	NA	NA	NA	NA	NA	NA	NA	NA	NA	NA	NA	-0.25396	-2.21571	5.01715	-0.666794	-3.93481	9.01397	9.97339	0.000393149	0.00341585
A2ML1	NA	-0.421231	-0.804402	NA	NA	NA	NA	NA	NA	NA	NA	NA	NA	NA	NA	NA	NA	NA	NA	NA	NA	NA	NA	NA	NA	NA	NA	NA	NA	NA	NA	NA	NA	NA	NA	NA	NA
A4GALT	NA	0.289027	-0.00894238	NA	NA	NA	NA	NA	NA	NA	NA	NA	NA	NA	NA	NA	NA	NA	NA	NA	NA	NA	NA	NA	NA	NA	NA	NA	NA	NA	NA	NA	NA	NA	NA	NA	NA
AAAS	0.214976	-0.00926608	0.440103	NA	NA	NA	NA	NA	NA	NA	NA	NA	NA	NA	NA	NA	NA	NA	NA	NA	NA	NA	NA	NA	NA	NA	NA	NA	NA	NA	NA	NA	NA	NA	NA	NA	NA
AACS	0.132222	0.285387	0.414672	NA	NA	NA	NA	NA	NA	NA	NA	NA	NA	NA	NA	NA	NA	NA	NA	NA	NA	NA	NA	NA	NA	NA	NA	NA	NA	NA	NA	NA	NA	NA	NA	NA	NA
AADAT	0.134687	0.150407	0.736068	NA	NA	NA	NA	NA	NA	NA	NA	NA	NA	NA	NA	NA	NA	NA	NA	NA	NA	NA	NA	NA	NA	NA	NA	NA	NA	NA	NA	NA	NA	NA	NA	NA	NA
AAGAB	-0.0171245	-0.135595	0.175527	NA	NA	NA	NA	NA	NA	NA	NA	NA	NA	NA	NA	NA	NA	NA	NA	NA	NA	NA	NA	NA	NA	NA	NA	NA	NA	NA	NA	NA	NA	NA	NA	NA	NA
AAK1	1.14765	2.13232	2.93695	yes	1.97976	6.17073	161.595	1.17048e-05	0.00115624	Human	Yes_AST	Yes	1.90201	6.43549	72.8572	0.000149357	0.0073736	Human	Yes_NEU	Yes	NA	NA	NA	NA	NA	NA	NA	NA	0.400782	0.982835	1.98991	-0.0908038	-0.894095	6.38151	35.493	3.1517e-07	1.29886e-05
AAMP	-0.0449666	0.164967	-0.0372741	NA	NA	NA	NA	NA	NA	NA	NA	NA	NA	NA	NA	NA	NA	NA	NA	NA	NA	NA	NA	NA	NA	NA	NA	NA	NA	NA	NA	NA	NA	NA	NA	NA	NA
AANAT	-0.764166	NA	NA	NA	NA	NA	NA	NA	NA	NA	NA	NA	NA	NA	NA	NA	NA	NA	NA	NA	NA	NA	NA	NA	NA	NA	NA	NA	NA	NA	NA	NA	NA	NA	NA	NA	NA
AAR2	0.0189115	0.327186	0.217853	NA	NA	NA	NA	NA	NA	NA	NA	NA	NA	NA	NA	NA	NA	NA	NA	NA	NA	NA	NA	NA	NA	NA	NA	NA	NA	NA	NA	NA	NA	NA	NA	NA	NA
AARD	NA	0.484144	0.322526	NA	NA	NA	NA	NA	NA	NA	NA	NA	NA	NA	NA	NA	NA	NA	NA	NA	NA	NA	NA	NA	NA	NA	NA	NA	NA	NA	NA	NA	NA	NA	NA	NA	NA
AARS	-0.47898	-0.157282	-0.612026	NA	NA	NA	NA	NA	NA	NA	NA	NA	NA	NA	NA	NA	NA	NA	NA	NA	NA	NA	NA	NA	NA	NA	NA	NA	NA	NA	NA	NA	NA	NA	NA	NA	NA
AARS2	0.0887133	-0.230538	0.378829	NA	NA	NA	NA	NA	NA	NA	NA	NA	NA	NA	NA	NA	NA	NA	NA	NA	NA	NA	NA	NA	NA	NA	NA	NA	NA	NA	NA	NA	NA	NA	NA	NA	NA
AASDH	0.0280489	-0.587706	-1.19801	yes	NA	NA	NA	NA	NA	NA	NA	NA	NA	NA	NA	NA	NA	NA	NA	NA	NA	NA	NA	NA	NA	NA	NA	NA	0.0573877	-0.394811	-0.653495	0.170408	0.691502	4.81151	5.04091	0.00835183	0.0286276
AASDHPPT	-0.0960725	-0.0801255	-0.559621	NA	NA	NA	NA	NA	NA	NA	NA	NA	NA	NA	NA	NA	NA	NA	NA	NA	NA	NA	NA	NA	NA	NA	NA	NA	NA	NA	NA	NA	NA	NA	NA	NA	NA
AASS	0.200662	-0.411492	-0.681421	NA	NA	NA	NA	NA	NA	NA	NA	NA	NA	NA	NA	NA	NA	NA	NA	NA	NA	NA	NA	NA	NA	NA	NA	NA	NA	NA	NA	NA	NA	NA	NA	NA	NA
AATK	-0.188515	-0.331272	-0.887308	NA	NA	NA	NA	NA	NA	NA	NA	NA	NA	NA	NA	NA	NA	NA	NA	NA	NA	NA	NA	NA	NA	NA	NA	NA	NA	NA	NA	NA	NA	NA	NA	NA	NA
ABAT	0.191021	0.0517166	-2.30285	NA	-1.73055	8.40786	63.5027	0.000180014	0.00497911	Chimpanzee	Yes_AST	Yes	NA	NA	NA	NA	NA	NA	NA	NA	NA	NA	NA	NA	NA	NA	NA	NA	NA	NA	NA	NA	NA	NA	NA	NA	NA
ABCA1	-0.315457	-0.111924	-1.0676	NA	NA	NA	NA	NA	NA	NA	NA	NA	NA	NA	NA	NA	NA	NA	NA	NA	NA	NA	NA	NA	NA	NA	NA	NA	NA	NA	NA	NA	NA	NA	NA	NA	NA
ABCA10	-0.438731	0.261069	NA	NA	NA	NA	NA	NA	NA	NA	NA	NA	NA	NA	NA	NA	NA	NA	NA	NA	NA	NA	NA	NA	NA	NA	NA	NA	NA	NA	NA	NA	NA	NA	NA	NA	NA
ABCA12	NA	1.03639	1.11318	NA	NA	NA	NA	NA	NA	NA	NA	NA	NA	NA	NA	NA	NA	NA	NA	NA	NA	NA	NA	NA	NA	NA	NA	NA	NA	NA	NA	NA	NA	NA	NA	NA	NA
ABCA13	-0.320296	0.0186663	-0.070675	NA	NA	NA	NA	NA	NA	NA	NA	NA	NA	NA	NA	NA	NA	NA	NA	NA	NA	NA	NA	NA	NA	NA	NA	NA	NA	NA	NA	NA	NA	NA	NA	NA	NA
ABCA2	-0.221567	-0.848367	-0.546929	NA	NA	NA	NA	NA	NA	NA	NA	NA	NA	NA	NA	NA	NA	NA	NA	NA	NA	NA	NA	NA	NA	NA	NA	NA	NA	NA	NA	NA	NA	NA	NA	NA	NA
ABCA3	0.188691	0.191261	0.0309751	NA	NA	NA	NA	NA	NA	NA	NA	NA	NA	NA	NA	NA	NA	NA	NA	NA	NA	NA	NA	NA	NA	NA	NA	NA	NA	NA	NA	NA	NA	NA	NA	NA	NA
ABCA4	-0.899831	0.295799	-0.0465313	NA	NA	NA	NA	NA	NA	NA	NA	NA	NA	NA	NA	NA	NA	NA	NA	NA	NA	NA	NA	NA	NA	NA	NA	NA	NA	NA	NA	NA	NA	NA	NA	NA	NA
ABCA5	0.253365	-0.843958	-1.02857	yes	NA	NA	NA	NA	NA	NA	NA	NA	NA	NA	NA	NA	NA	NA	NA	NA	NA	NA	NA	NA	NA	NA	NA	NA	0.247311	-1.00968	-1.78867	0.659649	2.1594	5.07517	4.43503	0.0136145	0.0400745
ABCA6	NA	0.462823	NA	NA	NA	NA	NA	NA	NA	NA	NA	NA	NA	NA	NA	NA	NA	NA	NA	NA	NA	NA	NA	NA	NA	NA	NA	NA	NA	NA	NA	NA	NA	NA	NA	NA	NA
ABCA7	0.318002	-0.0481396	-1.05015	NA	NA	NA	NA	NA	NA	NA	NA	NA	NA	NA	NA	NA	NA	NA	NA	NA	NA	NA	NA	NA	NA	NA	NA	NA	NA	NA	NA	NA	NA	NA	NA	NA	NA
ABCA8	-0.227097	-0.619507	-0.00469887	NA	NA	NA	NA	NA	NA	NA	NA	NA	NA	NA	NA	NA	NA	NA	NA	NA	NA	NA	NA	NA	NA	NA	NA	NA	NA	NA	NA	NA	NA	NA	NA	NA	NA
ABCA9	-0.368205	0.323661	NA	NA	NA	NA	NA	NA	NA	NA	NA	NA	NA	NA	NA	NA	NA	NA	NA	NA	NA	NA	NA	NA	NA	NA	NA	NA	NA	NA	NA	NA	NA	NA	NA	NA	NA
ABCB1	-0.702235	-0.56193	-0.200931	NA	NA	NA	NA	NA	NA	NA	NA	NA	NA	NA	NA	NA	NA	NA	NA	NA	NA	NA	NA	NA	NA	NA	NA	NA	NA	NA	NA	NA	NA	NA	NA	NA	NA
ABCB10	1.04664	0.587126	0.674515	yes	NA	NA	NA	NA	NA	NA	NA	NA	NA	NA	NA	NA	NA	NA	NA	NA	NA	NA	NA	NA	NA	NA	NA	NA	-0.109783	0.157011	0.628979	-0.00519361	0.544545	4.35844	6.04173	0.00398617	0.0173062
ABCB11	NA	-0.145929	NA	NA	NA	NA	NA	NA	NA	NA	NA	NA	NA	NA	NA	NA	NA	NA	NA	NA	NA	NA	NA	NA	NA	NA	NA	NA	NA	NA	NA	NA	NA	NA	NA	NA	NA
ABCB4	0.743447	0.00580329	0.135632	yes	NA	NA	NA	NA	NA	NA	NA	NA	NA	NA	NA	NA	NA	NA	NA	NA	NA	NA	NA	NA	NA	NA	NA	NA	-0.789914	-4.02803	0.547824	-0.522677	1.10178	3.09435	4.836	0.0098161	0.0319016
ABCB6	-2.84521	-2.2937	-3.40804	yes	-3.6322	5.89254	287.218	2.07231e-06	0.000390805	Chimpanzee	Yes_AST	Yes	-3.70393	6.4101	94.4886	7.21864e-05	0.00508513	Chimpanzee	Yes_NEU	Yes	-4.03512	6.07828	120.608	1.84408e-05	0.00142819	Chimpanzee	Yes_NPC	Yes	0.598695	-0.120049	-3.62231	-0.0888538	-0.43551	6.17019	77.5513	2.3884e-09	3.23945e-07
ABCB7	0.23348	0.0306791	-0.735778	NA	NA	NA	NA	NA	NA	NA	NA	NA	NA	NA	NA	NA	NA	NA	NA	NA	NA	NA	NA	NA	NA	NA	NA	NA	NA	NA	NA	NA	NA	NA	NA	NA	NA
ABCB8	-0.12107	-0.926088	-0.29025	NA	NA	NA	NA	NA	NA	NA	NA	NA	NA	NA	NA	NA	NA	NA	NA	NA	NA	NA	NA	NA	NA	NA	NA	NA	NA	NA	NA	NA	NA	NA	NA	NA	NA
ABCB9	0.0692459	-0.375747	-0.639652	NA	NA	NA	NA	NA	NA	NA	NA	NA	NA	NA	NA	NA	NA	NA	NA	NA	NA	NA	NA	NA	NA	NA	NA	NA	NA	NA	NA	NA	NA	NA	NA	NA	NA
ABCC1	-2.51544	-1.74372	-1.25392	yes	NA	NA	NA	NA	NA	NA	NA	NA	-3.27088	3.21585	42.0909	0.000662967	0.0180418	Chimpanzee	Yes_NEU	Yes	-4.26891	4.23833	78.1654	7.05139e-05	0.0030518	Chimpanzee	Yes_NPC	Yes	0.395696	1.07541	-2.62097	-0.650814	-1.65804	3.5284	19.4203	1.10679e-05	0.000206762
ABCC10	-0.0893341	0.0327864	0.10925	NA	NA	NA	NA	NA	NA	NA	NA	NA	NA	NA	NA	NA	NA	NA	NA	NA	NA	NA	NA	NA	NA	NA	NA	NA	NA	NA	NA	NA	NA	NA	NA	NA	NA
ABCC2	-0.181677	-0.41624	0.292956	NA	NA	NA	NA	NA	NA	NA	NA	NA	NA	NA	NA	NA	NA	NA	NA	NA	NA	NA	NA	NA	NA	NA	NA	NA	NA	NA	NA	NA	NA	NA	NA	NA	NA
ABCC3	NA	-0.366134	-0.185972	NA	NA	NA	NA	NA	NA	NA	NA	NA	NA	NA	NA	NA	NA	NA	NA	NA	NA	NA	NA	NA	NA	NA	NA	NA	NA	NA	NA	NA	NA	NA	NA	NA	NA
ABCC4	0.00158947	0.351159	0.251222	NA	NA	NA	NA	NA	NA	NA	NA	NA	NA	NA	NA	NA	NA	NA	NA	NA	NA	NA	NA	NA	NA	NA	NA	NA	NA	NA	NA	NA	NA	NA	NA	NA	NA
ABCC5	-0.00013855	-0.018737	0.237884	NA	NA	NA	NA	NA	NA	NA	NA	NA	NA	NA	NA	NA	NA	NA	NA	NA	NA	NA	NA	NA	NA	NA	NA	NA	NA	NA	NA	NA	NA	NA	NA	NA	NA
ABCC8	-0.2442	-0.499633	-0.932692	NA	NA	NA	NA	NA	NA	NA	NA	NA	NA	NA	NA	NA	NA	NA	NA	NA	NA	NA	NA	NA	NA	NA	NA	NA	NA	NA	NA	NA	NA	NA	NA	NA	NA
ABCC9	-0.280406	0.128158	-1.11809	NA	NA	NA	NA	NA	NA	NA	NA	NA	NA	NA	NA	NA	NA	NA	NA	NA	NA	NA	NA	NA	NA	NA	NA	NA	NA	NA	NA	NA	NA	NA	NA	NA	NA
ABCD1	-0.374592	0.121383	0.443595	NA	NA	NA	NA	NA	NA	NA	NA	NA	NA	NA	NA	NA	NA	NA	NA	NA	NA	NA	NA	NA	NA	NA	NA	NA	NA	NA	NA	NA	NA	NA	NA	NA	NA
ABCD2	-0.539862	-0.438646	-0.0179516	NA	NA	NA	NA	NA	NA	NA	NA	NA	NA	NA	NA	NA	NA	NA	NA	NA	NA	NA	NA	NA	NA	NA	NA	NA	NA	NA	NA	NA	NA	NA	NA	NA	NA
ABCD3	-0.140799	-0.382698	-0.254574	NA	NA	NA	NA	NA	NA	NA	NA	NA	NA	NA	NA	NA	NA	NA	NA	NA	NA	NA	NA	NA	NA	NA	NA	NA	NA	NA	NA	NA	NA	NA	NA	NA	NA
ABCD4	0.949784	0.220813	0.514821	NA	NA	NA	NA	NA	NA	NA	NA	NA	NA	NA	NA	NA	NA	NA	NA	NA	NA	NA	NA	NA	NA	NA	NA	NA	NA	NA	NA	NA	NA	NA	NA	NA	NA
ABCE1	0.510966	1.23654	0.98168	yes	NA	NA	NA	NA	NA	NA	NA	NA	NA	NA	NA	NA	NA	NA	NA	NA	NA	NA	NA	NA	NA	NA	NA	NA	-0.140526	0.197363	1.02273	-0.141738	-0.409883	5.72807	4.63127	0.0115788	0.035858
ABCF3	-0.28138	-0.0306791	0.0826288	NA	NA	NA	NA	NA	NA	NA	NA	NA	NA	NA	NA	NA	NA	NA	NA	NA	NA	NA	NA	NA	NA	NA	NA	NA	NA	NA	NA	NA	NA	NA	NA	NA	NA
ABCG2	-0.31176	0.253262	0.792997	NA	NA	NA	NA	NA	NA	NA	NA	NA	NA	NA	NA	NA	NA	NA	NA	NA	NA	NA	NA	NA	NA	NA	NA	NA	NA	NA	NA	NA	NA	NA	NA	NA	NA
ABCG4	0.0584927	-0.206343	-0.926771	NA	NA	NA	NA	NA	NA	NA	NA	NA	NA	NA	NA	NA	NA	NA	NA	NA	NA	NA	NA	NA	NA	NA	NA	NA	NA	NA	NA	NA	NA	NA	NA	NA	NA
ABCG5	-0.632433	-0.960891	-0.914156	NA	NA	NA	NA	NA	NA	NA	NA	NA	NA	NA	NA	NA	NA	NA	NA	NA	NA	NA	NA	NA	NA	NA	NA	NA	NA	NA	NA	NA	NA	NA	NA	NA	NA
ABHD1	-0.476356	-0.527849	-0.42658	NA	NA	NA	NA	NA	NA	NA	NA	NA	NA	NA	NA	NA	NA	NA	NA	NA	NA	NA	NA	NA	NA	NA	NA	NA	NA	NA	NA	NA	NA	NA	NA	NA	NA
ABHD10	0.601811	0.220813	0.602235	NA	NA	NA	NA	NA	NA	NA	NA	NA	NA	NA	NA	NA	NA	NA	NA	NA	NA	NA	NA	NA	NA	NA	NA	NA	NA	NA	NA	NA	NA	NA	NA	NA	NA
ABHD12	-1.06908	-1.61748	-1.15486	yes	NA	NA	NA	NA	NA	NA	NA	NA	-1.03474	6.33928	34.3491	0.00112881	0.0241281	Chimpanzee	Yes_NEU	Yes	NA	NA	NA	NA	NA	NA	NA	NA	-0.372862	-0.806367	-1.05616	0.018345	0.271808	6.50375	12.2379	0.000138312	0.00153982
ABHD12B	-0.0207917	-0.101177	0.0223275	NA	NA	NA	NA	NA	NA	NA	NA	NA	NA	NA	NA	NA	NA	NA	NA	NA	NA	NA	NA	NA	NA	NA	NA	NA	NA	NA	NA	NA	NA	NA	NA	NA	NA
ABHD13	1.86772	1.54187	2.02564	yes	1.38434	4.57034	43.3533	0.000524064	0.00942678	Human	Yes_AST	Yes	1.38883	4.60622	30.6579	0.00151137	0.0287161	Human	Yes_NEU	Yes	1.64946	4.84255	34.8797	0.000760494	0.0135606	Human	Yes_NPC	Yes	0.10637	0.132096	1.39302	-0.00667206	0.239459	4.67755	31.187	6.89331e-07	2.39035e-05
ABHD14A	-1.93618	-0.644859	-1.55397	yes	-2.32984	4.06923	22.4632	0.00295909	0.0279276	Chimpanzee	Yes_AST	Yes	NA	NA	NA	NA	NA	NA	NA	NA	-2.20477	4.3094	38.0505	0.000594303	0.011583	Chimpanzee	Yes_NPC	Yes	0.217412	-0.0557593	-2.32303	0.630789	0.0984326	4.25745	7.43398	0.00159983	0.00927827
ABHD14B	0.104635	0.156575	0.0255775	NA	NA	NA	NA	NA	NA	NA	NA	NA	NA	NA	NA	NA	NA	NA	NA	NA	NA	NA	NA	NA	NA	NA	NA	NA	NA	NA	NA	NA	NA	NA	NA	NA	NA
ABHD15	-1.21328	-0.381956	-1.60713	yes	-1.66504	4.74078	24.3842	0.00240674	0.0247098	Chimpanzee	Yes_AST	Yes	NA	NA	NA	NA	NA	NA	NA	NA	NA	NA	NA	NA	NA	NA	NA	NA	0.105337	-0.926907	-1.65633	0.534427	-0.272148	4.6705	5.52884	0.00576667	0.0221946
ABHD17B	1.22959	0.708082	1.46499	yes	0.703231	5.25845	19.36	0.00426808	0.0342776	Human	Yes_AST	Yes	NA	NA	NA	NA	NA	NA	NA	NA	NA	NA	NA	NA	NA	NA	NA	NA	0.107467	0.481617	0.712106	-0.105427	0.063732	5.44158	14.2691	6.11594e-05	0.000810041
ABHD17C	-0.611944	-0.45534	-1.18742	NA	NA	NA	NA	NA	NA	NA	NA	NA	NA	NA	NA	NA	NA	NA	NA	NA	NA	NA	NA	NA	NA	NA	NA	NA	NA	NA	NA	NA	NA	NA	NA	NA	NA
ABHD18	0.962428	0.742403	0.133226	yes	NA	NA	NA	NA	NA	NA	NA	NA	NA	NA	NA	NA	NA	NA	NA	NA	NA	NA	NA	NA	NA	NA	NA	NA	-0.361165	-0.599535	0.194584	0.663871	0.802346	3.73583	4.50742	0.0128194	0.0384548
ABHD2	1.67033	1.08948	1.09638	yes	NA	NA	NA	NA	NA	NA	NA	NA	NA	NA	NA	NA	NA	NA	NA	NA	1.44689	6.26201	27.1373	0.00152258	0.0213633	Human	Yes_NPC	Yes	-0.148622	-0.848374	1.51947	0.0234096	-0.0941711	6.93288	9.55619	0.000485749	0.00399448
ABHD3	0.192156	-0.055544	-0.179127	NA	NA	NA	NA	NA	NA	NA	NA	NA	NA	NA	NA	NA	NA	NA	NA	NA	NA	NA	NA	NA	NA	NA	NA	NA	NA	NA	NA	NA	NA	NA	NA	NA	NA
ABHD4	-1.02671	-0.40409	-1.0572	yes	NA	NA	NA	NA	NA	NA	NA	NA	NA	NA	NA	NA	NA	NA	NA	NA	NA	NA	NA	NA	NA	NA	NA	NA	-0.180931	-1.57915	-1.28996	0.434605	-0.126246	7.00866	6.8214	0.00235542	0.0122295
ABHD5	-0.601086	-0.690561	-1.36721	yes	-1.24819	5.91863	16.5581	0.00619837	0.0429329	Chimpanzee	Yes_AST	Yes	NA	NA	NA	NA	NA	NA	NA	NA	NA	NA	NA	NA	NA	NA	NA	NA	0.0980699	-0.743624	-1.23665	0.364893	0.609973	5.90284	6.99246	0.00210956	0.0113443
ABHD6	0.47926	0.120384	-0.2733	NA	NA	NA	NA	NA	NA	NA	NA	NA	NA	NA	NA	NA	NA	NA	NA	NA	NA	NA	NA	NA	NA	NA	NA	NA	NA	NA	NA	NA	NA	NA	NA	NA	NA
ABHD8	-0.27418	-0.645465	-0.789016	yes	NA	NA	NA	NA	NA	NA	NA	NA	NA	NA	NA	NA	NA	NA	NA	NA	NA	NA	NA	NA	NA	NA	NA	NA	0.224674	-0.642889	-0.808971	0.266145	0.380137	5.56422	4.54174	0.0124611	0.037707
ABI1	-0.249993	-0.741278	-1.40042	yes	-0.981363	7.03065	17.5285	0.00541866	0.0397726	Chimpanzee	Yes_AST	Yes	NA	NA	NA	NA	NA	NA	NA	NA	NA	NA	NA	NA	NA	NA	NA	NA	-0.592255	-1.17643	-0.970177	0.465729	0.721257	6.69116	14.7914	5.0341e-05	0.000696005
ABI2	-0.0277349	-0.316982	-0.928393	NA	NA	NA	NA	NA	NA	NA	NA	NA	NA	NA	NA	NA	NA	NA	NA	NA	NA	NA	NA	NA	NA	NA	NA	NA	NA	NA	NA	NA	NA	NA	NA	NA	NA
ABL2	2.33064	1.90439	3.10727	yes	2.08089	5.95531	196.412	6.52384e-06	0.000781148	Human	Yes_AST	Yes	1.94295	5.81296	52.4351	0.000368054	0.0124627	Human	Yes_NEU	Yes	2.21709	6.28536	61.9646	0.00014243	0.00467043	Human	Yes_NPC	Yes	0.0419329	0.317099	2.09104	-0.154119	0.10649	6.01842	51.147	3.30765e-08	2.12858e-06
ABLIM1	1.59387	1.17304	2.1471	yes	1.43208	7.23494	51.8367	0.000319247	0.00712685	Human	Yes_AST	Yes	NA	NA	NA	NA	NA	NA	NA	NA	1.75207	6.00505	24.5001	0.00200395	0.0254757	Human	Yes_NPC	Yes	-0.176267	-1.39999	1.44249	0.488615	0.287503	7.06506	18.0622	1.66759e-05	0.000283173
ABLIM2	0.207938	-0.0148795	0.311419	NA	NA	NA	NA	NA	NA	NA	NA	NA	NA	NA	NA	NA	NA	NA	NA	NA	NA	NA	NA	NA	NA	NA	NA	NA	NA	NA	NA	NA	NA	NA	NA	NA	NA
ABLIM3	-0.242582	0.0247058	-0.272151	NA	NA	NA	NA	NA	NA	NA	NA	NA	NA	NA	NA	NA	NA	NA	NA	NA	NA	NA	NA	NA	NA	NA	NA	NA	NA	NA	NA	NA	NA	NA	NA	NA	NA
ABR	-3.6631	-0.843958	NA	NA	NA	NA	NA	NA	NA	NA	NA	NA	NA	NA	NA	NA	NA	NA	NA	NA	-9.8049	6.47417	355.443	5.90477e-07	0.000217222	Chimpanzee	Yes_NPC	Yes	NA	NA	NA	NA	NA	NA	NA	NA	NA
ABRACL	0.564016	0.199201	0.682091	NA	NA	NA	NA	NA	NA	NA	NA	NA	NA	NA	NA	NA	NA	NA	NA	NA	NA	NA	NA	NA	NA	NA	NA	NA	NA	NA	NA	NA	NA	NA	NA	NA	NA
ABRAXAS1	-0.234008	-0.263671	-0.287746	NA	NA	NA	NA	NA	NA	NA	NA	NA	NA	NA	NA	NA	NA	NA	NA	NA	NA	NA	NA	NA	NA	NA	NA	NA	NA	NA	NA	NA	NA	NA	NA	NA	NA
ABRAXAS2	-0.23997	-0.338371	-0.710606	NA	NA	NA	NA	NA	NA	NA	NA	NA	NA	NA	NA	NA	NA	NA	NA	NA	NA	NA	NA	NA	NA	NA	NA	NA	NA	NA	NA	NA	NA	NA	NA	NA	NA
ABT1	0.579861	0.987274	0.869406	yes	NA	NA	NA	NA	NA	NA	NA	NA	NA	NA	NA	NA	NA	NA	NA	NA	NA	NA	NA	NA	NA	NA	NA	NA	-0.0291511	0.914542	0.775971	0.0078576	-0.267866	4.90713	10.4686	0.000308427	0.00284555
ABTB1	-0.172411	-0.157563	-0.0249237	NA	NA	NA	NA	NA	NA	NA	NA	NA	NA	NA	NA	NA	NA	NA	NA	NA	NA	NA	NA	NA	NA	NA	NA	NA	NA	NA	NA	NA	NA	NA	NA	NA	NA
ABTB2	1.46026	1.39608	0.808808	yes	NA	NA	NA	NA	NA	NA	NA	NA	2.12427	5.21292	24.9227	0.00254114	0.0401713	Human	Yes_NEU	Yes	1.42031	4.86013	20.7364	0.00310263	0.0346529	Human	Yes_NPC	Yes	-0.906069	-0.750931	1.55213	0.572874	-0.153373	5.36195	7.52079	0.00151711	0.00893176
AC000093.1	-1.85555	-1.69096	-2.3073	yes	-6.22952	6.85916	64.239	0.0001742	0.00492833	Chimpanzee	Yes_AST	Yes	-6.44978	7.09904	39.0111	0.000810098	0.0203725	Chimpanzee	Yes_NEU	Yes	-4.7946	7.10792	34.3808	0.000791967	0.0139459	Chimpanzee	Yes_NPC	Yes	0.318066	-0.128728	-6.21386	-0.246107	1.39271	7.03741	20.7116	7.66275e-06	0.000157292
AC003665.1	-0.22919	-0.0535417	-0.495464	NA	NA	NA	NA	NA	NA	NA	NA	NA	NA	NA	NA	NA	NA	NA	NA	NA	NA	NA	NA	NA	NA	NA	NA	NA	NA	NA	NA	NA	NA	NA	NA	NA	NA
AC004475.1	-0.0773776	-0.0682025	0.00825962	NA	NA	NA	NA	NA	NA	NA	NA	NA	NA	NA	NA	NA	NA	NA	NA	NA	NA	NA	NA	NA	NA	NA	NA	NA	NA	NA	NA	NA	NA	NA	NA	NA	NA
AC006213.1	-0.134535	-0.338653	-0.767542	NA	NA	NA	NA	NA	NA	NA	NA	NA	NA	NA	NA	NA	NA	NA	NA	NA	NA	NA	NA	NA	NA	NA	NA	NA	NA	NA	NA	NA	NA	NA	NA	NA	NA
AC007950.1	-0.151093	6.14607e-05	-0.240896	NA	NA	NA	NA	NA	NA	NA	NA	NA	NA	NA	NA	NA	NA	NA	NA	NA	NA	NA	NA	NA	NA	NA	NA	NA	NA	NA	NA	NA	NA	NA	NA	NA	NA
AC008403.1	-0.00376646	0.0143255	-0.72322	NA	NA	NA	NA	NA	NA	NA	NA	NA	NA	NA	NA	NA	NA	NA	NA	NA	NA	NA	NA	NA	NA	NA	NA	NA	NA	NA	NA	NA	NA	NA	NA	NA	NA
AC008554.1	1.28003	0.337438	0.255288	NA	NA	NA	NA	NA	NA	NA	NA	NA	NA	NA	NA	NA	NA	NA	NA	NA	NA	NA	NA	NA	NA	NA	NA	NA	NA	NA	NA	NA	NA	NA	NA	NA	NA
AC010616.1	0.516438	0.286926	-1.24151	NA	NA	NA	NA	NA	NA	NA	NA	NA	NA	NA	NA	NA	NA	NA	NA	NA	NA	NA	NA	NA	NA	NA	NA	NA	NA	NA	NA	NA	NA	NA	NA	NA	NA
AC010618.1	0.100532	-0.127339	-0.598786	NA	NA	NA	NA	NA	NA	NA	NA	NA	NA	NA	NA	NA	NA	NA	NA	NA	NA	NA	NA	NA	NA	NA	NA	NA	NA	NA	NA	NA	NA	NA	NA	NA	NA
AC010761.1	0.0818912	0.0116324	0.480556	NA	NA	NA	NA	NA	NA	NA	NA	NA	NA	NA	NA	NA	NA	NA	NA	NA	NA	NA	NA	NA	NA	NA	NA	NA	NA	NA	NA	NA	NA	NA	NA	NA	NA
AC011462.1	-0.346811	-0.046819	-0.170824	yes	NA	NA	NA	NA	NA	NA	NA	NA	NA	NA	NA	NA	NA	NA	NA	NA	NA	NA	NA	NA	NA	NA	NA	NA	-0.331192	-2.92986	-0.505076	0.306901	-0.485089	5.9984	5.22611	0.00723974	0.0257977
AC011481.1	-0.156668	-0.0221125	0.942432	yes	NA	NA	NA	NA	NA	NA	NA	NA	NA	NA	NA	NA	NA	NA	NA	NA	NA	NA	NA	NA	NA	NA	NA	NA	0.329483	1.10834	0.9035	-0.937424	-1.17436	5.56307	4.54563	0.0124212	0.0376183
AC011529.1	0.00360276	0.455871	0.0590517	NA	NA	NA	NA	NA	NA	NA	NA	NA	NA	NA	NA	NA	NA	NA	NA	NA	NA	NA	NA	NA	NA	NA	NA	NA	NA	NA	NA	NA	NA	NA	NA	NA	NA
AC026470.1	0.0529347	0.252182	0.0148574	NA	NA	NA	NA	NA	NA	NA	NA	NA	NA	NA	NA	NA	NA	NA	NA	NA	NA	NA	NA	NA	NA	NA	NA	NA	NA	NA	NA	NA	NA	NA	NA	NA	NA
AC072022.2	NA	0.336148	0.513327	NA	NA	NA	NA	NA	NA	NA	NA	NA	NA	NA	NA	NA	NA	NA	NA	NA	NA	NA	NA	NA	NA	NA	NA	NA	NA	NA	NA	NA	NA	NA	NA	NA	NA
AC080038.1	-0.529219	0.0125328	-0.439855	yes	NA	NA	NA	NA	NA	NA	NA	NA	NA	NA	NA	NA	NA	NA	NA	NA	NA	NA	NA	NA	NA	NA	NA	NA	0.209614	-2.63798	-0.406819	0.485589	-0.111676	9.99502	8.45989	0.000875905	0.00605895
AC087289.1	-1.13271	-0.349153	-0.575735	yes	NA	NA	NA	NA	NA	NA	NA	NA	NA	NA	NA	NA	NA	NA	NA	NA	NA	NA	NA	NA	NA	NA	NA	NA	-1.02603	-4.32378	-2.02079	0.465681	-1.92885	5.73322	6.04227	0.00398466	0.0173062
AC092835.1	-1.88438	-0.99844	-2.37398	yes	-2.26232	3.55618	70.1417	0.000135499	0.00422687	Chimpanzee	Yes_AST	Yes	NA	NA	NA	NA	NA	NA	NA	NA	-1.93589	4.4725	35.569	0.000719648	0.0130504	Chimpanzee	Yes_NPC	Yes	0.0899152	0.59706	-2.25261	0.366506	0.299532	3.91248	20.3688	8.43173e-06	0.000169823
AC093323.1	1.90626	2.14907	2.80054	yes	2.72845	4.04807	125.072	2.50745e-05	0.00158291	Human	Yes_AST	Yes	2.60777	3.99727	76.5544	0.000130161	0.00709465	Human	Yes_NEU	Yes	2.62182	3.79341	36.593	0.000664099	0.0124092	Human	Yes_NPC	Yes	0.125244	-0.038432	2.7379	-0.134352	-0.134751	3.97815	49.8805	3.86796e-08	2.39567e-06
AC099489.1	0.213504	-0.0154458	-0.102266	NA	NA	NA	NA	NA	NA	NA	NA	NA	NA	NA	NA	NA	NA	NA	NA	NA	NA	NA	NA	NA	NA	NA	NA	NA	NA	NA	NA	NA	NA	NA	NA	NA	NA
AC118549.1	0.159549	0.0784075	-0.350629	NA	NA	NA	NA	NA	NA	NA	NA	NA	NA	NA	NA	NA	NA	NA	NA	NA	NA	NA	NA	NA	NA	NA	NA	NA	NA	NA	NA	NA	NA	NA	NA	NA	NA
AC118553.2	-3.48679	-2.60951	-4.08621	NA	-8.83499	6.46253	966.756	5.09288e-08	8.19961e-05	Chimpanzee	Yes_AST	Yes	-8.24785	6.34996	158.928	1.64045e-05	0.0024575	Chimpanzee	Yes_NEU	Yes	-7.95747	6.41911	276.211	1.32924e-06	0.000325997	Chimpanzee	Yes_NPC	Yes	NA	NA	NA	NA	NA	NA	NA	NA	NA
AC118754.1	0.0038156	0.00490331	-0.184724	NA	NA	NA	NA	NA	NA	NA	NA	NA	NA	NA	NA	NA	NA	NA	NA	NA	NA	NA	NA	NA	NA	NA	NA	NA	NA	NA	NA	NA	NA	NA	NA	NA	NA
AC124319.1	0.189623	0.273616	0.100843	yes	NA	NA	NA	NA	NA	NA	NA	NA	NA	NA	NA	NA	NA	NA	NA	NA	NA	NA	NA	NA	NA	NA	NA	NA	-0.130811	-1.41064	0.171324	0.432332	0.0486066	7.76334	5.43213	0.0061964	0.0232963
AC129492.1	-0.0317969	0.257407	0.0323775	NA	NA	NA	NA	NA	NA	NA	NA	NA	NA	NA	NA	NA	NA	NA	NA	NA	NA	NA	NA	NA	NA	NA	NA	NA	NA	NA	NA	NA	NA	NA	NA	NA	NA
AC139768.1	-0.178153	0.0182545	-1.19113	NA	NA	NA	NA	NA	NA	NA	NA	NA	NA	NA	NA	NA	NA	NA	NA	NA	NA	NA	NA	NA	NA	NA	NA	NA	NA	NA	NA	NA	NA	NA	NA	NA	NA
AC233723.1	NA	-0.666949	-0.342426	NA	NA	NA	NA	NA	NA	NA	NA	NA	NA	NA	NA	NA	NA	NA	NA	NA	NA	NA	NA	NA	NA	NA	NA	NA	NA	NA	NA	NA	NA	NA	NA	NA	NA
ACAA1	-0.957593	-0.314295	-0.591212	NA	NA	NA	NA	NA	NA	NA	NA	NA	NA	NA	NA	NA	NA	NA	NA	NA	NA	NA	NA	NA	NA	NA	NA	NA	NA	NA	NA	NA	NA	NA	NA	NA	NA
ACAA2	-0.775215	-0.450789	-0.526124	NA	NA	NA	NA	NA	NA	NA	NA	NA	NA	NA	NA	NA	NA	NA	NA	NA	NA	NA	NA	NA	NA	NA	NA	NA	NA	NA	NA	NA	NA	NA	NA	NA	NA
ACACA	-3.90652	NA	-2.3599	NA	-9.00093	6.86998	68.9838	0.000142119	0.00436613	Chimpanzee	Yes_AST	Yes	NA	NA	NA	NA	NA	NA	NA	NA	-8.66444	7.61639	614.378	1.00469e-07	0.000124016	Chimpanzee	Yes_NPC	Yes	NA	NA	NA	NA	NA	NA	NA	NA	NA
ACACB	0.515798	-0.167017	0.595011	NA	NA	NA	NA	NA	NA	NA	NA	NA	NA	NA	NA	NA	NA	NA	NA	NA	NA	NA	NA	NA	NA	NA	NA	NA	NA	NA	NA	NA	NA	NA	NA	NA	NA
ACAD10	1.05935	-0.101071	-0.421148	yes	NA	NA	NA	NA	NA	NA	NA	NA	NA	NA	NA	NA	NA	NA	NA	NA	NA	NA	NA	NA	NA	NA	NA	NA	-0.162938	-1.11726	-0.265134	0.0817043	1.28897	4.87081	4.65512	0.0113559	0.0353408
ACAD11	-3.63671	-2.57859	-4.08621	NA	-10.3338	4.92539	1330.29	1.91026e-08	8.19961e-05	Chimpanzee	Yes_AST	Yes	-8.55974	4.71259	151.828	1.87081e-05	0.00263883	Chimpanzee	Yes_NEU	Yes	-8.6779	4.67452	339.242	6.86289e-07	0.000230828	Chimpanzee	Yes_NPC	Yes	NA	NA	NA	NA	NA	NA	NA	NA	NA
ACAD8	1.67033	1.02708	1.21387	yes	NA	NA	NA	NA	NA	NA	NA	NA	NA	NA	NA	NA	NA	NA	NA	NA	1.55055	5.25392	27.1457	0.0015213	0.0213633	Human	Yes_NPC	Yes	-0.187874	0.293219	1.23124	0.237171	0.302893	4.90595	9.75629	0.000438527	0.00369113
ACAD9	-0.00373267	-0.172396	0.343075	NA	NA	NA	NA	NA	NA	NA	NA	NA	NA	NA	NA	NA	NA	NA	NA	NA	NA	NA	NA	NA	NA	NA	NA	NA	NA	NA	NA	NA	NA	NA	NA	NA	NA
ACADL	-0.829999	-0.785255	-0.862113	yes	NA	NA	NA	NA	NA	NA	NA	NA	NA	NA	NA	NA	NA	NA	NA	NA	NA	NA	NA	NA	NA	NA	NA	NA	-0.331788	-2.43362	-1.60056	-0.566515	-1.57529	2.3172	7.05987	0.00202086	0.0110028
ACADM	1.76329	1.06265	1.25001	yes	NA	NA	NA	NA	NA	NA	NA	NA	NA	NA	NA	NA	NA	NA	NA	NA	1.46623	5.96978	30.7346	0.00108269	0.0172469	Human	Yes_NPC	Yes	-0.263562	-0.319213	0.883847	-0.00262619	0.567827	5.83504	12.9274	0.000103668	0.00122335
ACADS	-0.514395	-0.101281	-0.739455	NA	NA	NA	NA	NA	NA	NA	NA	NA	NA	NA	NA	NA	NA	NA	NA	NA	NA	NA	NA	NA	NA	NA	NA	NA	NA	NA	NA	NA	NA	NA	NA	NA	NA
ACADSB	0.580645	0.0542982	0.0344289	NA	NA	NA	NA	NA	NA	NA	NA	NA	NA	NA	NA	NA	NA	NA	NA	NA	NA	NA	NA	NA	NA	NA	NA	NA	NA	NA	NA	NA	NA	NA	NA	NA	NA
ACADVL	-0.0221077	-0.284435	-0.392151	NA	NA	NA	NA	NA	NA	NA	NA	NA	NA	NA	NA	NA	NA	NA	NA	NA	NA	NA	NA	NA	NA	NA	NA	NA	NA	NA	NA	NA	NA	NA	NA	NA	NA
ACAN	NA	NA	0.19652	NA	NA	NA	NA	NA	NA	NA	NA	NA	NA	NA	NA	NA	NA	NA	NA	NA	NA	NA	NA	NA	NA	NA	NA	NA	NA	NA	NA	NA	NA	NA	NA	NA	NA
ACAP1	0.090226	-0.0391475	-0.28549	yes	NA	NA	NA	NA	NA	NA	NA	NA	NA	NA	NA	NA	NA	NA	NA	NA	NA	NA	NA	NA	NA	NA	NA	NA	0.793579	-0.480465	-0.479517	0.381505	0.712955	2.26927	5.16229	0.00760267	0.0267349
ACAP2	0.122352	0.154214	0.354565	NA	NA	NA	NA	NA	NA	NA	NA	NA	NA	NA	NA	NA	NA	NA	NA	NA	NA	NA	NA	NA	NA	NA	NA	NA	NA	NA	NA	NA	NA	NA	NA	NA	NA
ACAP3	0.461554	0.622783	1.04465	yes	NA	NA	NA	NA	NA	NA	NA	NA	NA	NA	NA	NA	NA	NA	NA	NA	NA	NA	NA	NA	NA	NA	NA	NA	0.382935	1.26701	0.804157	-0.118115	0.0273504	7.46288	6.5349	0.00284456	0.0137771
ACAT1	-0.58139	-0.309013	-0.399649	NA	NA	NA	NA	NA	NA	NA	NA	NA	NA	NA	NA	NA	NA	NA	NA	NA	NA	NA	NA	NA	NA	NA	NA	NA	NA	NA	NA	NA	NA	NA	NA	NA	NA
ACAT2	-0.639753	-0.693941	0.313825	yes	NA	NA	NA	NA	NA	NA	NA	NA	NA	NA	NA	NA	NA	NA	NA	NA	NA	NA	NA	NA	NA	NA	NA	NA	0.658372	1.58051	0.418119	-1.28498	-1.05379	7.8664	7.36538	0.00166886	0.00953187
ACBD3	-0.194858	-0.00666118	-0.461492	NA	NA	NA	NA	NA	NA	NA	NA	NA	NA	NA	NA	NA	NA	NA	NA	NA	NA	NA	NA	NA	NA	NA	NA	NA	NA	NA	NA	NA	NA	NA	NA	NA	NA
ACBD4	0.421222	0.254252	-0.25665	yes	NA	NA	NA	NA	NA	NA	NA	NA	NA	NA	NA	NA	NA	NA	NA	NA	NA	NA	NA	NA	NA	NA	NA	NA	-0.745334	-2.69968	-0.279182	0.758725	1.15399	2.87927	14.862	4.90555e-05	0.000681751
ACBD5	-0.275902	-0.393109	-0.98196	yes	NA	NA	NA	NA	NA	NA	NA	NA	NA	NA	NA	NA	NA	NA	NA	NA	NA	NA	NA	NA	NA	NA	NA	NA	-0.0281483	-1.09605	-0.900736	0.335362	0.602085	6.86785	6.05812	0.00394065	0.0171866
ACBD6	0.139155	0.661325	1.0454	yes	NA	NA	NA	NA	NA	NA	NA	NA	NA	NA	NA	NA	NA	NA	NA	NA	NA	NA	NA	NA	NA	NA	NA	NA	-0.0936167	0.767807	0.684554	-0.101522	-0.511425	5.93191	5.98562	0.00414658	0.0177794
ACD	0.0847339	0.193655	0.336072	NA	NA	NA	NA	NA	NA	NA	NA	NA	NA	NA	NA	NA	NA	NA	NA	NA	NA	NA	NA	NA	NA	NA	NA	NA	NA	NA	NA	NA	NA	NA	NA	NA	NA
ACE	-0.577433	-0.508451	-2.11564	NA	-3.96852	2.00934	49.3041	0.000367153	0.00766237	Chimpanzee	Yes_AST	Yes	NA	NA	NA	NA	NA	NA	NA	NA	NA	NA	NA	NA	NA	NA	NA	NA	NA	NA	NA	NA	NA	NA	NA	NA	NA
ACE2	NA	NA	-0.679953	NA	NA	NA	NA	NA	NA	NA	NA	NA	NA	NA	NA	NA	NA	NA	NA	NA	NA	NA	NA	NA	NA	NA	NA	NA	NA	NA	NA	NA	NA	NA	NA	NA	NA
ACER2	-0.268592	-0.040932	-0.00304053	NA	NA	NA	NA	NA	NA	NA	NA	NA	NA	NA	NA	NA	NA	NA	NA	NA	NA	NA	NA	NA	NA	NA	NA	NA	NA	NA	NA	NA	NA	NA	NA	NA	NA
ACER3	2.4747	2.28339	3.74253	yes	3.67396	5.79363	501.83	3.79352e-07	0.000180915	Human	Yes_AST	Yes	2.62396	4.87542	92.5411	7.6546e-05	0.00520727	Human	Yes_NEU	Yes	2.83765	4.70772	74.218	8.25757e-05	0.00335201	Human	Yes_NPC	Yes	0.0954299	-0.199172	3.68338	-1.06099	-0.860041	5.25415	119.563	1.48114e-10	4.95952e-08
ACHE	0.130641	-0.391196	-1.34629	NA	-2.22142	5.34251	16.0716	0.00664582	0.0450519	Chimpanzee	Yes_AST	Yes	NA	NA	NA	NA	NA	NA	NA	NA	NA	NA	NA	NA	NA	NA	NA	NA	NA	NA	NA	NA	NA	NA	NA	NA	NA
ACIN1	0.0471946	0.182265	0.740597	NA	NA	NA	NA	NA	NA	NA	NA	NA	NA	NA	NA	NA	NA	NA	NA	NA	NA	NA	NA	NA	NA	NA	NA	NA	NA	NA	NA	NA	NA	NA	NA	NA	NA
ACKR1	0.0145123	-0.0534076	-0.296804	NA	NA	NA	NA	NA	NA	NA	NA	NA	NA	NA	NA	NA	NA	NA	NA	NA	NA	NA	NA	NA	NA	NA	NA	NA	NA	NA	NA	NA	NA	NA	NA	NA	NA
ACKR3	-0.0390911	-0.334666	-0.287777	NA	NA	NA	NA	NA	NA	NA	NA	NA	NA	NA	NA	NA	NA	NA	NA	NA	NA	NA	NA	NA	NA	NA	NA	NA	NA	NA	NA	NA	NA	NA	NA	NA	NA
ACLY	0.401794	0.352034	0.909859	NA	NA	NA	NA	NA	NA	NA	NA	NA	NA	NA	NA	NA	NA	NA	NA	NA	NA	NA	NA	NA	NA	NA	NA	NA	NA	NA	NA	NA	NA	NA	NA	NA	NA
ACO1	-0.531569	-0.0543073	-0.117363	NA	NA	NA	NA	NA	NA	NA	NA	NA	NA	NA	NA	NA	NA	NA	NA	NA	NA	NA	NA	NA	NA	NA	NA	NA	NA	NA	NA	NA	NA	NA	NA	NA	NA
ACO2	-0.704856	-0.862493	-1.39962	yes	-0.755821	6.87729	17.4942	0.00544395	0.0398456	Chimpanzee	Yes_AST	Yes	NA	NA	NA	NA	NA	NA	NA	NA	NA	NA	NA	NA	NA	NA	NA	NA	-0.235503	-0.207885	-0.745946	0.228877	0.0972493	6.81723	7.90599	0.00120454	0.00757531
ACOT11	-0.177358	0.452454	0.861242	NA	NA	NA	NA	NA	NA	NA	NA	NA	NA	NA	NA	NA	NA	NA	NA	NA	NA	NA	NA	NA	NA	NA	NA	NA	NA	NA	NA	NA	NA	NA	NA	NA	NA
ACOT13	0.0501355	0.221765	-0.351181	NA	NA	NA	NA	NA	NA	NA	NA	NA	NA	NA	NA	NA	NA	NA	NA	NA	NA	NA	NA	NA	NA	NA	NA	NA	NA	NA	NA	NA	NA	NA	NA	NA	NA
ACOT4	NA	NA	0.860759	NA	NA	NA	NA	NA	NA	NA	NA	NA	NA	NA	NA	NA	NA	NA	NA	NA	NA	NA	NA	NA	NA	NA	NA	NA	NA	NA	NA	NA	NA	NA	NA	NA	NA
ACOT6	NA	-0.423066	NA	NA	NA	NA	NA	NA	NA	NA	NA	NA	NA	NA	NA	NA	NA	NA	NA	NA	NA	NA	NA	NA	NA	NA	NA	NA	NA	NA	NA	NA	NA	NA	NA	NA	NA
ACOT8	0.0105223	-0.0330047	-0.547508	NA	NA	NA	NA	NA	NA	NA	NA	NA	NA	NA	NA	NA	NA	NA	NA	NA	NA	NA	NA	NA	NA	NA	NA	NA	NA	NA	NA	NA	NA	NA	NA	NA	NA
ACOX1	0.0959811	0.20065	-0.720529	yes	NA	NA	NA	NA	NA	NA	NA	NA	NA	NA	NA	NA	NA	NA	NA	NA	NA	NA	NA	NA	NA	NA	NA	NA	-0.658388	-1.44964	-0.602149	0.822248	0.7168	6.4584	8.64413	0.000790382	0.00566485
ACOX2	NA	0.548114	1.19005	NA	NA	NA	NA	NA	NA	NA	NA	NA	NA	NA	NA	NA	NA	NA	NA	NA	NA	NA	NA	NA	NA	NA	NA	NA	NA	NA	NA	NA	NA	NA	NA	NA	NA
ACOX3	1.65665	1.14345	1.05936	yes	NA	NA	NA	NA	NA	NA	NA	NA	NA	NA	NA	NA	NA	NA	NA	NA	1.65488	4.20414	26.6137	0.00160501	0.0220469	Human	Yes_NPC	Yes	0.124779	-0.644754	1.0765	-0.0642711	0.559979	4.43297	13.0769	9.75431e-05	0.00116779
ACP2	-0.227189	-0.220383	-0.134126	NA	NA	NA	NA	NA	NA	NA	NA	NA	NA	NA	NA	NA	NA	NA	NA	NA	NA	NA	NA	NA	NA	NA	NA	NA	NA	NA	NA	NA	NA	NA	NA	NA	NA
ACP4	-0.611329	-0.108405	-0.52645	NA	NA	NA	NA	NA	NA	NA	NA	NA	NA	NA	NA	NA	NA	NA	NA	NA	NA	NA	NA	NA	NA	NA	NA	NA	NA	NA	NA	NA	NA	NA	NA	NA	NA
ACP6	-0.0529443	-0.340835	0.102975	yes	NA	NA	NA	NA	NA	NA	NA	NA	NA	NA	NA	NA	NA	NA	NA	NA	NA	NA	NA	NA	NA	NA	NA	NA	0.106628	-0.963023	0.138862	-0.69984	-0.264156	4.72737	4.96145	0.00888787	0.0298725
ACPP	NA	NA	0.112857	NA	NA	NA	NA	NA	NA	NA	NA	NA	NA	NA	NA	NA	NA	NA	NA	NA	NA	NA	NA	NA	NA	NA	NA	NA	NA	NA	NA	NA	NA	NA	NA	NA	NA
ACRBP	-0.808891	-0.248535	-0.272151	NA	NA	NA	NA	NA	NA	NA	NA	NA	NA	NA	NA	NA	NA	NA	NA	NA	NA	NA	NA	NA	NA	NA	NA	NA	NA	NA	NA	NA	NA	NA	NA	NA	NA
ACSBG1	-0.441313	-0.559591	0.278918	NA	NA	NA	NA	NA	NA	NA	NA	NA	NA	NA	NA	NA	NA	NA	NA	NA	NA	NA	NA	NA	NA	NA	NA	NA	NA	NA	NA	NA	NA	NA	NA	NA	NA
ACSBG2	-0.798491	-0.394624	-0.067163	NA	NA	NA	NA	NA	NA	NA	NA	NA	NA	NA	NA	NA	NA	NA	NA	NA	NA	NA	NA	NA	NA	NA	NA	NA	NA	NA	NA	NA	NA	NA	NA	NA	NA
ACSF2	0.0272589	-0.210443	-0.706994	NA	NA	NA	NA	NA	NA	NA	NA	NA	NA	NA	NA	NA	NA	NA	NA	NA	NA	NA	NA	NA	NA	NA	NA	NA	NA	NA	NA	NA	NA	NA	NA	NA	NA
ACSF3	-1.20255	-0.622783	-0.448985	NA	NA	NA	NA	NA	NA	NA	NA	NA	NA	NA	NA	NA	NA	NA	NA	NA	NA	NA	NA	NA	NA	NA	NA	NA	NA	NA	NA	NA	NA	NA	NA	NA	NA
ACSL1	-0.355849	0.39946	1.50029	NA	1.48056	3.61789	20.5983	0.00366828	0.0316016	Human	Yes_AST	Yes	NA	NA	NA	NA	NA	NA	NA	NA	NA	NA	NA	NA	NA	NA	NA	NA	NA	NA	NA	NA	NA	NA	NA	NA	NA
ACSL3	0.454619	0.543899	0.715067	yes	NA	NA	NA	NA	NA	NA	NA	NA	NA	NA	NA	NA	NA	NA	NA	NA	NA	NA	NA	NA	NA	NA	NA	NA	-0.458531	-0.303127	0.744247	-0.270458	-0.320577	7.857	4.77582	0.0103003	0.0330937
ACSL4	1.34423	1.32726	1.85615	yes	1.29674	5.62474	34.2049	0.000996289	0.0139269	Human	Yes_AST	Yes	1.54137	6.04822	22.3705	0.00330962	0.0470692	Human	Yes_NEU	Yes	1.73994	6.26006	17.5554	0.0047296	0.0452657	Human	Yes_NPC	Yes	0.319768	0.373611	1.30456	0.231612	0.409876	5.99154	12.3466	0.000132053	0.00148421
ACSM5	NA	-0.922492	-1.42587	NA	-4.21524	0.0468922	18.2901	0.00489554	0.0375089	Chimpanzee	Yes_AST	Yes	NA	NA	NA	NA	NA	NA	NA	NA	NA	NA	NA	NA	NA	NA	NA	NA	NA	NA	NA	NA	NA	NA	NA	NA	NA
ACSS1	-0.365733	0.104528	0.186285	NA	NA	NA	NA	NA	NA	NA	NA	NA	NA	NA	NA	NA	NA	NA	NA	NA	NA	NA	NA	NA	NA	NA	NA	NA	NA	NA	NA	NA	NA	NA	NA	NA	NA
ACSS2	0.943719	1.12004	1.16564	yes	NA	NA	NA	NA	NA	NA	NA	NA	NA	NA	NA	NA	NA	NA	NA	NA	NA	NA	NA	NA	NA	NA	NA	NA	-0.24769	0.032432	0.95654	0.299756	0.111345	5.49083	6.71403	0.00252647	0.0128117
ACSS3	-0.594004	-0.328003	-0.309545	NA	NA	NA	NA	NA	NA	NA	NA	NA	NA	NA	NA	NA	NA	NA	NA	NA	NA	NA	NA	NA	NA	NA	NA	NA	NA	NA	NA	NA	NA	NA	NA	NA	NA
ACTA1	-0.724479	0.346298	0.321034	NA	NA	NA	NA	NA	NA	NA	NA	NA	NA	NA	NA	NA	NA	NA	NA	NA	NA	NA	NA	NA	NA	NA	NA	NA	NA	NA	NA	NA	NA	NA	NA	NA	NA
ACTA2	-1.83705	-0.087122	0.0710019	NA	NA	NA	NA	NA	NA	NA	NA	NA	NA	NA	NA	NA	NA	NA	NA	NA	-5.62743	6.20581	33.5153	0.000850717	0.0145529	Chimpanzee	Yes_NPC	Yes	NA	NA	NA	NA	NA	NA	NA	NA	NA
ACTB	-0.0692459	-0.0353862	0.436574	NA	NA	NA	NA	NA	NA	NA	NA	NA	NA	NA	NA	NA	NA	NA	NA	NA	NA	NA	NA	NA	NA	NA	NA	NA	NA	NA	NA	NA	NA	NA	NA	NA	NA
ACTC1	-0.0890235	0.269131	1.08157	NA	NA	NA	NA	NA	NA	NA	NA	NA	NA	NA	NA	NA	NA	NA	NA	NA	NA	NA	NA	NA	NA	NA	NA	NA	NA	NA	NA	NA	NA	NA	NA	NA	NA
ACTG2	-1.42369	-0.106022	0.740679	NA	NA	NA	NA	NA	NA	NA	NA	NA	NA	NA	NA	NA	NA	NA	NA	NA	-3.48984	2.8717	19.7068	0.00353535	0.0376976	Chimpanzee	Yes_NPC	Yes	NA	NA	NA	NA	NA	NA	NA	NA	NA
ACTL6A	0.572373	0.220813	0.816074	yes	NA	NA	NA	NA	NA	NA	NA	NA	NA	NA	NA	NA	NA	NA	NA	NA	NA	NA	NA	NA	NA	NA	NA	NA	0.0850169	0.991156	1.02788	-0.743066	-0.446687	5.94074	5.52004	0.00580435	0.0222996
ACTN1	-0.0698371	0.0566451	0.138038	NA	NA	NA	NA	NA	NA	NA	NA	NA	NA	NA	NA	NA	NA	NA	NA	NA	NA	NA	NA	NA	NA	NA	NA	NA	NA	NA	NA	NA	NA	NA	NA	NA	NA
ACTN2	0.0321096	0.363657	0.104315	NA	NA	NA	NA	NA	NA	NA	NA	NA	NA	NA	NA	NA	NA	NA	NA	NA	NA	NA	NA	NA	NA	NA	NA	NA	NA	NA	NA	NA	NA	NA	NA	NA	NA
ACTN3	NA	0.71906	0.623768	NA	NA	NA	NA	NA	NA	NA	NA	NA	NA	NA	NA	NA	NA	NA	NA	NA	NA	NA	NA	NA	NA	NA	NA	NA	NA	NA	NA	NA	NA	NA	NA	NA	NA
ACTR10	-0.0252965	0.0764878	-0.546242	NA	NA	NA	NA	NA	NA	NA	NA	NA	NA	NA	NA	NA	NA	NA	NA	NA	NA	NA	NA	NA	NA	NA	NA	NA	NA	NA	NA	NA	NA	NA	NA	NA	NA
ACTR1A	2.07752	2.06764	2.45827	yes	1.32427	7.41674	77.8495	0.000100381	0.00348117	Human	Yes_AST	Yes	1.52679	7.28063	66.4682	0.000192524	0.00855773	Human	Yes_NEU	Yes	1.45698	7.55727	45.8044	0.000348197	0.00836526	Human	Yes_NPC	Yes	-0.209381	0.0842858	1.33353	0.189636	0.105774	7.42323	62.7799	9.12972e-09	8.78629e-07
ACTR3B	2.47257	1.34595	1.52635	yes	1.62846	3.36189	21.4578	0.00331624	0.029761	Human	Yes_AST	Yes	1.94405	3.31629	22.9955	0.00309539	0.0450871	Human	Yes_NEU	Yes	3.05122	3.60603	73.8481	8.38399e-05	0.00336848	Human	Yes_NPC	Yes	-0.219629	-0.792699	1.63691	0.302912	1.39697	3.43029	28.2505	1.24601e-06	3.76085e-05
ACTR5	-0.0243542	-0.0802705	0.383638	yes	NA	NA	NA	NA	NA	NA	NA	NA	NA	NA	NA	NA	NA	NA	NA	NA	NA	NA	NA	NA	NA	NA	NA	NA	0.202842	1.07948	0.416928	-0.562911	-0.479284	3.93322	8.05048	0.00110687	0.00714898
ACTR6	0.372195	-0.00925807	-0.329869	NA	NA	NA	NA	NA	NA	NA	NA	NA	NA	NA	NA	NA	NA	NA	NA	NA	NA	NA	NA	NA	NA	NA	NA	NA	NA	NA	NA	NA	NA	NA	NA	NA	NA
ACTR8	0.606422	0.55365	0.625717	yes	NA	NA	NA	NA	NA	NA	NA	NA	NA	NA	NA	NA	NA	NA	NA	NA	NA	NA	NA	NA	NA	NA	NA	NA	0.0930855	0.297844	0.288656	0.134196	0.132526	5.72231	6.32739	0.00327193	0.0150725
ACTRT3	-0.288247	0.118898	-0.154429	NA	NA	NA	NA	NA	NA	NA	NA	NA	NA	NA	NA	NA	NA	NA	NA	NA	NA	NA	NA	NA	NA	NA	NA	NA	NA	NA	NA	NA	NA	NA	NA	NA	NA
ACVR1	0.0342152	0.0786394	0.029366	NA	NA	NA	NA	NA	NA	NA	NA	NA	NA	NA	NA	NA	NA	NA	NA	NA	NA	NA	NA	NA	NA	NA	NA	NA	NA	NA	NA	NA	NA	NA	NA	NA	NA
ACVR1B	-0.0924441	-0.0176341	-0.272182	NA	NA	NA	NA	NA	NA	NA	NA	NA	NA	NA	NA	NA	NA	NA	NA	NA	NA	NA	NA	NA	NA	NA	NA	NA	NA	NA	NA	NA	NA	NA	NA	NA	NA
ACVR2A	0.532666	0.234921	-0.786671	yes	NA	NA	NA	NA	NA	NA	NA	NA	NA	NA	NA	NA	NA	NA	NA	NA	NA	NA	NA	NA	NA	NA	NA	NA	-0.315741	0.734141	-0.654636	1.20373	1.37138	6.39458	5.71672	0.00502557	0.0201455
ACVR2B	2.84521	0.907382	1.55501	yes	3.63148	5.96286	22.5279	0.00293791	0.0278608	Human	Yes_AST	Yes	NA	NA	NA	NA	NA	NA	NA	NA	3.39692	8.07424	121.137	1.81899e-05	0.00142819	Human	Yes_NPC	Yes	0.196152	2.4844	3.63838	0.631088	-0.257548	7.07775	10.1178	0.000365959	0.00324468
ACVRL1	-0.877356	NA	0.0459567	NA	NA	NA	NA	NA	NA	NA	NA	NA	NA	NA	NA	NA	NA	NA	NA	NA	NA	NA	NA	NA	NA	NA	NA	NA	NA	NA	NA	NA	NA	NA	NA	NA	NA
ACYP2	-0.168608	-0.529445	-0.369231	NA	NA	NA	NA	NA	NA	NA	NA	NA	NA	NA	NA	NA	NA	NA	NA	NA	NA	NA	NA	NA	NA	NA	NA	NA	NA	NA	NA	NA	NA	NA	NA	NA	NA
ADA	0.058532	0.543532	1.19057	yes	NA	NA	NA	NA	NA	NA	NA	NA	NA	NA	NA	NA	NA	NA	NA	NA	NA	NA	NA	NA	NA	NA	NA	NA	-0.651236	-0.186127	1.42037	-0.454201	-1.23477	2.07663	7.40799	0.00162559	0.00938986
ADA2	2.24457	0.742125	0.562607	yes	NA	NA	NA	NA	NA	NA	NA	NA	NA	NA	NA	NA	NA	NA	NA	NA	2.62736	5.74064	56.4223	0.000188436	0.00569415	Human	Yes_NPC	Yes	-0.711382	0.241804	1.17795	0.802346	1.43019	4.91144	6.60523	0.0027145	0.0134036
ADAL	0.0663619	0.155721	-0.0287372	NA	NA	NA	NA	NA	NA	NA	NA	NA	NA	NA	NA	NA	NA	NA	NA	NA	NA	NA	NA	NA	NA	NA	NA	NA	NA	NA	NA	NA	NA	NA	NA	NA	NA
ADAM10	0.137077	0.0335599	0.0189546	NA	NA	NA	NA	NA	NA	NA	NA	NA	NA	NA	NA	NA	NA	NA	NA	NA	NA	NA	NA	NA	NA	NA	NA	NA	NA	NA	NA	NA	NA	NA	NA	NA	NA
ADAM11	-0.00532615	0.0148795	-0.4085	NA	NA	NA	NA	NA	NA	NA	NA	NA	NA	NA	NA	NA	NA	NA	NA	NA	NA	NA	NA	NA	NA	NA	NA	NA	NA	NA	NA	NA	NA	NA	NA	NA	NA
ADAM12	0.0382291	0.305991	0.997999	yes	NA	NA	NA	NA	NA	NA	NA	NA	NA	NA	NA	NA	NA	NA	NA	NA	NA	NA	NA	NA	NA	NA	NA	NA	-0.852104	-3.32242	1.4924	0.187932	-1.29876	6.54772	5.34595	0.0066104	0.0243236
ADAM15	0.57084	0.312008	0.394808	yes	NA	NA	NA	NA	NA	NA	NA	NA	NA	NA	NA	NA	NA	NA	NA	NA	NA	NA	NA	NA	NA	NA	NA	NA	-0.486263	-1.23922	0.274549	0.0943204	0.367537	5.42576	8.06683	0.00109641	0.00709851
ADAM17	-0.837434	-1.68036	-1.93576	yes	-1.02844	7.42483	38.1351	0.000743596	0.011594	Chimpanzee	Yes_AST	Yes	-1.12696	7.32834	38.2574	0.000852637	0.0208757	Chimpanzee	Yes_NEU	Yes	NA	NA	NA	NA	NA	NA	NA	NA	0.00933183	-0.782324	-1.01956	-0.112162	0.379711	7.28729	31.6354	6.32566e-07	2.25932e-05
ADAM19	0.0203864	0.171654	0.320763	NA	NA	NA	NA	NA	NA	NA	NA	NA	NA	NA	NA	NA	NA	NA	NA	NA	NA	NA	NA	NA	NA	NA	NA	NA	NA	NA	NA	NA	NA	NA	NA	NA	NA
ADAM23	0.026838	-0.232973	-0.0570848	NA	NA	NA	NA	NA	NA	NA	NA	NA	NA	NA	NA	NA	NA	NA	NA	NA	NA	NA	NA	NA	NA	NA	NA	NA	NA	NA	NA	NA	NA	NA	NA	NA	NA
ADAM28	1.32797	NA	0.788638	NA	NA	NA	NA	NA	NA	NA	NA	NA	NA	NA	NA	NA	NA	NA	NA	NA	4.10928	-0.629535	17.1968	0.00497788	0.0469925	Human	Yes_NPC	Yes	NA	NA	NA	NA	NA	NA	NA	NA	NA
ADAM32	-1.26375	-1.34797	NA	NA	NA	NA	NA	NA	NA	NA	NA	NA	-3.95755	0.141857	23.1091	0.00305843	0.0448776	Chimpanzee	Yes_NEU	Yes	NA	NA	NA	NA	NA	NA	NA	NA	NA	NA	NA	NA	NA	NA	NA	NA	NA
ADAM33	-0.703308	-0.787292	-0.26631	yes	NA	NA	NA	NA	NA	NA	NA	NA	NA	NA	NA	NA	NA	NA	NA	NA	NA	NA	NA	NA	NA	NA	NA	NA	2.28598	-2.06076	-0.486571	-2.42419	-3.35561	5.28475	7.1946	0.00185607	0.0103367
ADAM8	1.22778	0.699955	0.906844	NA	NA	NA	NA	NA	NA	NA	NA	NA	NA	NA	NA	NA	NA	NA	NA	NA	NA	NA	NA	NA	NA	NA	NA	NA	NA	NA	NA	NA	NA	NA	NA	NA	NA
ADAM9	-1.24338	-0.496656	-1.24978	yes	NA	NA	NA	NA	NA	NA	NA	NA	NA	NA	NA	NA	NA	NA	NA	NA	NA	NA	NA	NA	NA	NA	NA	NA	-0.416916	-2.65143	-1.27759	0.00380042	0.00265934	8.66059	12.2419	0.000138073	0.00153949
ADAMTS1	-0.573214	-0.158097	1.65113	yes	1.93173	4.18228	25.9331	0.00205699	0.0223292	Human	Yes_AST	Yes	NA	NA	NA	NA	NA	NA	NA	NA	NA	NA	NA	NA	NA	NA	NA	NA	3.8342	1.90341	1.93886	-2.95736	-3.08205	5.3831	4.10087	0.0180938	0.0490699
ADAMTS12	-0.457428	0.379902	1.05097	NA	NA	NA	NA	NA	NA	NA	NA	NA	NA	NA	NA	NA	NA	NA	NA	NA	NA	NA	NA	NA	NA	NA	NA	NA	NA	NA	NA	NA	NA	NA	NA	NA	NA
ADAMTS14	-0.954423	0.0224521	-0.146469	NA	NA	NA	NA	NA	NA	NA	NA	NA	NA	NA	NA	NA	NA	NA	NA	NA	NA	NA	NA	NA	NA	NA	NA	NA	NA	NA	NA	NA	NA	NA	NA	NA	NA
ADAMTS15	-0.659041	-0.0723139	-0.306039	NA	NA	NA	NA	NA	NA	NA	NA	NA	NA	NA	NA	NA	NA	NA	NA	NA	NA	NA	NA	NA	NA	NA	NA	NA	NA	NA	NA	NA	NA	NA	NA	NA	NA
ADAMTS16	-0.879118	0.156951	0.459741	NA	NA	NA	NA	NA	NA	NA	NA	NA	NA	NA	NA	NA	NA	NA	NA	NA	NA	NA	NA	NA	NA	NA	NA	NA	NA	NA	NA	NA	NA	NA	NA	NA	NA
ADAMTS17	-0.507362	0.408977	1.49331	NA	3.60709	2.27368	20.3796	0.00376566	0.0321137	Human	Yes_AST	Yes	NA	NA	NA	NA	NA	NA	NA	NA	NA	NA	NA	NA	NA	NA	NA	NA	NA	NA	NA	NA	NA	NA	NA	NA	NA
ADAMTS18	-0.00909177	-0.191612	-1.73099	NA	-4.15769	2.18763	28.9095	0.00155318	0.0185787	Chimpanzee	Yes_AST	Yes	NA	NA	NA	NA	NA	NA	NA	NA	NA	NA	NA	NA	NA	NA	NA	NA	NA	NA	NA	NA	NA	NA	NA	NA	NA
ADAMTS19	-0.0848659	-8.51122e-05	0.438187	NA	NA	NA	NA	NA	NA	NA	NA	NA	NA	NA	NA	NA	NA	NA	NA	NA	NA	NA	NA	NA	NA	NA	NA	NA	NA	NA	NA	NA	NA	NA	NA	NA	NA
ADAMTS2	-0.389055	0.603889	0.607297	yes	NA	NA	NA	NA	NA	NA	NA	NA	NA	NA	NA	NA	NA	NA	NA	NA	NA	NA	NA	NA	NA	NA	NA	NA	-0.107434	-0.342624	3.24108	1.94461	-4.40461	6.11334	4.1416	0.0174668	0.0479151
ADAMTS20	-0.495496	NA	0.42294	NA	NA	NA	NA	NA	NA	NA	NA	NA	NA	NA	NA	NA	NA	NA	NA	NA	NA	NA	NA	NA	NA	NA	NA	NA	NA	NA	NA	NA	NA	NA	NA	NA	NA
ADAMTS3	-0.248825	0.0346787	0.321034	yes	NA	NA	NA	NA	NA	NA	NA	NA	NA	NA	NA	NA	NA	NA	NA	NA	NA	NA	NA	NA	NA	NA	NA	NA	-1.84443	-1.43338	0.975005	-0.842125	-1.96494	6.45541	4.37316	0.0143387	0.0416366
ADAMTS4	0.050012	0.103461	0.361024	yes	NA	NA	NA	NA	NA	NA	NA	NA	NA	NA	NA	NA	NA	NA	NA	NA	NA	NA	NA	NA	NA	NA	NA	NA	-0.92931	-3.59186	1.22791	-0.623207	-0.998215	5.16009	4.7812	0.0102559	0.0329908
ADAMTS5	-0.135013	0.859987	1.34335	NA	4.26894	1.2021	15.9648	0.00674969	0.0453576	Human	Yes_AST	Yes	NA	NA	NA	NA	NA	NA	NA	NA	NA	NA	NA	NA	NA	NA	NA	NA	NA	NA	NA	NA	NA	NA	NA	NA	NA
ADAMTS6	0.243847	0.16757	-0.0925499	NA	NA	NA	NA	NA	NA	NA	NA	NA	NA	NA	NA	NA	NA	NA	NA	NA	NA	NA	NA	NA	NA	NA	NA	NA	NA	NA	NA	NA	NA	NA	NA	NA	NA
ADAMTS8	0.0296167	-0.0272847	NA	NA	NA	NA	NA	NA	NA	NA	NA	NA	NA	NA	NA	NA	NA	NA	NA	NA	NA	NA	NA	NA	NA	NA	NA	NA	NA	NA	NA	NA	NA	NA	NA	NA	NA
ADAMTS9	-0.241593	0.611761	1.55501	yes	4.42476	5.58899	22.5336	0.00293606	0.0278608	Human	Yes_AST	Yes	NA	NA	NA	NA	NA	NA	NA	NA	NA	NA	NA	NA	NA	NA	NA	NA	1.1798	2.27795	4.43092	0.943377	-5.5262	6.58023	5.13669	0.0077541	0.02709
ADAMTSL1	0.407112	-0.341532	-1.27249	NA	NA	NA	NA	NA	NA	NA	NA	NA	NA	NA	NA	NA	NA	NA	NA	NA	NA	NA	NA	NA	NA	NA	NA	NA	NA	NA	NA	NA	NA	NA	NA	NA	NA
ADAMTSL2	-0.331844	0.0611386	-0.00775714	NA	NA	NA	NA	NA	NA	NA	NA	NA	NA	NA	NA	NA	NA	NA	NA	NA	NA	NA	NA	NA	NA	NA	NA	NA	NA	NA	NA	NA	NA	NA	NA	NA	NA
ADAMTSL4	-0.271061	-0.323943	-0.94741	yes	NA	NA	NA	NA	NA	NA	NA	NA	NA	NA	NA	NA	NA	NA	NA	NA	NA	NA	NA	NA	NA	NA	NA	NA	0.930486	-1.85823	-1.47619	0.0777131	0.713532	3.66099	4.68309	0.0111006	0.0348052
ADAMTSL5	-0.405322	0.472328	NA	NA	NA	NA	NA	NA	NA	NA	NA	NA	NA	NA	NA	NA	NA	NA	NA	NA	NA	NA	NA	NA	NA	NA	NA	NA	NA	NA	NA	NA	NA	NA	NA	NA	NA
ADAP2	-0.792014	-1.12891	-0.80238	NA	NA	NA	NA	NA	NA	NA	NA	NA	NA	NA	NA	NA	NA	NA	NA	NA	NA	NA	NA	NA	NA	NA	NA	NA	NA	NA	NA	NA	NA	NA	NA	NA	NA
ADAR	0.212363	0.30351	0.190624	NA	NA	NA	NA	NA	NA	NA	NA	NA	NA	NA	NA	NA	NA	NA	NA	NA	NA	NA	NA	NA	NA	NA	NA	NA	NA	NA	NA	NA	NA	NA	NA	NA	NA
ADARB1	0.140168	0.429324	-0.00342496	NA	NA	NA	NA	NA	NA	NA	NA	NA	NA	NA	NA	NA	NA	NA	NA	NA	NA	NA	NA	NA	NA	NA	NA	NA	NA	NA	NA	NA	NA	NA	NA	NA	NA
ADARB2	0.632607	0.484245	1.21791	NA	NA	NA	NA	NA	NA	NA	NA	NA	NA	NA	NA	NA	NA	NA	NA	NA	NA	NA	NA	NA	NA	NA	NA	NA	NA	NA	NA	NA	NA	NA	NA	NA	NA
ADAT1	-0.265499	-0.0551399	-0.119966	NA	NA	NA	NA	NA	NA	NA	NA	NA	NA	NA	NA	NA	NA	NA	NA	NA	NA	NA	NA	NA	NA	NA	NA	NA	NA	NA	NA	NA	NA	NA	NA	NA	NA
ADAT2	-0.0415494	-0.174233	0.0263031	NA	NA	NA	NA	NA	NA	NA	NA	NA	NA	NA	NA	NA	NA	NA	NA	NA	NA	NA	NA	NA	NA	NA	NA	NA	NA	NA	NA	NA	NA	NA	NA	NA	NA
ADCK1	-0.335265	-0.0333494	-0.594368	NA	NA	NA	NA	NA	NA	NA	NA	NA	NA	NA	NA	NA	NA	NA	NA	NA	NA	NA	NA	NA	NA	NA	NA	NA	NA	NA	NA	NA	NA	NA	NA	NA	NA
ADCY2	-0.0702113	-0.936988	-0.717606	yes	NA	NA	NA	NA	NA	NA	NA	NA	NA	NA	NA	NA	NA	NA	NA	NA	NA	NA	NA	NA	NA	NA	NA	NA	0.695678	-1.58153	-0.908773	-1.06967	0.576949	6.74466	4.60005	0.0118781	0.0365204
ADCY3	-0.0741266	0.0419523	-0.143097	NA	NA	NA	NA	NA	NA	NA	NA	NA	NA	NA	NA	NA	NA	NA	NA	NA	NA	NA	NA	NA	NA	NA	NA	NA	NA	NA	NA	NA	NA	NA	NA	NA	NA
ADCY5	0.0685012	-0.017294	-0.321586	NA	NA	NA	NA	NA	NA	NA	NA	NA	NA	NA	NA	NA	NA	NA	NA	NA	NA	NA	NA	NA	NA	NA	NA	NA	NA	NA	NA	NA	NA	NA	NA	NA	NA
ADCY6	-0.27418	0.0711891	0.282281	NA	NA	NA	NA	NA	NA	NA	NA	NA	NA	NA	NA	NA	NA	NA	NA	NA	NA	NA	NA	NA	NA	NA	NA	NA	NA	NA	NA	NA	NA	NA	NA	NA	NA
ADCY7	-1.35044	-0.364448	-1.77339	yes	-2.84607	5.30146	30.5995	0.00133846	0.0168505	Chimpanzee	Yes_AST	Yes	NA	NA	NA	NA	NA	NA	NA	NA	-1.71532	4.70189	17.8088	0.00456392	0.0446233	Chimpanzee	Yes_NPC	Yes	-0.764463	-1.04758	-2.83937	1.61843	1.11388	4.98636	5.73245	0.00496865	0.0199928
ADCY8	-0.422407	0.0089921	0.0227961	NA	NA	NA	NA	NA	NA	NA	NA	NA	NA	NA	NA	NA	NA	NA	NA	NA	NA	NA	NA	NA	NA	NA	NA	NA	NA	NA	NA	NA	NA	NA	NA	NA	NA
ADCY9	0.120042	1.74372	1.03112	yes	NA	NA	NA	NA	NA	NA	NA	NA	1.88617	5.8417	42.0726	0.000663733	0.0180418	Human	Yes_NEU	Yes	NA	NA	NA	NA	NA	NA	NA	NA	-0.461929	0.211024	0.731249	1.15232	-0.529993	5.68161	10.0447	0.000379437	0.00332706
ADCYAP1	-0.281995	0.235395	0.703275	NA	NA	NA	NA	NA	NA	NA	NA	NA	NA	NA	NA	NA	NA	NA	NA	NA	NA	NA	NA	NA	NA	NA	NA	NA	NA	NA	NA	NA	NA	NA	NA	NA	NA
ADD1	-0.11929	-0.303112	-0.781834	NA	NA	NA	NA	NA	NA	NA	NA	NA	NA	NA	NA	NA	NA	NA	NA	NA	NA	NA	NA	NA	NA	NA	NA	NA	NA	NA	NA	NA	NA	NA	NA	NA	NA
ADD2	1.05824	0.393026	1.01969	NA	NA	NA	NA	NA	NA	NA	NA	NA	NA	NA	NA	NA	NA	NA	NA	NA	NA	NA	NA	NA	NA	NA	NA	NA	NA	NA	NA	NA	NA	NA	NA	NA	NA
ADD3	-0.527915	-0.462823	-1.18782	yes	NA	NA	NA	NA	NA	NA	NA	NA	NA	NA	NA	NA	NA	NA	NA	NA	NA	NA	NA	NA	NA	NA	NA	NA	0.243817	-1.33779	-1.06091	0.0604775	0.284512	8.17529	5.99038	0.00413269	0.017734
ADGB	-0.78825	NA	NA	NA	NA	NA	NA	NA	NA	NA	NA	NA	NA	NA	NA	NA	NA	NA	NA	NA	NA	NA	NA	NA	NA	NA	NA	NA	NA	NA	NA	NA	NA	NA	NA	NA	NA
ADGRA1	0.0471946	-0.106069	-0.39728	NA	NA	NA	NA	NA	NA	NA	NA	NA	NA	NA	NA	NA	NA	NA	NA	NA	NA	NA	NA	NA	NA	NA	NA	NA	NA	NA	NA	NA	NA	NA	NA	NA	NA
ADGRA2	-1.11372	0.530425	0.405315	NA	NA	NA	NA	NA	NA	NA	NA	NA	NA	NA	NA	NA	NA	NA	NA	NA	NA	NA	NA	NA	NA	NA	NA	NA	NA	NA	NA	NA	NA	NA	NA	NA	NA
ADGRA3	0.196959	0.884508	0.952196	yes	NA	NA	NA	NA	NA	NA	NA	NA	NA	NA	NA	NA	NA	NA	NA	NA	NA	NA	NA	NA	NA	NA	NA	NA	-0.34401	0.177312	0.573889	0.512182	-0.363526	6.99548	4.23442	0.016128	0.0452913
ADGRB1	-0.538013	-0.0995623	-0.0592628	NA	NA	NA	NA	NA	NA	NA	NA	NA	NA	NA	NA	NA	NA	NA	NA	NA	NA	NA	NA	NA	NA	NA	NA	NA	NA	NA	NA	NA	NA	NA	NA	NA	NA
ADGRB2	-0.101296	-0.39746	-0.503761	NA	NA	NA	NA	NA	NA	NA	NA	NA	NA	NA	NA	NA	NA	NA	NA	NA	NA	NA	NA	NA	NA	NA	NA	NA	NA	NA	NA	NA	NA	NA	NA	NA	NA
ADGRB3	0.342046	0.0883058	-0.309068	NA	NA	NA	NA	NA	NA	NA	NA	NA	NA	NA	NA	NA	NA	NA	NA	NA	NA	NA	NA	NA	NA	NA	NA	NA	NA	NA	NA	NA	NA	NA	NA	NA	NA
ADGRD1	-0.0730648	0.0307011	NA	NA	NA	NA	NA	NA	NA	NA	NA	NA	NA	NA	NA	NA	NA	NA	NA	NA	NA	NA	NA	NA	NA	NA	NA	NA	NA	NA	NA	NA	NA	NA	NA	NA	NA
ADGRD2	NA	0.400864	NA	NA	NA	NA	NA	NA	NA	NA	NA	NA	NA	NA	NA	NA	NA	NA	NA	NA	NA	NA	NA	NA	NA	NA	NA	NA	NA	NA	NA	NA	NA	NA	NA	NA	NA
ADGRE2	NA	NA	-0.240523	NA	NA	NA	NA	NA	NA	NA	NA	NA	NA	NA	NA	NA	NA	NA	NA	NA	NA	NA	NA	NA	NA	NA	NA	NA	NA	NA	NA	NA	NA	NA	NA	NA	NA
ADGRF3	-0.266599	-0.105315	-0.10141	NA	NA	NA	NA	NA	NA	NA	NA	NA	NA	NA	NA	NA	NA	NA	NA	NA	NA	NA	NA	NA	NA	NA	NA	NA	NA	NA	NA	NA	NA	NA	NA	NA	NA
ADGRF4	NA	0.0109213	NA	NA	NA	NA	NA	NA	NA	NA	NA	NA	NA	NA	NA	NA	NA	NA	NA	NA	NA	NA	NA	NA	NA	NA	NA	NA	NA	NA	NA	NA	NA	NA	NA	NA	NA
ADGRG1	0.0473117	-0.347145	-0.338642	NA	NA	NA	NA	NA	NA	NA	NA	NA	NA	NA	NA	NA	NA	NA	NA	NA	NA	NA	NA	NA	NA	NA	NA	NA	NA	NA	NA	NA	NA	NA	NA	NA	NA
ADGRG2	-0.290531	0.689294	1.06678	NA	NA	NA	NA	NA	NA	NA	NA	NA	NA	NA	NA	NA	NA	NA	NA	NA	NA	NA	NA	NA	NA	NA	NA	NA	NA	NA	NA	NA	NA	NA	NA	NA	NA
ADGRG6	-0.801665	0.161319	0.944724	NA	NA	NA	NA	NA	NA	NA	NA	NA	NA	NA	NA	NA	NA	NA	NA	NA	NA	NA	NA	NA	NA	NA	NA	NA	NA	NA	NA	NA	NA	NA	NA	NA	NA
ADGRL1	-0.116466	-0.0334637	-0.155561	NA	NA	NA	NA	NA	NA	NA	NA	NA	NA	NA	NA	NA	NA	NA	NA	NA	NA	NA	NA	NA	NA	NA	NA	NA	NA	NA	NA	NA	NA	NA	NA	NA	NA
ADGRL2	-0.0118898	0.807929	0.583254	NA	NA	NA	NA	NA	NA	NA	NA	NA	NA	NA	NA	NA	NA	NA	NA	NA	NA	NA	NA	NA	NA	NA	NA	NA	NA	NA	NA	NA	NA	NA	NA	NA	NA
ADGRL3	0.729503	0.668608	0.906662	yes	NA	NA	NA	NA	NA	NA	NA	NA	NA	NA	NA	NA	NA	NA	NA	NA	NA	NA	NA	NA	NA	NA	NA	NA	0.388851	0.944321	1.0231	0.0931531	-0.477716	7.64533	4.27976	0.0155166	0.0441346
ADGRL4	NA	NA	0.131392	NA	NA	NA	NA	NA	NA	NA	NA	NA	NA	NA	NA	NA	NA	NA	NA	NA	NA	NA	NA	NA	NA	NA	NA	NA	NA	NA	NA	NA	NA	NA	NA	NA	NA
ADGRV1	-0.541386	-0.149708	-0.0119149	NA	NA	NA	NA	NA	NA	NA	NA	NA	NA	NA	NA	NA	NA	NA	NA	NA	NA	NA	NA	NA	NA	NA	NA	NA	NA	NA	NA	NA	NA	NA	NA	NA	NA
ADH5	0.301754	0.0533324	0.00834361	NA	NA	NA	NA	NA	NA	NA	NA	NA	NA	NA	NA	NA	NA	NA	NA	NA	NA	NA	NA	NA	NA	NA	NA	NA	NA	NA	NA	NA	NA	NA	NA	NA	NA
ADH6	1.39116	NA	1.18744	NA	NA	NA	NA	NA	NA	NA	NA	NA	NA	NA	NA	NA	NA	NA	NA	NA	3.2539	-0.37664	18.8845	0.00393928	0.0406297	Human	Yes_NPC	Yes	NA	NA	NA	NA	NA	NA	NA	NA	NA
ADI1	-2.65919	-2.25047	-1.9536	yes	-2.13289	4.52466	39.3005	0.000685289	0.0111275	Chimpanzee	Yes_AST	Yes	-2.62102	4.28768	88.2008	8.761e-05	0.0056173	Chimpanzee	Yes_NEU	Yes	-3.04861	4.96756	93.4314	4.07757e-05	0.00219183	Chimpanzee	Yes_NPC	Yes	-0.0855681	0.261832	-2.12564	-0.498729	-0.940904	4.60106	48.248	4.75897e-08	2.84874e-06
ADIPOR1	0.0471946	0.0266175	-0.112054	NA	NA	NA	NA	NA	NA	NA	NA	NA	NA	NA	NA	NA	NA	NA	NA	NA	NA	NA	NA	NA	NA	NA	NA	NA	NA	NA	NA	NA	NA	NA	NA	NA	NA
ADK	-0.00158947	0.0369115	-0.157726	NA	NA	NA	NA	NA	NA	NA	NA	NA	NA	NA	NA	NA	NA	NA	NA	NA	NA	NA	NA	NA	NA	NA	NA	NA	NA	NA	NA	NA	NA	NA	NA	NA	NA
ADM	0.284723	-0.0109213	0.369572	yes	NA	NA	NA	NA	NA	NA	NA	NA	NA	NA	NA	NA	NA	NA	NA	NA	NA	NA	NA	NA	NA	NA	NA	NA	-0.0145983	-3.61995	0.798457	-0.890044	0.0520394	2.72309	4.77749	0.0102865	0.0330593
ADNP	0.387046	0.323943	0.282231	NA	NA	NA	NA	NA	NA	NA	NA	NA	NA	NA	NA	NA	NA	NA	NA	NA	NA	NA	NA	NA	NA	NA	NA	NA	NA	NA	NA	NA	NA	NA	NA	NA	NA
ADNP2	0.237514	-0.013843	0.547508	NA	NA	NA	NA	NA	NA	NA	NA	NA	NA	NA	NA	NA	NA	NA	NA	NA	NA	NA	NA	NA	NA	NA	NA	NA	NA	NA	NA	NA	NA	NA	NA	NA	NA
ADO	2.111	1.95499	2.13599	yes	1.62349	5.3611	50.7886	0.000338004	0.00731149	Human	Yes_AST	Yes	1.83223	5.49371	57.1075	0.000291897	0.0110921	Human	Yes_NEU	Yes	1.75615	5.47067	48.0931	0.000301972	0.0077447	Human	Yes_NPC	Yes	0.0457821	0.073187	1.63132	0.195326	0.106935	5.45531	37.5979	2.21776e-07	9.65986e-06
ADORA1	0.498613	0.0824134	-0.0716229	yes	NA	NA	NA	NA	NA	NA	NA	NA	NA	NA	NA	NA	NA	NA	NA	NA	NA	NA	NA	NA	NA	NA	NA	NA	-1.00675	-5.25751	-0.376324	0.881919	1.37682	6.64801	4.42154	0.0137688	0.04037
ADORA2A	-0.0564107	-0.328483	-1.3518	NA	-2.37598	0.285524	16.2176	0.00650711	0.044484	Chimpanzee	Yes_AST	Yes	NA	NA	NA	NA	NA	NA	NA	NA	NA	NA	NA	NA	NA	NA	NA	NA	NA	NA	NA	NA	NA	NA	NA	NA	NA
ADPGK	-0.138006	0.271038	0.698055	NA	NA	NA	NA	NA	NA	NA	NA	NA	NA	NA	NA	NA	NA	NA	NA	NA	NA	NA	NA	NA	NA	NA	NA	NA	NA	NA	NA	NA	NA	NA	NA	NA	NA
ADPRH	-0.431073	-0.219017	-0.280642	NA	NA	NA	NA	NA	NA	NA	NA	NA	NA	NA	NA	NA	NA	NA	NA	NA	NA	NA	NA	NA	NA	NA	NA	NA	NA	NA	NA	NA	NA	NA	NA	NA	NA
ADPRHL2	-0.211098	-0.155058	-0.101456	NA	NA	NA	NA	NA	NA	NA	NA	NA	NA	NA	NA	NA	NA	NA	NA	NA	NA	NA	NA	NA	NA	NA	NA	NA	NA	NA	NA	NA	NA	NA	NA	NA	NA
ADRA1A	-0.0584764	-0.650309	-0.860218	NA	NA	NA	NA	NA	NA	NA	NA	NA	NA	NA	NA	NA	NA	NA	NA	NA	NA	NA	NA	NA	NA	NA	NA	NA	NA	NA	NA	NA	NA	NA	NA	NA	NA
ADRA1B	NA	0.155342	0.107255	NA	NA	NA	NA	NA	NA	NA	NA	NA	NA	NA	NA	NA	NA	NA	NA	NA	NA	NA	NA	NA	NA	NA	NA	NA	NA	NA	NA	NA	NA	NA	NA	NA	NA
ADRA1D	-0.416965	-0.347659	-1.37307	yes	-3.6669	3.71285	16.7262	0.0060531	0.0423574	Chimpanzee	Yes_AST	Yes	NA	NA	NA	NA	NA	NA	NA	NA	NA	NA	NA	NA	NA	NA	NA	NA	-1.08192	-3.31738	-3.66268	2.60357	0.989381	3.0453	4.88426	0.0094465	0.0311231
ADRA2A	0.248825	0.692378	0.0829195	NA	NA	NA	NA	NA	NA	NA	NA	NA	NA	NA	NA	NA	NA	NA	NA	NA	NA	NA	NA	NA	NA	NA	NA	NA	NA	NA	NA	NA	NA	NA	NA	NA	NA
ADRA2B	1.20496	NA	NA	NA	NA	NA	NA	NA	NA	NA	NA	NA	NA	NA	NA	NA	NA	NA	NA	NA	NA	NA	NA	NA	NA	NA	NA	NA	NA	NA	NA	NA	NA	NA	NA	NA	NA
ADRB1	NA	0.589018	NA	NA	NA	NA	NA	NA	NA	NA	NA	NA	NA	NA	NA	NA	NA	NA	NA	NA	NA	NA	NA	NA	NA	NA	NA	NA	NA	NA	NA	NA	NA	NA	NA	NA	NA
ADRB2	NA	NA	0.723223	NA	NA	NA	NA	NA	NA	NA	NA	NA	NA	NA	NA	NA	NA	NA	NA	NA	NA	NA	NA	NA	NA	NA	NA	NA	NA	NA	NA	NA	NA	NA	NA	NA	NA
ADRM1	-1.05899	-0.707805	-0.580756	yes	NA	NA	NA	NA	NA	NA	NA	NA	NA	NA	NA	NA	NA	NA	NA	NA	NA	NA	NA	NA	NA	NA	NA	NA	0.18005	0.647084	-0.290069	-0.289426	-0.847007	6.62067	6.8745	0.00227575	0.0119416
ADSL	-2.40936	-2.27555	-2.60971	yes	-1.85845	5.34449	97.2371	5.25944e-05	0.00245635	Chimpanzee	Yes_AST	Yes	-1.90609	5.22937	91.2354	7.96676e-05	0.00530208	Chimpanzee	Yes_NEU	Yes	-2.10275	5.80188	68.0897	0.000107235	0.0038962	Chimpanzee	Yes_NPC	Yes	-0.0308265	0.237395	-1.84986	-0.0588991	-0.268898	5.4637	73.5395	3.34963e-09	4.12543e-07
ADSSL1	-0.819935	-0.128496	-0.603409	NA	NA	NA	NA	NA	NA	NA	NA	NA	NA	NA	NA	NA	NA	NA	NA	NA	NA	NA	NA	NA	NA	NA	NA	NA	NA	NA	NA	NA	NA	NA	NA	NA	NA
ADTRP	NA	0.3731	NA	NA	NA	NA	NA	NA	NA	NA	NA	NA	NA	NA	NA	NA	NA	NA	NA	NA	NA	NA	NA	NA	NA	NA	NA	NA	NA	NA	NA	NA	NA	NA	NA	NA	NA
AEBP2	-0.0258114	-0.0572279	-2.30457	yes	-1.24063	6.55649	63.9327	0.000176589	0.00495938	Chimpanzee	Yes_AST	Yes	NA	NA	NA	NA	NA	NA	NA	NA	NA	NA	NA	NA	NA	NA	NA	NA	-0.584165	-1.26824	-1.23161	1.11733	1.16375	6.32384	9.05411	0.000632283	0.00477753
AEN	-0.151093	0.326558	0.053506	NA	NA	NA	NA	NA	NA	NA	NA	NA	NA	NA	NA	NA	NA	NA	NA	NA	NA	NA	NA	NA	NA	NA	NA	NA	NA	NA	NA	NA	NA	NA	NA	NA	NA
AFAP1	-0.300209	0.225515	0.745494	NA	NA	NA	NA	NA	NA	NA	NA	NA	NA	NA	NA	NA	NA	NA	NA	NA	NA	NA	NA	NA	NA	NA	NA	NA	NA	NA	NA	NA	NA	NA	NA	NA	NA
AFAP1L1	-0.973133	0.189715	-0.165205	NA	NA	NA	NA	NA	NA	NA	NA	NA	NA	NA	NA	NA	NA	NA	NA	NA	NA	NA	NA	NA	NA	NA	NA	NA	NA	NA	NA	NA	NA	NA	NA	NA	NA
AFAP1L2	0.339025	0.198315	0.238879	NA	NA	NA	NA	NA	NA	NA	NA	NA	NA	NA	NA	NA	NA	NA	NA	NA	NA	NA	NA	NA	NA	NA	NA	NA	NA	NA	NA	NA	NA	NA	NA	NA	NA
AFDN	-0.0252965	0.0712396	0.755353	yes	NA	NA	NA	NA	NA	NA	NA	NA	NA	NA	NA	NA	NA	NA	NA	NA	NA	NA	NA	NA	NA	NA	NA	NA	0.508309	2.10557	1.28117	-1.03611	-1.34708	8.68449	4.4426	0.0135288	0.0399012
AFF1	1.65525	1.07398	1.48476	yes	1.88822	5.97802	20.0826	0.00390352	0.0327525	Human	Yes_AST	Yes	NA	NA	NA	NA	NA	NA	NA	NA	1.96929	5.68249	26.5705	0.00161208	0.0221182	Human	Yes_NPC	Yes	-0.29719	-0.275124	1.89928	-0.1057	0.0536591	5.76139	9.69678	0.000451997	0.00378666
AFF2	0.347875	0.814095	0.82719	NA	NA	NA	NA	NA	NA	NA	NA	NA	NA	NA	NA	NA	NA	NA	NA	NA	NA	NA	NA	NA	NA	NA	NA	NA	NA	NA	NA	NA	NA	NA	NA	NA	NA
AFF3	0.521754	0.360478	1.19168	yes	NA	NA	NA	NA	NA	NA	NA	NA	NA	NA	NA	NA	NA	NA	NA	NA	NA	NA	NA	NA	NA	NA	NA	NA	0.727563	-0.42505	1.41733	-0.707862	-0.464695	6.46704	4.15048	0.0173333	0.0476589
AFG1L	0.286365	0.161345	0.382275	NA	NA	NA	NA	NA	NA	NA	NA	NA	NA	NA	NA	NA	NA	NA	NA	NA	NA	NA	NA	NA	NA	NA	NA	NA	NA	NA	NA	NA	NA	NA	NA	NA	NA
AFG3L2	-0.14482	-0.0551399	0.0379426	NA	NA	NA	NA	NA	NA	NA	NA	NA	NA	NA	NA	NA	NA	NA	NA	NA	NA	NA	NA	NA	NA	NA	NA	NA	NA	NA	NA	NA	NA	NA	NA	NA	NA
AFMID	0.0167138	0.067372	0.229393	NA	NA	NA	NA	NA	NA	NA	NA	NA	NA	NA	NA	NA	NA	NA	NA	NA	NA	NA	NA	NA	NA	NA	NA	NA	NA	NA	NA	NA	NA	NA	NA	NA	NA
AFP	NA	NA	0.716916	NA	NA	NA	NA	NA	NA	NA	NA	NA	NA	NA	NA	NA	NA	NA	NA	NA	NA	NA	NA	NA	NA	NA	NA	NA	NA	NA	NA	NA	NA	NA	NA	NA	NA
AFTPH	0.476356	0.289626	-0.0406752	NA	NA	NA	NA	NA	NA	NA	NA	NA	NA	NA	NA	NA	NA	NA	NA	NA	NA	NA	NA	NA	NA	NA	NA	NA	NA	NA	NA	NA	NA	NA	NA	NA	NA
AGA	-0.756963	-0.72614	-0.277998	NA	NA	NA	NA	NA	NA	NA	NA	NA	NA	NA	NA	NA	NA	NA	NA	NA	NA	NA	NA	NA	NA	NA	NA	NA	NA	NA	NA	NA	NA	NA	NA	NA	NA
AGAP2	-0.55785	-0.233501	-1.01637	NA	NA	NA	NA	NA	NA	NA	NA	NA	NA	NA	NA	NA	NA	NA	NA	NA	NA	NA	NA	NA	NA	NA	NA	NA	NA	NA	NA	NA	NA	NA	NA	NA	NA
AGAP3	0.0612352	0.44773	0.976606	yes	NA	NA	NA	NA	NA	NA	NA	NA	NA	NA	NA	NA	NA	NA	NA	NA	NA	NA	NA	NA	NA	NA	NA	NA	0.413004	0.868525	0.408817	0.000692069	-0.318208	7.09692	5.66345	0.00522403	0.020747
AGBL1	0.86366	-0.157563	-0.298655	NA	NA	NA	NA	NA	NA	NA	NA	NA	NA	NA	NA	NA	NA	NA	NA	NA	NA	NA	NA	NA	NA	NA	NA	NA	NA	NA	NA	NA	NA	NA	NA	NA	NA
AGBL3	0.791517	0.169644	0.459635	NA	NA	NA	NA	NA	NA	NA	NA	NA	NA	NA	NA	NA	NA	NA	NA	NA	NA	NA	NA	NA	NA	NA	NA	NA	NA	NA	NA	NA	NA	NA	NA	NA	NA
AGBL4	-0.00811945	-0.770806	-0.359029	NA	NA	NA	NA	NA	NA	NA	NA	NA	NA	NA	NA	NA	NA	NA	NA	NA	NA	NA	NA	NA	NA	NA	NA	NA	NA	NA	NA	NA	NA	NA	NA	NA	NA
AGBL5	-0.333461	-0.353382	-0.795058	NA	NA	NA	NA	NA	NA	NA	NA	NA	NA	NA	NA	NA	NA	NA	NA	NA	NA	NA	NA	NA	NA	NA	NA	NA	NA	NA	NA	NA	NA	NA	NA	NA	NA
AGFG1	1.64815	1.17304	0.924526	yes	NA	NA	NA	NA	NA	NA	NA	NA	NA	NA	NA	NA	NA	NA	NA	NA	1.12411	6.83772	26.3194	0.00165394	0.0224828	Human	Yes_NPC	Yes	-0.0304796	0.020916	0.493224	0.380398	0.612613	6.6102	15.1763	4.37688e-05	0.000620347
AGL	-0.0508331	-0.104789	-0.0300311	NA	NA	NA	NA	NA	NA	NA	NA	NA	NA	NA	NA	NA	NA	NA	NA	NA	NA	NA	NA	NA	NA	NA	NA	NA	NA	NA	NA	NA	NA	NA	NA	NA	NA
AGMAT	NA	1.23654	1.05055	NA	NA	NA	NA	NA	NA	NA	NA	NA	NA	NA	NA	NA	NA	NA	NA	NA	NA	NA	NA	NA	NA	NA	NA	NA	NA	NA	NA	NA	NA	NA	NA	NA	NA
AGO1	2.50747	1.36819	1.6922	yes	1.88756	6.91389	27.3579	0.00179241	0.020314	Human	Yes_AST	Yes	2.32116	7.20484	23.8897	0.00281995	0.0428362	Human	Yes_NEU	Yes	2.31144	7.77151	76.9341	7.40139e-05	0.00310838	Human	Yes_NPC	Yes	0.0109112	0.613599	1.89346	0.419497	0.403623	7.30995	18.0716	1.66273e-05	0.000282829
AGO2	2.78524	1.71078	2.4679	yes	2.55401	6.72704	79.5984	9.41399e-05	0.00340483	Human	Yes_AST	Yes	2.57238	6.71688	40.1156	0.00075273	0.0194633	Human	Yes_NEU	Yes	2.54108	7.03231	106.884	2.6878e-05	0.00163967	Human	Yes_NPC	Yes	0.0478838	0.436734	2.56303	0.00597312	-0.0414047	6.82736	34.0732	4.03876e-07	1.59688e-05
AGO3	2.53869	2.32721	2.02263	yes	1.9067	5.6869	43.1278	0.000531623	0.00949227	Human	Yes_AST	Yes	2.28524	6.06114	99.2065	6.29173e-05	0.00470747	Human	Yes_NEU	Yes	2.04146	5.50735	81.1002	6.30013e-05	0.00289272	Human	Yes_NPC	Yes	0.139736	-0.202047	1.91443	0.364351	0.108018	5.80936	47.3345	5.35979e-08	3.1673e-06
AGO4	-0.023212	-0.0218967	-0.739455	NA	NA	NA	NA	NA	NA	NA	NA	NA	NA	NA	NA	NA	NA	NA	NA	NA	NA	NA	NA	NA	NA	NA	NA	NA	NA	NA	NA	NA	NA	NA	NA	NA	NA
AGPAT1	NA	NA	NA	yes	NA	NA	NA	NA	NA	NA	NA	NA	NA	NA	NA	NA	NA	NA	NA	NA	NA	NA	NA	NA	NA	NA	NA	NA	-0.218206	0.0770887	-7.41792	-0.232971	0.555098	6.4287	7.49023	0.00154566	0.00904359
AGPAT2	-0.10182	-0.156951	0.0625472	NA	NA	NA	NA	NA	NA	NA	NA	NA	NA	NA	NA	NA	NA	NA	NA	NA	NA	NA	NA	NA	NA	NA	NA	NA	NA	NA	NA	NA	NA	NA	NA	NA	NA
AGPAT3	-1.0714	-1.02171	-1.15121	yes	NA	NA	NA	NA	NA	NA	NA	NA	NA	NA	NA	NA	NA	NA	NA	NA	NA	NA	NA	NA	NA	NA	NA	NA	0.0405642	-1.21071	-0.938159	0.142047	0.0532659	7.33083	17.3181	2.11094e-05	0.000345853
AGPAT4	2.18702	1.23416	2.4722	yes	1.62213	6.15956	80.3133	9.17368e-05	0.00337133	Human	Yes_AST	Yes	NA	NA	NA	NA	NA	NA	NA	NA	2.46298	6.71949	52.905	0.000228077	0.00650102	Human	Yes_NPC	Yes	-0.224818	-8.68852e-05	1.63304	0.319454	0.808127	6.33551	19.2446	1.16544e-05	0.000214197
AGPS	1.71923	2.14375	2.03976	yes	1.30494	6.27282	44.4641	0.00048882	0.00912515	Human	Yes_AST	Yes	1.43925	6.1663	76.0948	0.00013236	0.00718205	Human	Yes_NEU	Yes	1.24544	6.30741	29.0877	0.00126004	0.0190885	Human	Yes_NPC	Yes	-0.129971	0.0956032	1.31348	0.122253	-0.0830299	6.25877	36.0233	2.87956e-07	1.22438e-05
AGT	-1.3565	-0.856699	-0.823732	yes	NA	NA	NA	NA	NA	NA	NA	NA	NA	NA	NA	NA	NA	NA	NA	NA	-7.9907	3.7297	17.9612	0.00446789	0.0440047	Chimpanzee	Yes_NPC	Yes	3.2753	-3.19961	-3.30556	-1.37078	-4.71959	8.58447	10.0066	0.0003867	0.00337968
AGTPBP1	1.41641	0.135595	0.597089	NA	NA	NA	NA	NA	NA	NA	NA	NA	NA	NA	NA	NA	NA	NA	NA	NA	1.10846	6.80071	19.5257	0.00361948	0.0383343	Human	Yes_NPC	Yes	NA	NA	NA	NA	NA	NA	NA	NA	NA
AGTR1	-0.339025	0.706591	0.736068	NA	NA	NA	NA	NA	NA	NA	NA	NA	NA	NA	NA	NA	NA	NA	NA	NA	NA	NA	NA	NA	NA	NA	NA	NA	NA	NA	NA	NA	NA	NA	NA	NA	NA
AGTRAP	-0.07469	-0.112931	0.0411622	NA	NA	NA	NA	NA	NA	NA	NA	NA	NA	NA	NA	NA	NA	NA	NA	NA	NA	NA	NA	NA	NA	NA	NA	NA	NA	NA	NA	NA	NA	NA	NA	NA	NA
AHCTF1	0.625887	0.5581	1.10485	NA	NA	NA	NA	NA	NA	NA	NA	NA	NA	NA	NA	NA	NA	NA	NA	NA	NA	NA	NA	NA	NA	NA	NA	NA	NA	NA	NA	NA	NA	NA	NA	NA	NA
AHCY	-0.0253083	0.103436	0.692908	NA	NA	NA	NA	NA	NA	NA	NA	NA	NA	NA	NA	NA	NA	NA	NA	NA	NA	NA	NA	NA	NA	NA	NA	NA	NA	NA	NA	NA	NA	NA	NA	NA	NA
AHCYL1	0.156006	-0.391592	-1.30874	yes	-0.749557	8.20488	15.1124	0.00766177	0.0491199	Chimpanzee	Yes_AST	Yes	NA	NA	NA	NA	NA	NA	NA	NA	NA	NA	NA	NA	NA	NA	NA	NA	-0.466331	-1.01603	-0.740457	0.384254	0.908186	7.9549	8.81314	0.000720266	0.00526084
AHI1	0.114423	0.286133	0.135957	NA	NA	NA	NA	NA	NA	NA	NA	NA	NA	NA	NA	NA	NA	NA	NA	NA	NA	NA	NA	NA	NA	NA	NA	NA	NA	NA	NA	NA	NA	NA	NA	NA	NA
AHNAK	-0.836855	-0.145222	-0.176437	yes	NA	NA	NA	NA	NA	NA	NA	NA	NA	NA	NA	NA	NA	NA	NA	NA	NA	NA	NA	NA	NA	NA	NA	NA	0.379172	-1.29999	-0.176974	-0.368048	-2.93113	9.47307	4.40592	0.01395	0.0407084
AHNAK2	-0.601721	-0.203697	-0.46956	yes	NA	NA	NA	NA	NA	NA	NA	NA	NA	NA	NA	NA	NA	NA	NA	NA	NA	NA	NA	NA	NA	NA	NA	NA	-0.698719	-4.30279	-1.33981	0.489411	0.06893	7.61174	7.0079	0.00208886	0.01127
AHSA1	0.00791395	0.0851371	0.221735	NA	NA	NA	NA	NA	NA	NA	NA	NA	NA	NA	NA	NA	NA	NA	NA	NA	NA	NA	NA	NA	NA	NA	NA	NA	NA	NA	NA	NA	NA	NA	NA	NA	NA
AIDA	-2.11766	-2.52516	-2.9343	yes	-3.0716	6.72953	160.818	1.18746e-05	0.00116332	Chimpanzee	Yes_AST	Yes	-2.78697	6.31875	140.154	2.35355e-05	0.00298431	Chimpanzee	Yes_NEU	Yes	-2.26403	6.17692	48.454	0.000295428	0.00762672	Chimpanzee	Yes_NPC	Yes	-0.368815	-0.939457	-3.05966	0.267123	0.776525	6.4604	66.4569	6.36991e-09	6.50034e-07
AIF1L	0.481575	0.530657	2.11232	yes	1.65816	7.18468	49.0997	0.000371422	0.00772112	Human	Yes_AST	Yes	NA	NA	NA	NA	NA	NA	NA	NA	NA	NA	NA	NA	NA	NA	NA	NA	-0.225262	1.26288	1.66562	-0.608382	-1.23633	7.15192	8.46022	0.000875747	0.00605895
AIFM1	-0.0336142	0.115359	0.101112	NA	NA	NA	NA	NA	NA	NA	NA	NA	NA	NA	NA	NA	NA	NA	NA	NA	NA	NA	NA	NA	NA	NA	NA	NA	NA	NA	NA	NA	NA	NA	NA	NA	NA
AIFM2	-0.521754	-0.380649	-0.0876938	yes	NA	NA	NA	NA	NA	NA	NA	NA	NA	NA	NA	NA	NA	NA	NA	NA	NA	NA	NA	NA	NA	NA	NA	NA	0.20495	-1.05233	-0.102177	-0.472008	-1.16615	3.96813	5.73897	0.00494528	0.0199285
AIG1	0.252553	0.0233998	-0.0120245	NA	NA	NA	NA	NA	NA	NA	NA	NA	NA	NA	NA	NA	NA	NA	NA	NA	NA	NA	NA	NA	NA	NA	NA	NA	NA	NA	NA	NA	NA	NA	NA	NA	NA
AIM2	0.333498	0.0740198	0.398658	NA	NA	NA	NA	NA	NA	NA	NA	NA	NA	NA	NA	NA	NA	NA	NA	NA	NA	NA	NA	NA	NA	NA	NA	NA	NA	NA	NA	NA	NA	NA	NA	NA	NA
AIMP1	-0.0127412	0.0848069	0.130009	NA	NA	NA	NA	NA	NA	NA	NA	NA	NA	NA	NA	NA	NA	NA	NA	NA	NA	NA	NA	NA	NA	NA	NA	NA	NA	NA	NA	NA	NA	NA	NA	NA	NA
AIP	-0.170921	0.396066	0.0411622	NA	NA	NA	NA	NA	NA	NA	NA	NA	NA	NA	NA	NA	NA	NA	NA	NA	NA	NA	NA	NA	NA	NA	NA	NA	NA	NA	NA	NA	NA	NA	NA	NA	NA
AJAP1	-0.618624	0.408588	0.417302	NA	NA	NA	NA	NA	NA	NA	NA	NA	NA	NA	NA	NA	NA	NA	NA	NA	NA	NA	NA	NA	NA	NA	NA	NA	NA	NA	NA	NA	NA	NA	NA	NA	NA
AJM1	-0.275816	-0.269144	-0.603852	NA	NA	NA	NA	NA	NA	NA	NA	NA	NA	NA	NA	NA	NA	NA	NA	NA	NA	NA	NA	NA	NA	NA	NA	NA	NA	NA	NA	NA	NA	NA	NA	NA	NA
AJUBA	0.0249924	0.0244792	0.474567	NA	NA	NA	NA	NA	NA	NA	NA	NA	NA	NA	NA	NA	NA	NA	NA	NA	NA	NA	NA	NA	NA	NA	NA	NA	NA	NA	NA	NA	NA	NA	NA	NA	NA
AK1	-1.62972	-2.15382	-2.3627	yes	-3.50428	6.34529	69.2555	0.000140528	0.00433808	Chimpanzee	Yes_AST	Yes	-3.96792	6.91015	77.3616	0.000126414	0.00701745	Chimpanzee	Yes_NEU	Yes	-2.965	5.85634	25.7104	0.00176149	0.0234577	Chimpanzee	Yes_NPC	Yes	0.673048	-0.845961	-3.49122	-0.48247	0.500663	6.49892	27.8001	1.37108e-06	4.04713e-05
AK2	0.0289961	-0.438624	-0.565544	NA	NA	NA	NA	NA	NA	NA	NA	NA	NA	NA	NA	NA	NA	NA	NA	NA	NA	NA	NA	NA	NA	NA	NA	NA	NA	NA	NA	NA	NA	NA	NA	NA	NA
AK3	0.19635	-0.83322	-1.09026	NA	NA	NA	NA	NA	NA	NA	NA	NA	NA	NA	NA	NA	NA	NA	NA	NA	NA	NA	NA	NA	NA	NA	NA	NA	NA	NA	NA	NA	NA	NA	NA	NA	NA
AK4	0.869093	0.827194	1.2323	yes	NA	NA	NA	NA	NA	NA	NA	NA	NA	NA	NA	NA	NA	NA	NA	NA	NA	NA	NA	NA	NA	NA	NA	NA	0.00523597	-0.71886	2.38943	1.63199	1.26035	3.67251	4.95293	0.00894759	0.0300355
AK5	-0.973414	-0.760478	-1.27809	yes	NA	NA	NA	NA	NA	NA	NA	NA	NA	NA	NA	NA	NA	NA	NA	NA	NA	NA	NA	NA	NA	NA	NA	NA	1.27944	0.362997	-1.1277	-0.870605	-1.77889	4.26417	5.42458	0.00623148	0.0233531
AK7	0.876213	-0.0176341	0.0588594	NA	NA	NA	NA	NA	NA	NA	NA	NA	NA	NA	NA	NA	NA	NA	NA	NA	NA	NA	NA	NA	NA	NA	NA	NA	NA	NA	NA	NA	NA	NA	NA	NA	NA
AK8	-0.694873	-1.71964	-1.24495	yes	NA	NA	NA	NA	NA	NA	NA	NA	-3.40233	3.15703	40.7127	0.000723969	0.0190703	Chimpanzee	Yes_NEU	Yes	NA	NA	NA	NA	NA	NA	NA	NA	-0.122907	-1.88428	-2.60576	-0.804814	0.903638	3.06045	11.5948	0.000183099	0.00192532
AK9	1.00368	-0.0132989	-0.131273	NA	NA	NA	NA	NA	NA	NA	NA	NA	NA	NA	NA	NA	NA	NA	NA	NA	NA	NA	NA	NA	NA	NA	NA	NA	NA	NA	NA	NA	NA	NA	NA	NA	NA
AKAP1	0.775215	-0.220056	-0.260115	NA	NA	NA	NA	NA	NA	NA	NA	NA	NA	NA	NA	NA	NA	NA	NA	NA	NA	NA	NA	NA	NA	NA	NA	NA	NA	NA	NA	NA	NA	NA	NA	NA	NA
AKAP10	0.0286801	0.212984	-0.249692	yes	NA	NA	NA	NA	NA	NA	NA	NA	NA	NA	NA	NA	NA	NA	NA	NA	NA	NA	NA	NA	NA	NA	NA	NA	-0.10691	-0.576732	-0.140645	0.329194	0.172457	5.47179	5.41284	0.00628646	0.0234784
AKAP11	0.273493	0.215598	-0.0199678	NA	NA	NA	NA	NA	NA	NA	NA	NA	NA	NA	NA	NA	NA	NA	NA	NA	NA	NA	NA	NA	NA	NA	NA	NA	NA	NA	NA	NA	NA	NA	NA	NA	NA
AKAP12	0.0476226	0.633718	0.728702	NA	NA	NA	NA	NA	NA	NA	NA	NA	NA	NA	NA	NA	NA	NA	NA	NA	NA	NA	NA	NA	NA	NA	NA	NA	NA	NA	NA	NA	NA	NA	NA	NA	NA
AKAP13	-0.412098	-0.413795	-1.13741	yes	NA	NA	NA	NA	NA	NA	NA	NA	NA	NA	NA	NA	NA	NA	NA	NA	NA	NA	NA	NA	NA	NA	NA	NA	-0.100342	-0.754117	-0.819629	0.286578	0.338292	8.05767	4.79757	0.0101222	0.0327376
AKAP14	-0.329455	-0.655692	NA	NA	NA	NA	NA	NA	NA	NA	NA	NA	NA	NA	NA	NA	NA	NA	NA	NA	NA	NA	NA	NA	NA	NA	NA	NA	NA	NA	NA	NA	NA	NA	NA	NA	NA
AKAP17A	-0.0102581	0.508851	0.688379	NA	NA	NA	NA	NA	NA	NA	NA	NA	NA	NA	NA	NA	NA	NA	NA	NA	NA	NA	NA	NA	NA	NA	NA	NA	NA	NA	NA	NA	NA	NA	NA	NA	NA
AKAP3	-0.619534	-0.775602	-0.834432	NA	NA	NA	NA	NA	NA	NA	NA	NA	NA	NA	NA	NA	NA	NA	NA	NA	NA	NA	NA	NA	NA	NA	NA	NA	NA	NA	NA	NA	NA	NA	NA	NA	NA
AKAP5	1.44646	0.433416	1.95489	yes	2.63062	2.11259	39.3831	0.00068139	0.0110945	Human	Yes_AST	Yes	NA	NA	NA	NA	NA	NA	NA	NA	2.23809	2.32546	20.3994	0.00323624	0.0357718	Human	Yes_NPC	Yes	1.76959	0.643053	2.64016	-1.66517	-0.422635	2.3515	13.4351	8.4486e-05	0.00104534
AKAP6	1.08899	0.0369352	-0.672515	NA	NA	NA	NA	NA	NA	NA	NA	NA	NA	NA	NA	NA	NA	NA	NA	NA	NA	NA	NA	NA	NA	NA	NA	NA	NA	NA	NA	NA	NA	NA	NA	NA	NA
AKAP7	0.0773776	-0.359006	-0.250563	NA	NA	NA	NA	NA	NA	NA	NA	NA	NA	NA	NA	NA	NA	NA	NA	NA	NA	NA	NA	NA	NA	NA	NA	NA	NA	NA	NA	NA	NA	NA	NA	NA	NA
AKAP8	-0.33453	-0.00941463	0.164041	NA	NA	NA	NA	NA	NA	NA	NA	NA	NA	NA	NA	NA	NA	NA	NA	NA	NA	NA	NA	NA	NA	NA	NA	NA	NA	NA	NA	NA	NA	NA	NA	NA	NA
AKAP8L	-0.355293	-0.37671	-1.88598	NA	-0.931456	6.90182	35.5367	0.000899431	0.0130023	Chimpanzee	Yes_AST	Yes	NA	NA	NA	NA	NA	NA	NA	NA	NA	NA	NA	NA	NA	NA	NA	NA	NA	NA	NA	NA	NA	NA	NA	NA	NA
AKIRIN2	0.0083641	0.121688	-0.141068	NA	NA	NA	NA	NA	NA	NA	NA	NA	NA	NA	NA	NA	NA	NA	NA	NA	NA	NA	NA	NA	NA	NA	NA	NA	NA	NA	NA	NA	NA	NA	NA	NA	NA
AKNA	-0.321431	-0.475599	0.0447733	NA	NA	NA	NA	NA	NA	NA	NA	NA	NA	NA	NA	NA	NA	NA	NA	NA	NA	NA	NA	NA	NA	NA	NA	NA	NA	NA	NA	NA	NA	NA	NA	NA	NA
AKNAD1	-0.145067	0.477718	0.151746	NA	NA	NA	NA	NA	NA	NA	NA	NA	NA	NA	NA	NA	NA	NA	NA	NA	NA	NA	NA	NA	NA	NA	NA	NA	NA	NA	NA	NA	NA	NA	NA	NA	NA
AKR1A1	0.498888	0.543807	1.04798	NA	NA	NA	NA	NA	NA	NA	NA	NA	NA	NA	NA	NA	NA	NA	NA	NA	NA	NA	NA	NA	NA	NA	NA	NA	NA	NA	NA	NA	NA	NA	NA	NA	NA
AKR1B1	-1.51299e-05	0.0327929	0.737005	NA	NA	NA	NA	NA	NA	NA	NA	NA	NA	NA	NA	NA	NA	NA	NA	NA	NA	NA	NA	NA	NA	NA	NA	NA	NA	NA	NA	NA	NA	NA	NA	NA	NA
AKR1B10	NA	0.570268	NA	NA	NA	NA	NA	NA	NA	NA	NA	NA	NA	NA	NA	NA	NA	NA	NA	NA	NA	NA	NA	NA	NA	NA	NA	NA	NA	NA	NA	NA	NA	NA	NA	NA	NA
AKR1C2	1.04152	0.523536	0.753796	NA	NA	NA	NA	NA	NA	NA	NA	NA	NA	NA	NA	NA	NA	NA	NA	NA	NA	NA	NA	NA	NA	NA	NA	NA	NA	NA	NA	NA	NA	NA	NA	NA	NA
AKR1C3	-0.661153	0.0806484	-0.690353	yes	NA	NA	NA	NA	NA	NA	NA	NA	NA	NA	NA	NA	NA	NA	NA	NA	NA	NA	NA	NA	NA	NA	NA	NA	-1.53211	-4.15964	-1.91666	2.36818	0.189806	3.07094	6.93162	0.00219347	0.0116179
AKR1E2	-0.0527213	0.0269504	-0.0237557	NA	NA	NA	NA	NA	NA	NA	NA	NA	NA	NA	NA	NA	NA	NA	NA	NA	NA	NA	NA	NA	NA	NA	NA	NA	NA	NA	NA	NA	NA	NA	NA	NA	NA
AKR7A2	-0.361402	-0.292455	-0.613075	NA	NA	NA	NA	NA	NA	NA	NA	NA	NA	NA	NA	NA	NA	NA	NA	NA	NA	NA	NA	NA	NA	NA	NA	NA	NA	NA	NA	NA	NA	NA	NA	NA	NA
AKR7A3	-2.29738	-1.66087	-0.833822	yes	NA	NA	NA	NA	NA	NA	NA	NA	-4.03612	3.18697	36.9095	0.000936483	0.0218338	Chimpanzee	Yes_NEU	Yes	-3.75048	3.34979	59.2217	0.000163104	0.00504223	Chimpanzee	Yes_NPC	Yes	0.0342695	-0.226049	-2.58929	-1.44842	-1.17336	3.31245	9.13351	0.000606045	0.00464837
AKT1	-0.548288	-0.461357	-0.567389	NA	NA	NA	NA	NA	NA	NA	NA	NA	NA	NA	NA	NA	NA	NA	NA	NA	NA	NA	NA	NA	NA	NA	NA	NA	NA	NA	NA	NA	NA	NA	NA	NA	NA
AKT1S1	-0.760675	0.0695647	-0.00894238	NA	NA	NA	NA	NA	NA	NA	NA	NA	NA	NA	NA	NA	NA	NA	NA	NA	NA	NA	NA	NA	NA	NA	NA	NA	NA	NA	NA	NA	NA	NA	NA	NA	NA
AKT2	0.119903	0.286926	0.923401	NA	NA	NA	NA	NA	NA	NA	NA	NA	NA	NA	NA	NA	NA	NA	NA	NA	NA	NA	NA	NA	NA	NA	NA	NA	NA	NA	NA	NA	NA	NA	NA	NA	NA
AL121768.1	-2.24457	-1.30639	-1.36814	yes	-3.409	3.35332	16.6039	0.00615836	0.0428411	Chimpanzee	Yes_AST	Yes	-2.92954	3.64587	21.5853	0.00360786	0.0493867	Chimpanzee	Yes_NEU	Yes	-2.93147	4.06323	56.4014	0.000188644	0.00569415	Chimpanzee	Yes_NPC	Yes	0.32112	0.359104	-3.39319	0.4562	0.442941	3.70122	11.5858	0.000183838	0.0019312
AL162171.1	0.20957	-0.501243	-0.762094	NA	NA	NA	NA	NA	NA	NA	NA	NA	NA	NA	NA	NA	NA	NA	NA	NA	NA	NA	NA	NA	NA	NA	NA	NA	NA	NA	NA	NA	NA	NA	NA	NA	NA
AL162231.1	-1.25031	-1.34792	-1.82177	yes	-2.34749	1.26241	32.5562	0.00113631	0.0150741	Chimpanzee	Yes_AST	Yes	-1.93502	1.73171	23.067	0.00307205	0.0448831	Chimpanzee	Yes_NEU	Yes	NA	NA	NA	NA	NA	NA	NA	NA	0.482308	0.814005	-2.33792	0.400056	-0.115983	1.80453	25.8332	2.11747e-06	5.65803e-05
AL391650.1	0.445418	NA	NA	NA	NA	NA	NA	NA	NA	NA	NA	NA	NA	NA	NA	NA	NA	NA	NA	NA	NA	NA	NA	NA	NA	NA	NA	NA	NA	NA	NA	NA	NA	NA	NA	NA	NA
AL590327.1	0.190703	0.229847	0.22528	yes	NA	NA	NA	NA	NA	NA	NA	NA	NA	NA	NA	NA	NA	NA	NA	NA	NA	NA	NA	NA	NA	NA	NA	NA	-0.684897	-1.93501	0.554078	-0.05914	-0.0987	2.73491	5.44851	0.00612112	0.0231356
ALAD	0.148228	0.389924	-0.17334	NA	NA	NA	NA	NA	NA	NA	NA	NA	NA	NA	NA	NA	NA	NA	NA	NA	NA	NA	NA	NA	NA	NA	NA	NA	NA	NA	NA	NA	NA	NA	NA	NA	NA
ALAS1	-0.0186741	-0.000971418	-0.883104	NA	NA	NA	NA	NA	NA	NA	NA	NA	NA	NA	NA	NA	NA	NA	NA	NA	NA	NA	NA	NA	NA	NA	NA	NA	NA	NA	NA	NA	NA	NA	NA	NA	NA
ALB	NA	-0.0762629	-0.630178	NA	NA	NA	NA	NA	NA	NA	NA	NA	NA	NA	NA	NA	NA	NA	NA	NA	NA	NA	NA	NA	NA	NA	NA	NA	NA	NA	NA	NA	NA	NA	NA	NA	NA
ALCAM	-0.748712	-0.19491	-0.903306	yes	NA	NA	NA	NA	NA	NA	NA	NA	NA	NA	NA	NA	NA	NA	NA	NA	NA	NA	NA	NA	NA	NA	NA	NA	-0.390457	-1.56006	-0.624299	0.288321	-1.77808	7.54427	5.74547	0.0049221	0.019872
ALDH16A1	0.135353	0.097117	0.682452	NA	NA	NA	NA	NA	NA	NA	NA	NA	NA	NA	NA	NA	NA	NA	NA	NA	NA	NA	NA	NA	NA	NA	NA	NA	NA	NA	NA	NA	NA	NA	NA	NA	NA
ALDH18A1	0.283828	0.354201	0.25299	NA	NA	NA	NA	NA	NA	NA	NA	NA	NA	NA	NA	NA	NA	NA	NA	NA	NA	NA	NA	NA	NA	NA	NA	NA	NA	NA	NA	NA	NA	NA	NA	NA	NA
ALDH1A1	NA	0.545045	0.345008	NA	NA	NA	NA	NA	NA	NA	NA	NA	NA	NA	NA	NA	NA	NA	NA	NA	NA	NA	NA	NA	NA	NA	NA	NA	NA	NA	NA	NA	NA	NA	NA	NA	NA
ALDH1A2	-0.273999	0.604399	0.299765	NA	NA	NA	NA	NA	NA	NA	NA	NA	NA	NA	NA	NA	NA	NA	NA	NA	NA	NA	NA	NA	NA	NA	NA	NA	NA	NA	NA	NA	NA	NA	NA	NA	NA
ALDH1A3	-0.762929	NA	-0.156331	NA	NA	NA	NA	NA	NA	NA	NA	NA	NA	NA	NA	NA	NA	NA	NA	NA	NA	NA	NA	NA	NA	NA	NA	NA	NA	NA	NA	NA	NA	NA	NA	NA	NA
ALDH1B1	0.172805	0.136061	0.32998	NA	NA	NA	NA	NA	NA	NA	NA	NA	NA	NA	NA	NA	NA	NA	NA	NA	NA	NA	NA	NA	NA	NA	NA	NA	NA	NA	NA	NA	NA	NA	NA	NA	NA
ALDH1L1	-1.01571	-1.4678	-0.476067	NA	NA	NA	NA	NA	NA	NA	NA	NA	-3.0215	1.75104	27.4942	0.00199034	0.0340564	Chimpanzee	Yes_NEU	Yes	NA	NA	NA	NA	NA	NA	NA	NA	NA	NA	NA	NA	NA	NA	NA	NA	NA
ALDH1L2	0.659465	0.512494	0.245357	yes	NA	NA	NA	NA	NA	NA	NA	NA	NA	NA	NA	NA	NA	NA	NA	NA	NA	NA	NA	NA	NA	NA	NA	NA	0.0787602	-1.67447	0.458031	1.26397	0.618942	5.09693	5.3898	0.00639593	0.0237712
ALDH2	-0.924091	-0.44773	-0.732935	NA	NA	NA	NA	NA	NA	NA	NA	NA	NA	NA	NA	NA	NA	NA	NA	NA	NA	NA	NA	NA	NA	NA	NA	NA	NA	NA	NA	NA	NA	NA	NA	NA	NA
ALDH3A1	-0.942313	-0.786641	-0.811755	NA	NA	NA	NA	NA	NA	NA	NA	NA	NA	NA	NA	NA	NA	NA	NA	NA	NA	NA	NA	NA	NA	NA	NA	NA	NA	NA	NA	NA	NA	NA	NA	NA	NA
ALDH3A2	0.59178	-0.348848	-1.08755	yes	NA	NA	NA	NA	NA	NA	NA	NA	NA	NA	NA	NA	NA	NA	NA	NA	NA	NA	NA	NA	NA	NA	NA	NA	0.0320752	-1.23075	-0.558571	0.0247068	1.04694	6.76447	5.9545	0.00423874	0.0180589
ALDH3B1	-0.690454	-0.206465	0.237848	NA	NA	NA	NA	NA	NA	NA	NA	NA	NA	NA	NA	NA	NA	NA	NA	NA	NA	NA	NA	NA	NA	NA	NA	NA	NA	NA	NA	NA	NA	NA	NA	NA	NA
ALDH4A1	-0.78249	-1.60824	-1.75252	yes	-1.97416	6.02127	29.7526	0.00144078	0.0176801	Chimpanzee	Yes_AST	Yes	-2.24896	5.65083	33.7774	0.00117883	0.0246468	Chimpanzee	Yes_NEU	Yes	NA	NA	NA	NA	NA	NA	NA	NA	-0.245001	-1.26104	-1.96402	-0.293016	0.791378	5.70485	13.3933	8.59025e-05	0.00105451
ALDH5A1	0.507597	0.0730698	0.404512	NA	NA	NA	NA	NA	NA	NA	NA	NA	NA	NA	NA	NA	NA	NA	NA	NA	NA	NA	NA	NA	NA	NA	NA	NA	NA	NA	NA	NA	NA	NA	NA	NA	NA
ALDH6A1	-0.0745986	-0.93032	-1.25026	yes	NA	NA	NA	NA	NA	NA	NA	NA	NA	NA	NA	NA	NA	NA	NA	NA	NA	NA	NA	NA	NA	NA	NA	NA	-0.878758	-0.900131	-0.834808	0.11938	0.660969	5.95518	7.39915	0.00163446	0.00941571
ALDH8A1	0.325641	0.420342	NA	NA	NA	NA	NA	NA	NA	NA	NA	NA	NA	NA	NA	NA	NA	NA	NA	NA	NA	NA	NA	NA	NA	NA	NA	NA	NA	NA	NA	NA	NA	NA	NA	NA	NA
ALDH9A1	-0.420794	-0.636298	-0.533696	NA	NA	NA	NA	NA	NA	NA	NA	NA	NA	NA	NA	NA	NA	NA	NA	NA	NA	NA	NA	NA	NA	NA	NA	NA	NA	NA	NA	NA	NA	NA	NA	NA	NA
ALDOB	0.515689	0.603632	NA	NA	NA	NA	NA	NA	NA	NA	NA	NA	NA	NA	NA	NA	NA	NA	NA	NA	NA	NA	NA	NA	NA	NA	NA	NA	NA	NA	NA	NA	NA	NA	NA	NA	NA
ALDOC	0.294238	-0.0501066	-1.09271	NA	NA	NA	NA	NA	NA	NA	NA	NA	NA	NA	NA	NA	NA	NA	NA	NA	NA	NA	NA	NA	NA	NA	NA	NA	NA	NA	NA	NA	NA	NA	NA	NA	NA
ALG1	-0.832963	-0.24505	-0.351181	NA	NA	NA	NA	NA	NA	NA	NA	NA	NA	NA	NA	NA	NA	NA	NA	NA	NA	NA	NA	NA	NA	NA	NA	NA	NA	NA	NA	NA	NA	NA	NA	NA	NA
ALG10	-0.0752104	-0.0612922	-0.443905	NA	NA	NA	NA	NA	NA	NA	NA	NA	NA	NA	NA	NA	NA	NA	NA	NA	NA	NA	NA	NA	NA	NA	NA	NA	NA	NA	NA	NA	NA	NA	NA	NA	NA
ALG10B	1.98112	1.75838	1.75316	yes	2.03454	3.98501	29.7969	0.00143518	0.0176539	Human	Yes_AST	Yes	2.83955	4.32464	43.1744	0.000619753	0.0174429	Human	Yes_NEU	Yes	3.10931	4.50118	40.3459	0.000502612	0.0104444	Human	Yes_NPC	Yes	-0.264324	-0.255784	2.04287	0.79454	1.05197	4.28077	21.7376	5.80099e-06	0.000125825
ALG11	-0.693086	-0.685771	-0.940617	yes	NA	NA	NA	NA	NA	NA	NA	NA	NA	NA	NA	NA	NA	NA	NA	NA	NA	NA	NA	NA	NA	NA	NA	NA	0.206372	-0.127808	-0.59401	-0.126252	-0.187973	4.50614	5.83528	0.0046141	0.0191624
ALG12	-1.83705	-1.23085	-2.17636	yes	-1.45746	5.69163	53.9055	0.000286084	0.00666256	Chimpanzee	Yes_AST	Yes	NA	NA	NA	NA	NA	NA	NA	NA	-1.56051	5.50367	33.55	0.000848251	0.0145529	Chimpanzee	Yes_NPC	Yes	-0.136495	-0.395646	-1.44886	0.163057	-0.131847	5.59913	20.1019	9.09228e-06	0.000178203
ALG14	0.0862474	0.263671	0.253653	NA	NA	NA	NA	NA	NA	NA	NA	NA	NA	NA	NA	NA	NA	NA	NA	NA	NA	NA	NA	NA	NA	NA	NA	NA	NA	NA	NA	NA	NA	NA	NA	NA	NA
ALG1L	-1.2223	-0.87393	-1.51981	NA	-2.73047	-0.633983	21.2488	0.00339758	0.0302126	Chimpanzee	Yes_AST	Yes	NA	NA	NA	NA	NA	NA	NA	NA	NA	NA	NA	NA	NA	NA	NA	NA	NA	NA	NA	NA	NA	NA	NA	NA	NA
ALG2	0.171154	0.40389	0.174614	NA	NA	NA	NA	NA	NA	NA	NA	NA	NA	NA	NA	NA	NA	NA	NA	NA	NA	NA	NA	NA	NA	NA	NA	NA	NA	NA	NA	NA	NA	NA	NA	NA	NA
ALG3	-0.203048	-0.0590581	-0.0418974	NA	NA	NA	NA	NA	NA	NA	NA	NA	NA	NA	NA	NA	NA	NA	NA	NA	NA	NA	NA	NA	NA	NA	NA	NA	NA	NA	NA	NA	NA	NA	NA	NA	NA
ALG5	-0.177435	-0.428397	-0.613883	NA	NA	NA	NA	NA	NA	NA	NA	NA	NA	NA	NA	NA	NA	NA	NA	NA	NA	NA	NA	NA	NA	NA	NA	NA	NA	NA	NA	NA	NA	NA	NA	NA	NA
ALG6	-0.0103357	-0.0186663	0.602141	NA	NA	NA	NA	NA	NA	NA	NA	NA	NA	NA	NA	NA	NA	NA	NA	NA	NA	NA	NA	NA	NA	NA	NA	NA	NA	NA	NA	NA	NA	NA	NA	NA	NA
ALG8	0.339502	0.102082	1.04735	NA	NA	NA	NA	NA	NA	NA	NA	NA	NA	NA	NA	NA	NA	NA	NA	NA	NA	NA	NA	NA	NA	NA	NA	NA	NA	NA	NA	NA	NA	NA	NA	NA	NA
ALK	-0.925377	-0.0576736	0.627374	NA	NA	NA	NA	NA	NA	NA	NA	NA	NA	NA	NA	NA	NA	NA	NA	NA	NA	NA	NA	NA	NA	NA	NA	NA	NA	NA	NA	NA	NA	NA	NA	NA	NA
ALKAL2	NA	0.42932	0.600159	NA	NA	NA	NA	NA	NA	NA	NA	NA	NA	NA	NA	NA	NA	NA	NA	NA	NA	NA	NA	NA	NA	NA	NA	NA	NA	NA	NA	NA	NA	NA	NA	NA	NA
ALKBH1	0.0249434	0.0898251	-0.104676	NA	NA	NA	NA	NA	NA	NA	NA	NA	NA	NA	NA	NA	NA	NA	NA	NA	NA	NA	NA	NA	NA	NA	NA	NA	NA	NA	NA	NA	NA	NA	NA	NA	NA
ALKBH3	-0.0946824	-0.0925074	-0.172054	NA	NA	NA	NA	NA	NA	NA	NA	NA	NA	NA	NA	NA	NA	NA	NA	NA	NA	NA	NA	NA	NA	NA	NA	NA	NA	NA	NA	NA	NA	NA	NA	NA	NA
ALKBH5	0.0365342	0.259565	-0.276863	NA	NA	NA	NA	NA	NA	NA	NA	NA	NA	NA	NA	NA	NA	NA	NA	NA	NA	NA	NA	NA	NA	NA	NA	NA	NA	NA	NA	NA	NA	NA	NA	NA	NA
ALKBH6	-1.15721	-1.55058	-1.82177	yes	-1.96172	2.97316	32.5592	0.00113603	0.0150741	Chimpanzee	Yes_AST	Yes	-2.01744	2.79146	31.1889	0.0014466	0.0281465	Chimpanzee	Yes_NEU	Yes	NA	NA	NA	NA	NA	NA	NA	NA	-0.0963183	0.230544	-1.95378	-0.0685816	-0.054354	3.08041	18.8148	1.3246e-05	0.000237342
ALKBH7	-0.469728	-0.0112173	-0.38714	NA	NA	NA	NA	NA	NA	NA	NA	NA	NA	NA	NA	NA	NA	NA	NA	NA	NA	NA	NA	NA	NA	NA	NA	NA	NA	NA	NA	NA	NA	NA	NA	NA	NA
ALKBH8	-0.281761	0.34097	0.479846	NA	NA	NA	NA	NA	NA	NA	NA	NA	NA	NA	NA	NA	NA	NA	NA	NA	NA	NA	NA	NA	NA	NA	NA	NA	NA	NA	NA	NA	NA	NA	NA	NA	NA
ALMS1	0.0890235	-0.17192	0.229919	NA	NA	NA	NA	NA	NA	NA	NA	NA	NA	NA	NA	NA	NA	NA	NA	NA	NA	NA	NA	NA	NA	NA	NA	NA	NA	NA	NA	NA	NA	NA	NA	NA	NA
ALOX12	-0.820876	-0.824187	-1.15691	yes	NA	NA	NA	NA	NA	NA	NA	NA	NA	NA	NA	NA	NA	NA	NA	NA	NA	NA	NA	NA	NA	NA	NA	NA	-0.19241	-0.243724	-1.37462	-0.00890684	-0.0112974	1.7606	10.6151	0.000287524	0.00269538
ALOXE3	NA	0.0425892	NA	NA	NA	NA	NA	NA	NA	NA	NA	NA	NA	NA	NA	NA	NA	NA	NA	NA	NA	NA	NA	NA	NA	NA	NA	NA	NA	NA	NA	NA	NA	NA	NA	NA	NA
ALPK1	0.368456	0.324813	0.702638	NA	NA	NA	NA	NA	NA	NA	NA	NA	NA	NA	NA	NA	NA	NA	NA	NA	NA	NA	NA	NA	NA	NA	NA	NA	NA	NA	NA	NA	NA	NA	NA	NA	NA
ALPK2	0.0209328	0.0773657	0.331613	NA	NA	NA	NA	NA	NA	NA	NA	NA	NA	NA	NA	NA	NA	NA	NA	NA	NA	NA	NA	NA	NA	NA	NA	NA	NA	NA	NA	NA	NA	NA	NA	NA	NA
ALPK3	1.74753	0.381348	0.388561	NA	NA	NA	NA	NA	NA	NA	NA	NA	NA	NA	NA	NA	NA	NA	NA	NA	2.0563	3.2424	30.1281	0.00114396	0.0178841	Human	Yes_NPC	Yes	NA	NA	NA	NA	NA	NA	NA	NA	NA
ALPL	0.620275	0.810978	1.74357	yes	4.04092	3.46202	29.43	0.00148247	0.0180481	Human	Yes_AST	Yes	NA	NA	NA	NA	NA	NA	NA	NA	NA	NA	NA	NA	NA	NA	NA	NA	0.22247	1.45727	4.05086	-1.06423	-1.74865	3.1686	5.31369	0.00677346	0.0247218
ALS2	0.15184	-0.101177	-0.104341	NA	NA	NA	NA	NA	NA	NA	NA	NA	NA	NA	NA	NA	NA	NA	NA	NA	NA	NA	NA	NA	NA	NA	NA	NA	NA	NA	NA	NA	NA	NA	NA	NA	NA
ALS2CL	NA	0.644361	0.379779	NA	NA	NA	NA	NA	NA	NA	NA	NA	NA	NA	NA	NA	NA	NA	NA	NA	NA	NA	NA	NA	NA	NA	NA	NA	NA	NA	NA	NA	NA	NA	NA	NA	NA
ALS2CR12	-0.764863	-1.36464	-1.15691	NA	NA	NA	NA	NA	NA	NA	NA	NA	-4.71496	2.4361	23.6565	0.00288851	0.043188	Chimpanzee	Yes_NEU	Yes	NA	NA	NA	NA	NA	NA	NA	NA	NA	NA	NA	NA	NA	NA	NA	NA	NA
ALX4	NA	NA	0.119024	NA	NA	NA	NA	NA	NA	NA	NA	NA	NA	NA	NA	NA	NA	NA	NA	NA	NA	NA	NA	NA	NA	NA	NA	NA	NA	NA	NA	NA	NA	NA	NA	NA	NA
ALYREF	-0.235007	-0.529977	0.802722	yes	NA	NA	NA	NA	NA	NA	NA	NA	NA	NA	NA	NA	NA	NA	NA	NA	NA	NA	NA	NA	NA	NA	NA	NA	0.0765503	0.938243	0.756375	-1.1169	-1.13572	6.4882	5.49337	0.00592022	0.0226473
AMACR	-1.62955	-1.48537	-2.69434	yes	-3.01347	4.26561	107.154	3.95621e-05	0.00202142	Chimpanzee	Yes_AST	Yes	-2.84312	4.60309	28.4915	0.00181981	0.0327062	Chimpanzee	Yes_NEU	Yes	-2.48179	3.93061	25.6958	0.00176419	0.0234667	Chimpanzee	Yes_NPC	Yes	0.392897	-0.696131	-3.00613	0.163055	0.513247	4.34054	23.6085	3.59179e-06	8.55245e-05
AMBN	-0.249366	NA	NA	NA	NA	NA	NA	NA	NA	NA	NA	NA	NA	NA	NA	NA	NA	NA	NA	NA	NA	NA	NA	NA	NA	NA	NA	NA	NA	NA	NA	NA	NA	NA	NA	NA	NA
AMBRA1	-0.179793	0.0890798	0.375009	yes	NA	NA	NA	NA	NA	NA	NA	NA	NA	NA	NA	NA	NA	NA	NA	NA	NA	NA	NA	NA	NA	NA	NA	NA	0.188167	0.831617	0.21873	-0.116447	-0.440622	6.18705	6.28586	0.00336603	0.0153804
AMD1	0.0561508	0.379301	0.567964	NA	NA	NA	NA	NA	NA	NA	NA	NA	NA	NA	NA	NA	NA	NA	NA	NA	NA	NA	NA	NA	NA	NA	NA	NA	NA	NA	NA	NA	NA	NA	NA	NA	NA
AMDHD1	-0.790418	-0.0725669	-0.437789	NA	NA	NA	NA	NA	NA	NA	NA	NA	NA	NA	NA	NA	NA	NA	NA	NA	NA	NA	NA	NA	NA	NA	NA	NA	NA	NA	NA	NA	NA	NA	NA	NA	NA
AMDHD2	-1.20389	-0.386376	-0.216874	yes	NA	NA	NA	NA	NA	NA	NA	NA	NA	NA	NA	NA	NA	NA	NA	NA	NA	NA	NA	NA	NA	NA	NA	NA	0.207182	0.809176	-0.167794	-0.564292	-1.8696	4.51893	4.39981	0.0140216	0.0408708
AMER2	1.68279	0.306717	0.466142	NA	NA	NA	NA	NA	NA	NA	NA	NA	NA	NA	NA	NA	NA	NA	NA	NA	1.93569	5.9408	27.6579	0.001446	0.0207589	Human	Yes_NPC	Yes	NA	NA	NA	NA	NA	NA	NA	NA	NA
AMER3	0.215155	0.167961	0.382093	NA	NA	NA	NA	NA	NA	NA	NA	NA	NA	NA	NA	NA	NA	NA	NA	NA	NA	NA	NA	NA	NA	NA	NA	NA	NA	NA	NA	NA	NA	NA	NA	NA	NA
AMFR	-0.4751	-1.19849	-1.69282	yes	-1.18021	7.68761	27.3925	0.00178656	0.0202853	Chimpanzee	Yes_AST	Yes	NA	NA	NA	NA	NA	NA	NA	NA	NA	NA	NA	NA	NA	NA	NA	NA	0.0902859	-0.819818	-1.16989	0.195186	0.753496	7.63946	16.1894	3.06933e-05	0.000463862
AMH	1.19562	0.426734	1.29268	NA	NA	NA	NA	NA	NA	NA	NA	NA	NA	NA	NA	NA	NA	NA	NA	NA	NA	NA	NA	NA	NA	NA	NA	NA	NA	NA	NA	NA	NA	NA	NA	NA	NA
AMIGO1	0.754415	0.600812	0.159399	NA	NA	NA	NA	NA	NA	NA	NA	NA	NA	NA	NA	NA	NA	NA	NA	NA	NA	NA	NA	NA	NA	NA	NA	NA	NA	NA	NA	NA	NA	NA	NA	NA	NA
AMIGO2	-0.0979297	0.308677	0.128684	yes	NA	NA	NA	NA	NA	NA	NA	NA	NA	NA	NA	NA	NA	NA	NA	NA	NA	NA	NA	NA	NA	NA	NA	NA	0.199883	-1.92178	0.264065	1.15046	-0.57215	4.896	5.2707	0.00699793	0.0252258
AMMECR1	0.3105	0.488715	0.531791	NA	NA	NA	NA	NA	NA	NA	NA	NA	NA	NA	NA	NA	NA	NA	NA	NA	NA	NA	NA	NA	NA	NA	NA	NA	NA	NA	NA	NA	NA	NA	NA	NA	NA
AMMECR1L	0.028392	-0.186473	-0.031723	NA	NA	NA	NA	NA	NA	NA	NA	NA	NA	NA	NA	NA	NA	NA	NA	NA	NA	NA	NA	NA	NA	NA	NA	NA	NA	NA	NA	NA	NA	NA	NA	NA	NA
AMN	-3.03196	-2.65225	-3.74818	NA	-6.53102	4.85536	524.521	3.31418e-07	0.000178574	Chimpanzee	Yes_AST	Yes	-5.96756	4.84304	171.713	1.31269e-05	0.00222713	Chimpanzee	Yes_NEU	Yes	-7.54346	5.37054	152.401	8.83905e-06	0.000929047	Chimpanzee	Yes_NPC	Yes	NA	NA	NA	NA	NA	NA	NA	NA	NA
AMN1	-0.454441	-0.332381	-1.83516	yes	-1.90766	3.91748	33.2759	0.00107218	0.0146163	Chimpanzee	Yes_AST	Yes	NA	NA	NA	NA	NA	NA	NA	NA	NA	NA	NA	NA	NA	NA	NA	NA	-0.173245	-0.443724	-1.89528	1.06331	1.27149	3.98085	4.85265	0.00968675	0.0316099
AMOT	0.0562561	0.424136	1.5384	yes	1.25125	6.31222	21.996	0.00311837	0.0289468	Human	Yes_AST	Yes	NA	NA	NA	NA	NA	NA	NA	NA	NA	NA	NA	NA	NA	NA	NA	NA	0.499921	1.85535	1.25808	-0.346225	-1.11798	6.85228	4.84975	0.00970912	0.0316595
AMOTL1	-0.296092	0.110582	0.962299	NA	NA	NA	NA	NA	NA	NA	NA	NA	NA	NA	NA	NA	NA	NA	NA	NA	NA	NA	NA	NA	NA	NA	NA	NA	NA	NA	NA	NA	NA	NA	NA	NA	NA
AMOTL2	-0.131112	0.473529	0.0864535	yes	NA	NA	NA	NA	NA	NA	NA	NA	NA	NA	NA	NA	NA	NA	NA	NA	NA	NA	NA	NA	NA	NA	NA	NA	0.250449	1.07009	0.106936	0.367609	-0.324438	7.21887	5.191	0.00743691	0.0263601
AMPD2	-0.792966	-0.0192385	-0.332308	NA	NA	NA	NA	NA	NA	NA	NA	NA	NA	NA	NA	NA	NA	NA	NA	NA	NA	NA	NA	NA	NA	NA	NA	NA	NA	NA	NA	NA	NA	NA	NA	NA	NA
AMPD3	0.213542	0.200021	0.11558	NA	NA	NA	NA	NA	NA	NA	NA	NA	NA	NA	NA	NA	NA	NA	NA	NA	NA	NA	NA	NA	NA	NA	NA	NA	NA	NA	NA	NA	NA	NA	NA	NA	NA
AMPH	2.33064	1.54205	1.8611	yes	2.04266	5.28231	34.4275	0.000979173	0.0137688	Human	Yes_AST	Yes	2.68476	5.67624	30.7342	0.00150183	0.0287045	Human	Yes_NEU	Yes	1.70956	5.71293	61.9977	0.000142201	0.00467043	Human	Yes_NPC	Yes	-0.0679312	0.755203	2.05564	0.622032	-0.362963	5.5729	19.2793	1.15358e-05	0.000212746
AMT	-2.63135	-2.39347	-3.01635	NA	-6.05289	3.50239	176.809	8.943e-06	0.000963042	Chimpanzee	Yes_AST	Yes	-5.35363	3.29416	107.864	4.96538e-05	0.00404142	Chimpanzee	Yes_NEU	Yes	-5.76519	3.26331	89.8131	4.60564e-05	0.00233697	Chimpanzee	Yes_NPC	Yes	NA	NA	NA	NA	NA	NA	NA	NA	NA
AMY2B	-0.821085	-1.38865	-1.3817	yes	-2.67737	3.2281	16.9235	0.0058883	0.041524	Chimpanzee	Yes_AST	Yes	-1.91618	2.97572	24.6847	0.00260197	0.0408649	Chimpanzee	Yes_NEU	Yes	NA	NA	NA	NA	NA	NA	NA	NA	-0.309254	0.0499278	-2.66553	0.742976	0.846595	3.30287	8.29946	0.000959114	0.00646753
AMZ1	-0.456217	-2.19402	-1.00354	NA	NA	NA	NA	NA	NA	NA	NA	NA	-3.87644	3.84318	81.3355	0.000109928	0.00639705	Chimpanzee	Yes_NEU	Yes	NA	NA	NA	NA	NA	NA	NA	NA	NA	NA	NA	NA	NA	NA	NA	NA	NA
AMZ2	0.60806	-0.143502	-0.121748	NA	NA	NA	NA	NA	NA	NA	NA	NA	NA	NA	NA	NA	NA	NA	NA	NA	NA	NA	NA	NA	NA	NA	NA	NA	NA	NA	NA	NA	NA	NA	NA	NA	NA
ANAPC1	-0.0296167	-0.162091	0.302074	NA	NA	NA	NA	NA	NA	NA	NA	NA	NA	NA	NA	NA	NA	NA	NA	NA	NA	NA	NA	NA	NA	NA	NA	NA	NA	NA	NA	NA	NA	NA	NA	NA	NA
ANAPC10	-0.474755	-0.479498	-1.06383	yes	NA	NA	NA	NA	NA	NA	NA	NA	NA	NA	NA	NA	NA	NA	NA	NA	NA	NA	NA	NA	NA	NA	NA	NA	-0.146237	-0.50212	-1.21895	0.329827	0.472188	2.96385	4.24738	0.0159505	0.0450116
ANAPC11	0.107689	-0.0996919	0.378419	NA	NA	NA	NA	NA	NA	NA	NA	NA	NA	NA	NA	NA	NA	NA	NA	NA	NA	NA	NA	NA	NA	NA	NA	NA	NA	NA	NA	NA	NA	NA	NA	NA	NA
ANAPC13	0.228635	0.240493	-0.457681	NA	NA	NA	NA	NA	NA	NA	NA	NA	NA	NA	NA	NA	NA	NA	NA	NA	NA	NA	NA	NA	NA	NA	NA	NA	NA	NA	NA	NA	NA	NA	NA	NA	NA
ANAPC15	-0.419772	-0.199903	0.234898	yes	NA	NA	NA	NA	NA	NA	NA	NA	NA	NA	NA	NA	NA	NA	NA	NA	NA	NA	NA	NA	NA	NA	NA	NA	0.0581596	1.08627	0.307788	-0.660916	-0.916801	3.31023	5.84375	0.00458622	0.019084
ANAPC16	0.335365	0.120218	-0.405054	NA	NA	NA	NA	NA	NA	NA	NA	NA	NA	NA	NA	NA	NA	NA	NA	NA	NA	NA	NA	NA	NA	NA	NA	NA	NA	NA	NA	NA	NA	NA	NA	NA	NA
ANAPC2	-0.136178	0.120349	0.0670558	NA	NA	NA	NA	NA	NA	NA	NA	NA	NA	NA	NA	NA	NA	NA	NA	NA	NA	NA	NA	NA	NA	NA	NA	NA	NA	NA	NA	NA	NA	NA	NA	NA	NA
ANAPC4	0.255983	0.0332972	-0.273084	NA	NA	NA	NA	NA	NA	NA	NA	NA	NA	NA	NA	NA	NA	NA	NA	NA	NA	NA	NA	NA	NA	NA	NA	NA	NA	NA	NA	NA	NA	NA	NA	NA	NA
ANAPC5	0.101142	0.331877	0.959684	NA	NA	NA	NA	NA	NA	NA	NA	NA	NA	NA	NA	NA	NA	NA	NA	NA	NA	NA	NA	NA	NA	NA	NA	NA	NA	NA	NA	NA	NA	NA	NA	NA	NA
ANAPC7	-0.337312	-0.545045	0.134191	NA	NA	NA	NA	NA	NA	NA	NA	NA	NA	NA	NA	NA	NA	NA	NA	NA	NA	NA	NA	NA	NA	NA	NA	NA	NA	NA	NA	NA	NA	NA	NA	NA	NA
ANG	0.000480757	-0.179949	-1.06239	NA	NA	NA	NA	NA	NA	NA	NA	NA	NA	NA	NA	NA	NA	NA	NA	NA	NA	NA	NA	NA	NA	NA	NA	NA	NA	NA	NA	NA	NA	NA	NA	NA	NA
ANGEL1	0.03723	-0.194874	0.272622	NA	NA	NA	NA	NA	NA	NA	NA	NA	NA	NA	NA	NA	NA	NA	NA	NA	NA	NA	NA	NA	NA	NA	NA	NA	NA	NA	NA	NA	NA	NA	NA	NA	NA
ANGEL2	0.365354	0.184614	0.205011	NA	NA	NA	NA	NA	NA	NA	NA	NA	NA	NA	NA	NA	NA	NA	NA	NA	NA	NA	NA	NA	NA	NA	NA	NA	NA	NA	NA	NA	NA	NA	NA	NA	NA
ANGPT1	0.0483094	0.219101	-0.0519498	NA	NA	NA	NA	NA	NA	NA	NA	NA	NA	NA	NA	NA	NA	NA	NA	NA	NA	NA	NA	NA	NA	NA	NA	NA	NA	NA	NA	NA	NA	NA	NA	NA	NA
ANGPT2	-1.02795	-0.764295	-1.48931	yes	-3.76427	4.10543	20.2554	0.00382252	0.032411	Chimpanzee	Yes_AST	Yes	NA	NA	NA	NA	NA	NA	NA	NA	NA	NA	NA	NA	NA	NA	NA	NA	-0.677257	-2.44839	-3.75649	1.22368	0.699971	3.52636	8.16528	0.00103572	0.00684624
ANGPT4	1.02626	NA	NA	NA	NA	NA	NA	NA	NA	NA	NA	NA	NA	NA	NA	NA	NA	NA	NA	NA	NA	NA	NA	NA	NA	NA	NA	NA	NA	NA	NA	NA	NA	NA	NA	NA	NA
ANGPTL1	0.863061	0.20923	0.146867	NA	NA	NA	NA	NA	NA	NA	NA	NA	NA	NA	NA	NA	NA	NA	NA	NA	NA	NA	NA	NA	NA	NA	NA	NA	NA	NA	NA	NA	NA	NA	NA	NA	NA
ANGPTL2	-0.0447814	-0.491517	-1.00842	yes	NA	NA	NA	NA	NA	NA	NA	NA	NA	NA	NA	NA	NA	NA	NA	NA	NA	NA	NA	NA	NA	NA	NA	NA	0.755804	-3.89998	-1.86174	0.139671	1.70952	7.65566	10.3175	0.000331822	0.00300294
ANGPTL4	NA	0.0437243	-0.727939	NA	NA	NA	NA	NA	NA	NA	NA	NA	NA	NA	NA	NA	NA	NA	NA	NA	NA	NA	NA	NA	NA	NA	NA	NA	NA	NA	NA	NA	NA	NA	NA	NA	NA
ANGPTL6	NA	0.585412	NA	NA	NA	NA	NA	NA	NA	NA	NA	NA	NA	NA	NA	NA	NA	NA	NA	NA	NA	NA	NA	NA	NA	NA	NA	NA	NA	NA	NA	NA	NA	NA	NA	NA	NA
ANGPTL7	NA	0.392424	NA	NA	NA	NA	NA	NA	NA	NA	NA	NA	NA	NA	NA	NA	NA	NA	NA	NA	NA	NA	NA	NA	NA	NA	NA	NA	NA	NA	NA	NA	NA	NA	NA	NA	NA
ANK1	-0.275681	0.636236	-0.351818	NA	NA	NA	NA	NA	NA	NA	NA	NA	NA	NA	NA	NA	NA	NA	NA	NA	NA	NA	NA	NA	NA	NA	NA	NA	NA	NA	NA	NA	NA	NA	NA	NA	NA
ANK2	0.205772	0.180495	0.399347	NA	NA	NA	NA	NA	NA	NA	NA	NA	NA	NA	NA	NA	NA	NA	NA	NA	NA	NA	NA	NA	NA	NA	NA	NA	NA	NA	NA	NA	NA	NA	NA	NA	NA
ANK3	0.120395	0.306197	0.485627	NA	NA	NA	NA	NA	NA	NA	NA	NA	NA	NA	NA	NA	NA	NA	NA	NA	NA	NA	NA	NA	NA	NA	NA	NA	NA	NA	NA	NA	NA	NA	NA	NA	NA
ANKAR	0.32122	0.0848069	0.236212	NA	NA	NA	NA	NA	NA	NA	NA	NA	NA	NA	NA	NA	NA	NA	NA	NA	NA	NA	NA	NA	NA	NA	NA	NA	NA	NA	NA	NA	NA	NA	NA	NA	NA
ANKDD1A	-1.13529	-1.02062	-0.708185	yes	NA	NA	NA	NA	NA	NA	NA	NA	NA	NA	NA	NA	NA	NA	NA	NA	NA	NA	NA	NA	NA	NA	NA	NA	-0.14552	-0.345063	-0.788016	-0.566112	-0.630916	3.38908	8.68787	0.000771514	0.00555936
ANKDD1B	NA	-0.268063	NA	NA	NA	NA	NA	NA	NA	NA	NA	NA	NA	NA	NA	NA	NA	NA	NA	NA	NA	NA	NA	NA	NA	NA	NA	NA	NA	NA	NA	NA	NA	NA	NA	NA	NA
ANKEF1	1.32586	1.00315	NA	NA	NA	NA	NA	NA	NA	NA	NA	NA	NA	NA	NA	NA	NA	NA	NA	NA	3.52456	2.50651	17.1463	0.00501419	0.0472217	Human	Yes_NPC	Yes	NA	NA	NA	NA	NA	NA	NA	NA	NA
ANKFY1	-0.202973	-0.853134	-1.04815	yes	NA	NA	NA	NA	NA	NA	NA	NA	NA	NA	NA	NA	NA	NA	NA	NA	NA	NA	NA	NA	NA	NA	NA	NA	0.364465	-0.204884	-0.619479	-0.110003	0.390958	8.40671	7.62769	0.0014219	0.00854973
ANKH	1.5239	0.893346	0.116658	yes	NA	NA	NA	NA	NA	NA	NA	NA	NA	NA	NA	NA	NA	NA	NA	NA	1.68631	5.16198	22.5092	0.00250685	0.0299297	Human	Yes_NPC	Yes	-0.322453	-0.140789	0.14594	1.35885	1.51703	4.80407	7.55932	0.00148197	0.00878767
ANKLE1	-0.242845	-0.215785	0.339542	NA	NA	NA	NA	NA	NA	NA	NA	NA	NA	NA	NA	NA	NA	NA	NA	NA	NA	NA	NA	NA	NA	NA	NA	NA	NA	NA	NA	NA	NA	NA	NA	NA	NA
ANKLE2	1.09762	1.17304	1.93753	yes	1.08114	6.61078	38.2244	0.000738905	0.011547	Human	Yes_AST	Yes	NA	NA	NA	NA	NA	NA	NA	NA	NA	NA	NA	NA	NA	NA	NA	NA	0.151683	0.468897	1.09018	-0.243132	-0.354901	6.68232	16.7817	2.51539e-05	0.000397529
ANKMY1	-0.717426	-1.29173	-0.302837	yes	NA	NA	NA	NA	NA	NA	NA	NA	NA	NA	NA	NA	NA	NA	NA	NA	NA	NA	NA	NA	NA	NA	NA	NA	0.617875	-0.181513	-0.349057	-0.876308	-0.560205	4.19359	7.07527	0.00200119	0.0109291
ANKRA2	-0.0167785	-0.0636812	-1.06614	NA	NA	NA	NA	NA	NA	NA	NA	NA	NA	NA	NA	NA	NA	NA	NA	NA	NA	NA	NA	NA	NA	NA	NA	NA	NA	NA	NA	NA	NA	NA	NA	NA	NA
ANKRD1	0.261755	-0.0850693	0.714261	NA	NA	NA	NA	NA	NA	NA	NA	NA	NA	NA	NA	NA	NA	NA	NA	NA	NA	NA	NA	NA	NA	NA	NA	NA	NA	NA	NA	NA	NA	NA	NA	NA	NA
ANKRD10	0.172612	-0.112386	0.206753	NA	NA	NA	NA	NA	NA	NA	NA	NA	NA	NA	NA	NA	NA	NA	NA	NA	NA	NA	NA	NA	NA	NA	NA	NA	NA	NA	NA	NA	NA	NA	NA	NA	NA
ANKRD11	-0.108743	0.143728	1.00732	yes	NA	NA	NA	NA	NA	NA	NA	NA	NA	NA	NA	NA	NA	NA	NA	NA	NA	NA	NA	NA	NA	NA	NA	NA	0.505633	0.938362	0.590377	-0.387481	-0.749433	8.30377	4.28646	0.0154286	0.0439907
ANKRD12	-0.130731	0.0181562	-0.476921	NA	NA	NA	NA	NA	NA	NA	NA	NA	NA	NA	NA	NA	NA	NA	NA	NA	NA	NA	NA	NA	NA	NA	NA	NA	NA	NA	NA	NA	NA	NA	NA	NA	NA
ANKRD13A	-0.303911	0.124084	-0.202698	NA	NA	NA	NA	NA	NA	NA	NA	NA	NA	NA	NA	NA	NA	NA	NA	NA	NA	NA	NA	NA	NA	NA	NA	NA	NA	NA	NA	NA	NA	NA	NA	NA	NA
ANKRD13B	0.020477	0.0345157	-0.130444	NA	NA	NA	NA	NA	NA	NA	NA	NA	NA	NA	NA	NA	NA	NA	NA	NA	NA	NA	NA	NA	NA	NA	NA	NA	NA	NA	NA	NA	NA	NA	NA	NA	NA
ANKRD13C	-0.0458364	0.0539338	-0.804865	NA	NA	NA	NA	NA	NA	NA	NA	NA	NA	NA	NA	NA	NA	NA	NA	NA	NA	NA	NA	NA	NA	NA	NA	NA	NA	NA	NA	NA	NA	NA	NA	NA	NA
ANKRD13D	-0.1404	-0.30519	-0.404724	NA	NA	NA	NA	NA	NA	NA	NA	NA	NA	NA	NA	NA	NA	NA	NA	NA	NA	NA	NA	NA	NA	NA	NA	NA	NA	NA	NA	NA	NA	NA	NA	NA	NA
ANKRD16	-0.138075	-0.363657	-0.607448	NA	NA	NA	NA	NA	NA	NA	NA	NA	NA	NA	NA	NA	NA	NA	NA	NA	NA	NA	NA	NA	NA	NA	NA	NA	NA	NA	NA	NA	NA	NA	NA	NA	NA
ANKRD17	-0.0206485	0.0327929	-0.0027693	NA	NA	NA	NA	NA	NA	NA	NA	NA	NA	NA	NA	NA	NA	NA	NA	NA	NA	NA	NA	NA	NA	NA	NA	NA	NA	NA	NA	NA	NA	NA	NA	NA	NA
ANKRD23	-1.98295	-1.23654	-2.00544	yes	-3.26088	1.63209	42.1626	0.000565675	0.00987558	Chimpanzee	Yes_AST	Yes	NA	NA	NA	NA	NA	NA	NA	NA	-3.63495	3.03028	40.5176	0.00049652	0.0104004	Chimpanzee	Yes_NPC	Yes	0.76055	1.12338	-3.25208	-0.134297	-0.403415	2.38264	21.4688	6.23281e-06	0.000132247
ANKRD24	0.103524	0.0925074	-0.654799	NA	NA	NA	NA	NA	NA	NA	NA	NA	NA	NA	NA	NA	NA	NA	NA	NA	NA	NA	NA	NA	NA	NA	NA	NA	NA	NA	NA	NA	NA	NA	NA	NA	NA
ANKRD26	0.34871	0.00088449	0.156514	NA	NA	NA	NA	NA	NA	NA	NA	NA	NA	NA	NA	NA	NA	NA	NA	NA	NA	NA	NA	NA	NA	NA	NA	NA	NA	NA	NA	NA	NA	NA	NA	NA	NA
ANKRD27	-0.19635	-0.0568595	-0.0828123	NA	NA	NA	NA	NA	NA	NA	NA	NA	NA	NA	NA	NA	NA	NA	NA	NA	NA	NA	NA	NA	NA	NA	NA	NA	NA	NA	NA	NA	NA	NA	NA	NA	NA
ANKRD28	-0.513904	-0.382853	0.233527	NA	NA	NA	NA	NA	NA	NA	NA	NA	NA	NA	NA	NA	NA	NA	NA	NA	NA	NA	NA	NA	NA	NA	NA	NA	NA	NA	NA	NA	NA	NA	NA	NA	NA
ANKRD29	-1.61542	0.0189145	0.033391	NA	NA	NA	NA	NA	NA	NA	NA	NA	NA	NA	NA	NA	NA	NA	NA	NA	-2.58447	2.34121	25.2169	0.00185547	0.0242427	Chimpanzee	Yes_NPC	Yes	NA	NA	NA	NA	NA	NA	NA	NA	NA
ANKRD31	0.362171	0.00501928	NA	NA	NA	NA	NA	NA	NA	NA	NA	NA	NA	NA	NA	NA	NA	NA	NA	NA	NA	NA	NA	NA	NA	NA	NA	NA	NA	NA	NA	NA	NA	NA	NA	NA	NA
ANKRD33B	0.133353	0.00177304	0.196564	NA	NA	NA	NA	NA	NA	NA	NA	NA	NA	NA	NA	NA	NA	NA	NA	NA	NA	NA	NA	NA	NA	NA	NA	NA	NA	NA	NA	NA	NA	NA	NA	NA	NA
ANKRD34A	1.14417	0.929315	0.517853	yes	NA	NA	NA	NA	NA	NA	NA	NA	NA	NA	NA	NA	NA	NA	NA	NA	NA	NA	NA	NA	NA	NA	NA	NA	0.264756	-1.56156	0.774676	0.830655	1.76735	1.9989	9.53202	0.000491839	0.00402294
ANKRD34B	0.364208	0.0611386	-1.27428	NA	NA	NA	NA	NA	NA	NA	NA	NA	NA	NA	NA	NA	NA	NA	NA	NA	NA	NA	NA	NA	NA	NA	NA	NA	NA	NA	NA	NA	NA	NA	NA	NA	NA
ANKRD35	0.149276	-0.0707621	0.0871054	NA	NA	NA	NA	NA	NA	NA	NA	NA	NA	NA	NA	NA	NA	NA	NA	NA	NA	NA	NA	NA	NA	NA	NA	NA	NA	NA	NA	NA	NA	NA	NA	NA	NA
ANKRD37	0.704487	1.16629	1.00585	NA	NA	NA	NA	NA	NA	NA	NA	NA	NA	NA	NA	NA	NA	NA	NA	NA	NA	NA	NA	NA	NA	NA	NA	NA	NA	NA	NA	NA	NA	NA	NA	NA	NA
ANKRD39	-0.203498	0.156951	0.247271	NA	NA	NA	NA	NA	NA	NA	NA	NA	NA	NA	NA	NA	NA	NA	NA	NA	NA	NA	NA	NA	NA	NA	NA	NA	NA	NA	NA	NA	NA	NA	NA	NA	NA
ANKRD40	-0.238694	-0.434321	-0.838351	yes	NA	NA	NA	NA	NA	NA	NA	NA	NA	NA	NA	NA	NA	NA	NA	NA	NA	NA	NA	NA	NA	NA	NA	NA	-0.248608	-0.635336	-0.54401	0.132473	0.291376	6.42387	4.40558	0.0139539	0.0407084
ANKRD42	-0.418318	-0.593232	-0.674246	NA	NA	NA	NA	NA	NA	NA	NA	NA	NA	NA	NA	NA	NA	NA	NA	NA	NA	NA	NA	NA	NA	NA	NA	NA	NA	NA	NA	NA	NA	NA	NA	NA	NA
ANKRD44	0.0695316	0.342887	-0.0142085	NA	NA	NA	NA	NA	NA	NA	NA	NA	NA	NA	NA	NA	NA	NA	NA	NA	NA	NA	NA	NA	NA	NA	NA	NA	NA	NA	NA	NA	NA	NA	NA	NA	NA
ANKRD46	-0.0437157	0.143311	-0.514239	yes	NA	NA	NA	NA	NA	NA	NA	NA	NA	NA	NA	NA	NA	NA	NA	NA	NA	NA	NA	NA	NA	NA	NA	NA	0.48	1.337	-0.340339	0.779175	0.223967	5.92769	4.16096	0.0171774	0.0474819
ANKRD49	0.384158	0.145599	0.0599216	NA	NA	NA	NA	NA	NA	NA	NA	NA	NA	NA	NA	NA	NA	NA	NA	NA	NA	NA	NA	NA	NA	NA	NA	NA	NA	NA	NA	NA	NA	NA	NA	NA	NA
ANKRD50	0.182006	0.693132	0.267238	NA	NA	NA	NA	NA	NA	NA	NA	NA	NA	NA	NA	NA	NA	NA	NA	NA	NA	NA	NA	NA	NA	NA	NA	NA	NA	NA	NA	NA	NA	NA	NA	NA	NA
ANKRD52	1.31953	0.684597	2.35357	yes	1.60311	7.3195	67.8937	0.000148748	0.00443031	Human	Yes_AST	Yes	NA	NA	NA	NA	NA	NA	NA	NA	1.16766	6.75957	16.974	0.00514073	0.047915	Human	Yes_NPC	Yes	0.188436	-0.227647	1.61423	-0.574486	-0.468972	7.09314	11.196	0.000219223	0.00219159
ANKRD53	0.957591	-0.108414	-0.331613	NA	NA	NA	NA	NA	NA	NA	NA	NA	NA	NA	NA	NA	NA	NA	NA	NA	NA	NA	NA	NA	NA	NA	NA	NA	NA	NA	NA	NA	NA	NA	NA	NA	NA
ANKRD54	0.431469	0.216997	0.955214	NA	NA	NA	NA	NA	NA	NA	NA	NA	NA	NA	NA	NA	NA	NA	NA	NA	NA	NA	NA	NA	NA	NA	NA	NA	NA	NA	NA	NA	NA	NA	NA	NA	NA
ANKRD55	0.0497255	0.283991	NA	NA	NA	NA	NA	NA	NA	NA	NA	NA	NA	NA	NA	NA	NA	NA	NA	NA	NA	NA	NA	NA	NA	NA	NA	NA	NA	NA	NA	NA	NA	NA	NA	NA	NA
ANKRD6	0.0141906	-0.193555	-1.25392	NA	NA	NA	NA	NA	NA	NA	NA	NA	NA	NA	NA	NA	NA	NA	NA	NA	NA	NA	NA	NA	NA	NA	NA	NA	NA	NA	NA	NA	NA	NA	NA	NA	NA
ANKRD63	1.01802	NA	-0.112811	NA	NA	NA	NA	NA	NA	NA	NA	NA	NA	NA	NA	NA	NA	NA	NA	NA	NA	NA	NA	NA	NA	NA	NA	NA	NA	NA	NA	NA	NA	NA	NA	NA	NA
ANKRD65	1.22626	NA	1.14254	NA	NA	NA	NA	NA	NA	NA	NA	NA	NA	NA	NA	NA	NA	NA	NA	NA	NA	NA	NA	NA	NA	NA	NA	NA	NA	NA	NA	NA	NA	NA	NA	NA	NA
ANKRD7	NA	-0.227765	NA	NA	NA	NA	NA	NA	NA	NA	NA	NA	NA	NA	NA	NA	NA	NA	NA	NA	NA	NA	NA	NA	NA	NA	NA	NA	NA	NA	NA	NA	NA	NA	NA	NA	NA
ANKRD9	1.09468	1.49976	2.2678	yes	1.65219	5.34501	61.0582	0.000201258	0.00539754	Human	Yes_AST	Yes	1.41789	5.25286	29.0797	0.00172831	0.0316401	Human	Yes_NEU	Yes	NA	NA	NA	NA	NA	NA	NA	NA	0.156285	0.0107909	1.66317	-0.25222	-0.247239	5.27529	14.3674	5.89351e-05	0.000789401
ANKS1A	0.190948	0.0851341	-0.171031	yes	NA	NA	NA	NA	NA	NA	NA	NA	NA	NA	NA	NA	NA	NA	NA	NA	NA	NA	NA	NA	NA	NA	NA	NA	0.536646	1.43783	-0.0791881	0.394936	0.46638	7.67575	4.26218	0.0157505	0.0446118
ANKS1B	0.386099	0.237143	0.0809014	NA	NA	NA	NA	NA	NA	NA	NA	NA	NA	NA	NA	NA	NA	NA	NA	NA	NA	NA	NA	NA	NA	NA	NA	NA	NA	NA	NA	NA	NA	NA	NA	NA	NA
ANKS3	-0.14482	0.202455	0.341774	NA	NA	NA	NA	NA	NA	NA	NA	NA	NA	NA	NA	NA	NA	NA	NA	NA	NA	NA	NA	NA	NA	NA	NA	NA	NA	NA	NA	NA	NA	NA	NA	NA	NA
ANKS6	0.0374761	0.034237	1.10183	NA	NA	NA	NA	NA	NA	NA	NA	NA	NA	NA	NA	NA	NA	NA	NA	NA	NA	NA	NA	NA	NA	NA	NA	NA	NA	NA	NA	NA	NA	NA	NA	NA	NA
ANKUB1	-0.703714	-0.0967115	0.0876133	NA	NA	NA	NA	NA	NA	NA	NA	NA	NA	NA	NA	NA	NA	NA	NA	NA	NA	NA	NA	NA	NA	NA	NA	NA	NA	NA	NA	NA	NA	NA	NA	NA	NA
ANKZF1	0.142519	0.0966558	-0.0802755	NA	NA	NA	NA	NA	NA	NA	NA	NA	NA	NA	NA	NA	NA	NA	NA	NA	NA	NA	NA	NA	NA	NA	NA	NA	NA	NA	NA	NA	NA	NA	NA	NA	NA
ANLN	0.132157	-0.0568789	2.03976	yes	1.58749	6.82242	44.4764	0.000488449	0.00912515	Human	Yes_AST	Yes	NA	NA	NA	NA	NA	NA	NA	NA	NA	NA	NA	NA	NA	NA	NA	NA	0.113309	0.513322	1.59605	-1.7507	-1.38331	6.44214	7.0223	0.00206975	0.0112007
ANO1	-0.338094	-0.0227966	-0.00848964	NA	NA	NA	NA	NA	NA	NA	NA	NA	NA	NA	NA	NA	NA	NA	NA	NA	NA	NA	NA	NA	NA	NA	NA	NA	NA	NA	NA	NA	NA	NA	NA	NA	NA
ANO10	-0.0730273	-0.0303585	-0.27853	NA	NA	NA	NA	NA	NA	NA	NA	NA	NA	NA	NA	NA	NA	NA	NA	NA	NA	NA	NA	NA	NA	NA	NA	NA	NA	NA	NA	NA	NA	NA	NA	NA	NA
ANO2	-0.240345	0.455636	NA	NA	NA	NA	NA	NA	NA	NA	NA	NA	NA	NA	NA	NA	NA	NA	NA	NA	NA	NA	NA	NA	NA	NA	NA	NA	NA	NA	NA	NA	NA	NA	NA	NA	NA
ANO3	-0.20553	-0.045198	-0.602084	NA	NA	NA	NA	NA	NA	NA	NA	NA	NA	NA	NA	NA	NA	NA	NA	NA	NA	NA	NA	NA	NA	NA	NA	NA	NA	NA	NA	NA	NA	NA	NA	NA	NA
ANO4	-0.363259	0.368371	1.34262	yes	2.92289	3.17477	15.9455	0.00676867	0.0454336	Human	Yes_AST	Yes	NA	NA	NA	NA	NA	NA	NA	NA	NA	NA	NA	NA	NA	NA	NA	NA	1.18338	0.474343	2.93685	-0.870018	-3.6975	3.07123	4.44347	0.0135189	0.0398995
ANO5	0.00125918	-1.11995	-1.53221	yes	-1.94967	4.34374	21.6602	0.00323993	0.0293625	Chimpanzee	Yes_AST	Yes	NA	NA	NA	NA	NA	NA	NA	NA	NA	NA	NA	NA	NA	NA	NA	NA	-0.137464	-1.42879	-1.93778	1.01595	1.92234	4.23268	9.84684	0.000418906	0.0035794
ANO6	-0.0777468	0.317019	0.166375	NA	NA	NA	NA	NA	NA	NA	NA	NA	NA	NA	NA	NA	NA	NA	NA	NA	NA	NA	NA	NA	NA	NA	NA	NA	NA	NA	NA	NA	NA	NA	NA	NA	NA
ANO7	NA	0.776428	0.94741	NA	NA	NA	NA	NA	NA	NA	NA	NA	NA	NA	NA	NA	NA	NA	NA	NA	NA	NA	NA	NA	NA	NA	NA	NA	NA	NA	NA	NA	NA	NA	NA	NA	NA
ANO8	-0.0749109	-0.244365	-0.00960135	NA	NA	NA	NA	NA	NA	NA	NA	NA	NA	NA	NA	NA	NA	NA	NA	NA	NA	NA	NA	NA	NA	NA	NA	NA	NA	NA	NA	NA	NA	NA	NA	NA	NA
ANOS1	0.432398	-0.466044	-0.617401	NA	NA	NA	NA	NA	NA	NA	NA	NA	NA	NA	NA	NA	NA	NA	NA	NA	NA	NA	NA	NA	NA	NA	NA	NA	NA	NA	NA	NA	NA	NA	NA	NA	NA
ANP32A	0.256898	-0.0643641	0.407741	NA	NA	NA	NA	NA	NA	NA	NA	NA	NA	NA	NA	NA	NA	NA	NA	NA	NA	NA	NA	NA	NA	NA	NA	NA	NA	NA	NA	NA	NA	NA	NA	NA	NA
ANP32B	0.0310595	-0.443908	0.445221	NA	NA	NA	NA	NA	NA	NA	NA	NA	NA	NA	NA	NA	NA	NA	NA	NA	NA	NA	NA	NA	NA	NA	NA	NA	NA	NA	NA	NA	NA	NA	NA	NA	NA
ANP32E	3.67192	3.31027	4.08621	NA	9.84186	7.7805	874.309	6.93293e-08	8.19961e-05	Human	Yes_AST	Yes	9.03382	6.61781	430.619	9.01156e-07	0.000489479	Human	Yes_NEU	Yes	9.81304	7.34787	372.806	5.0628e-07	0.000212855	Human	Yes_NPC	Yes	NA	NA	NA	NA	NA	NA	NA	NA	NA
ANTXR1	-0.162024	-0.0162278	-0.427172	NA	NA	NA	NA	NA	NA	NA	NA	NA	NA	NA	NA	NA	NA	NA	NA	NA	NA	NA	NA	NA	NA	NA	NA	NA	NA	NA	NA	NA	NA	NA	NA	NA	NA
ANTXR2	-0.220543	-0.213628	-0.430404	NA	NA	NA	NA	NA	NA	NA	NA	NA	NA	NA	NA	NA	NA	NA	NA	NA	NA	NA	NA	NA	NA	NA	NA	NA	NA	NA	NA	NA	NA	NA	NA	NA	NA
ANXA1	-0.643721	-0.0802705	-0.425906	NA	NA	NA	NA	NA	NA	NA	NA	NA	NA	NA	NA	NA	NA	NA	NA	NA	NA	NA	NA	NA	NA	NA	NA	NA	NA	NA	NA	NA	NA	NA	NA	NA	NA
ANXA2	-0.855	-0.100725	0.0152417	yes	NA	NA	NA	NA	NA	NA	NA	NA	NA	NA	NA	NA	NA	NA	NA	NA	NA	NA	NA	NA	NA	NA	NA	NA	-0.405883	-1.88923	0.027418	-0.546258	-2.15665	7.49848	4.61335	0.0117495	0.0362394
ANXA2R	NA	-0.0208868	-0.177635	NA	NA	NA	NA	NA	NA	NA	NA	NA	NA	NA	NA	NA	NA	NA	NA	NA	NA	NA	NA	NA	NA	NA	NA	NA	NA	NA	NA	NA	NA	NA	NA	NA	NA
ANXA3	-0.38961	-0.281494	-0.308994	NA	NA	NA	NA	NA	NA	NA	NA	NA	NA	NA	NA	NA	NA	NA	NA	NA	NA	NA	NA	NA	NA	NA	NA	NA	NA	NA	NA	NA	NA	NA	NA	NA	NA
ANXA4	-0.0960725	0.0262798	-0.300657	yes	NA	NA	NA	NA	NA	NA	NA	NA	NA	NA	NA	NA	NA	NA	NA	NA	NA	NA	NA	NA	NA	NA	NA	NA	-0.177849	-2.23481	-0.49983	0.645385	0.14621	4.13723	4.15532	0.0172611	0.0475668
ANXA5	-0.242582	0.00808847	0.0588904	yes	NA	NA	NA	NA	NA	NA	NA	NA	NA	NA	NA	NA	NA	NA	NA	NA	NA	NA	NA	NA	NA	NA	NA	NA	-0.338374	-1.73884	0.0817644	-0.0553903	-0.573062	9.01304	6.52871	0.00285634	0.0138036
ANXA6	-0.624812	-0.128791	0.0856903	yes	NA	NA	NA	NA	NA	NA	NA	NA	NA	NA	NA	NA	NA	NA	NA	NA	NA	NA	NA	NA	NA	NA	NA	NA	0.169721	-1.69902	0.0845527	-0.678725	-1.71263	8.44198	4.08342	0.0183703	0.0495189
ANXA7	-0.811829	-0.0327929	-0.863648	NA	NA	NA	NA	NA	NA	NA	NA	NA	NA	NA	NA	NA	NA	NA	NA	NA	NA	NA	NA	NA	NA	NA	NA	NA	NA	NA	NA	NA	NA	NA	NA	NA	NA
ANXA9	NA	NA	2.62951	NA	7.03526	1.22575	99.645	4.89608e-05	0.00234689	Human	Yes_AST	Yes	NA	NA	NA	NA	NA	NA	NA	NA	NA	NA	NA	NA	NA	NA	NA	NA	NA	NA	NA	NA	NA	NA	NA	NA	NA
AOX1	-0.284024	-0.116171	-0.961607	NA	NA	NA	NA	NA	NA	NA	NA	NA	NA	NA	NA	NA	NA	NA	NA	NA	NA	NA	NA	NA	NA	NA	NA	NA	NA	NA	NA	NA	NA	NA	NA	NA	NA
AP002956.1	-1.12895	-0.0843548	-0.132495	NA	NA	NA	NA	NA	NA	NA	NA	NA	NA	NA	NA	NA	NA	NA	NA	NA	NA	NA	NA	NA	NA	NA	NA	NA	NA	NA	NA	NA	NA	NA	NA	NA	NA
AP1AR	0.0576341	0.13034	0.0692692	yes	NA	NA	NA	NA	NA	NA	NA	NA	NA	NA	NA	NA	NA	NA	NA	NA	NA	NA	NA	NA	NA	NA	NA	NA	0.0291343	0.850019	0.0833935	0.109153	-0.0108981	5.40976	5.56718	0.0056058	0.0217547
AP1B1	0.30867	0.227765	0.511696	NA	NA	NA	NA	NA	NA	NA	NA	NA	NA	NA	NA	NA	NA	NA	NA	NA	NA	NA	NA	NA	NA	NA	NA	NA	NA	NA	NA	NA	NA	NA	NA	NA	NA
AP1G1	0.11929	-0.0812995	-0.221735	NA	NA	NA	NA	NA	NA	NA	NA	NA	NA	NA	NA	NA	NA	NA	NA	NA	NA	NA	NA	NA	NA	NA	NA	NA	NA	NA	NA	NA	NA	NA	NA	NA	NA
AP1G2	-0.201724	-0.0309803	-0.4085	NA	NA	NA	NA	NA	NA	NA	NA	NA	NA	NA	NA	NA	NA	NA	NA	NA	NA	NA	NA	NA	NA	NA	NA	NA	NA	NA	NA	NA	NA	NA	NA	NA	NA
AP1M1	0.13799	0.228683	-0.0642043	NA	NA	NA	NA	NA	NA	NA	NA	NA	NA	NA	NA	NA	NA	NA	NA	NA	NA	NA	NA	NA	NA	NA	NA	NA	NA	NA	NA	NA	NA	NA	NA	NA	NA
AP1M2	-0.0213522	0.212918	0.887927	NA	NA	NA	NA	NA	NA	NA	NA	NA	NA	NA	NA	NA	NA	NA	NA	NA	NA	NA	NA	NA	NA	NA	NA	NA	NA	NA	NA	NA	NA	NA	NA	NA	NA
AP1S1	-0.169102	0.059112	-0.126505	NA	NA	NA	NA	NA	NA	NA	NA	NA	NA	NA	NA	NA	NA	NA	NA	NA	NA	NA	NA	NA	NA	NA	NA	NA	NA	NA	NA	NA	NA	NA	NA	NA	NA
AP1S3	0.288247	0.171266	0.101188	NA	NA	NA	NA	NA	NA	NA	NA	NA	NA	NA	NA	NA	NA	NA	NA	NA	NA	NA	NA	NA	NA	NA	NA	NA	NA	NA	NA	NA	NA	NA	NA	NA	NA
AP2A1	-0.453986	-0.0412331	-0.146172	NA	NA	NA	NA	NA	NA	NA	NA	NA	NA	NA	NA	NA	NA	NA	NA	NA	NA	NA	NA	NA	NA	NA	NA	NA	NA	NA	NA	NA	NA	NA	NA	NA	NA
AP2B1	0.0853323	-0.0718353	-0.674227	NA	NA	NA	NA	NA	NA	NA	NA	NA	NA	NA	NA	NA	NA	NA	NA	NA	NA	NA	NA	NA	NA	NA	NA	NA	NA	NA	NA	NA	NA	NA	NA	NA	NA
AP2M1	-0.115718	0.00544233	-0.044888	NA	NA	NA	NA	NA	NA	NA	NA	NA	NA	NA	NA	NA	NA	NA	NA	NA	NA	NA	NA	NA	NA	NA	NA	NA	NA	NA	NA	NA	NA	NA	NA	NA	NA
AP2S1	-0.823358	-0.0575229	0.453834	NA	NA	NA	NA	NA	NA	NA	NA	NA	NA	NA	NA	NA	NA	NA	NA	NA	NA	NA	NA	NA	NA	NA	NA	NA	NA	NA	NA	NA	NA	NA	NA	NA	NA
AP3B1	0.120274	0.179181	1.10593	NA	NA	NA	NA	NA	NA	NA	NA	NA	NA	NA	NA	NA	NA	NA	NA	NA	NA	NA	NA	NA	NA	NA	NA	NA	NA	NA	NA	NA	NA	NA	NA	NA	NA
AP3B2	-0.000289546	0.0746592	0.748944	NA	NA	NA	NA	NA	NA	NA	NA	NA	NA	NA	NA	NA	NA	NA	NA	NA	NA	NA	NA	NA	NA	NA	NA	NA	NA	NA	NA	NA	NA	NA	NA	NA	NA
AP3D1	-0.107994	0.199573	0.907048	NA	NA	NA	NA	NA	NA	NA	NA	NA	NA	NA	NA	NA	NA	NA	NA	NA	NA	NA	NA	NA	NA	NA	NA	NA	NA	NA	NA	NA	NA	NA	NA	NA	NA
AP3M1	0.171721	0.0326209	-0.418562	NA	NA	NA	NA	NA	NA	NA	NA	NA	NA	NA	NA	NA	NA	NA	NA	NA	NA	NA	NA	NA	NA	NA	NA	NA	NA	NA	NA	NA	NA	NA	NA	NA	NA
AP3M2	-0.271713	-0.714796	-1.59343	yes	-0.712171	6.16265	23.8999	0.00253214	0.0255016	Chimpanzee	Yes_AST	Yes	NA	NA	NA	NA	NA	NA	NA	NA	NA	NA	NA	NA	NA	NA	NA	NA	0.113543	-0.117196	-0.702263	-0.0687066	0.377425	6.23665	4.56613	0.0122134	0.0371357
AP4B1	-1.10456	-0.609859	-1.00687	yes	NA	NA	NA	NA	NA	NA	NA	NA	NA	NA	NA	NA	NA	NA	NA	NA	NA	NA	NA	NA	NA	NA	NA	NA	0.0987323	0.625222	-0.660466	0.0297949	-0.362883	4.82543	9.40929	0.000524147	0.00421007
AP4E1	1.29317	1.34792	1.28381	yes	NA	NA	NA	NA	NA	NA	NA	NA	1.17389	4.3913	23.0643	0.00307294	0.0448831	Human	Yes_NEU	Yes	NA	NA	NA	NA	NA	NA	NA	NA	-0.0140781	0.0587079	0.95908	0.210792	0.465567	4.47239	13.5186	8.17381e-05	0.00102436
AP4M1	0.521754	0.387938	0.29264	NA	NA	NA	NA	NA	NA	NA	NA	NA	NA	NA	NA	NA	NA	NA	NA	NA	NA	NA	NA	NA	NA	NA	NA	NA	NA	NA	NA	NA	NA	NA	NA	NA	NA
AP4S1	1.34883	1.25716	1.64259	yes	1.6203	2.9956	25.6595	0.00211363	0.0227725	Human	Yes_AST	Yes	NA	NA	NA	NA	NA	NA	NA	NA	1.6038	3.09589	17.741	0.00460747	0.0447887	Human	Yes_NPC	Yes	0.312772	0.16285	1.62979	-0.0954373	-0.0417217	3.10677	22.6655	4.55383e-06	0.000103597
AP5B1	-1.05475	-0.455871	-1.17258	yes	NA	NA	NA	NA	NA	NA	NA	NA	NA	NA	NA	NA	NA	NA	NA	NA	NA	NA	NA	NA	NA	NA	NA	NA	0.0955011	-0.657762	-0.663863	0.292701	-0.452133	5.21764	15.8629	3.43421e-05	0.000508957
AP5M1	1.64727	1.05894	1.26441	yes	NA	NA	NA	NA	NA	NA	NA	NA	NA	NA	NA	NA	NA	NA	NA	NA	1.24289	6.1672	26.2883	0.00165922	0.0225286	Human	Yes_NPC	Yes	0.0448258	-0.0915276	0.86193	0.229906	0.360836	6.12431	10.474	0.000307613	0.00284144
AP5S1	-0.0230915	0.332336	0.125244	NA	NA	NA	NA	NA	NA	NA	NA	NA	NA	NA	NA	NA	NA	NA	NA	NA	NA	NA	NA	NA	NA	NA	NA	NA	NA	NA	NA	NA	NA	NA	NA	NA	NA
AP5Z1	-0.362287	0.350056	0.00040201	NA	NA	NA	NA	NA	NA	NA	NA	NA	NA	NA	NA	NA	NA	NA	NA	NA	NA	NA	NA	NA	NA	NA	NA	NA	NA	NA	NA	NA	NA	NA	NA	NA	NA
APAF1	-0.0369746	0.0055317	0.606201	NA	NA	NA	NA	NA	NA	NA	NA	NA	NA	NA	NA	NA	NA	NA	NA	NA	NA	NA	NA	NA	NA	NA	NA	NA	NA	NA	NA	NA	NA	NA	NA	NA	NA
APBA1	-1.79664	-0.884508	-0.947916	yes	NA	NA	NA	NA	NA	NA	NA	NA	NA	NA	NA	NA	NA	NA	NA	NA	-2.62352	5.47562	31.9499	0.000972266	0.015972	Chimpanzee	Yes_NPC	Yes	0.370714	0.603836	-2.16347	-0.264076	-0.480811	5.02536	5.84126	0.00459439	0.0191032
APBA3	-1.09762	-0.327297	-0.385419	NA	NA	NA	NA	NA	NA	NA	NA	NA	NA	NA	NA	NA	NA	NA	NA	NA	NA	NA	NA	NA	NA	NA	NA	NA	NA	NA	NA	NA	NA	NA	NA	NA	NA
APBB1	-0.0309089	-0.191728	-0.884088	NA	NA	NA	NA	NA	NA	NA	NA	NA	NA	NA	NA	NA	NA	NA	NA	NA	NA	NA	NA	NA	NA	NA	NA	NA	NA	NA	NA	NA	NA	NA	NA	NA	NA
APBB2	-0.0616173	0.446467	0.0924383	NA	NA	NA	NA	NA	NA	NA	NA	NA	NA	NA	NA	NA	NA	NA	NA	NA	NA	NA	NA	NA	NA	NA	NA	NA	NA	NA	NA	NA	NA	NA	NA	NA	NA
APC2	-0.00676993	0.0327864	-0.250778	NA	NA	NA	NA	NA	NA	NA	NA	NA	NA	NA	NA	NA	NA	NA	NA	NA	NA	NA	NA	NA	NA	NA	NA	NA	NA	NA	NA	NA	NA	NA	NA	NA	NA
APCDD1	-1.48335	-0.751981	0.0714926	yes	NA	NA	NA	NA	NA	NA	NA	NA	NA	NA	NA	NA	NA	NA	NA	NA	-2.84395	7.28064	21.3328	0.00288335	0.0328585	Chimpanzee	Yes_NPC	Yes	2.9455	1.8022	0.163803	-3.00201	-3.02215	7.38458	6.4519	0.00300732	0.0142898
APCDD1L	NA	0.265662	0.121697	NA	NA	NA	NA	NA	NA	NA	NA	NA	NA	NA	NA	NA	NA	NA	NA	NA	NA	NA	NA	NA	NA	NA	NA	NA	NA	NA	NA	NA	NA	NA	NA	NA	NA
APEH	0.050001	-0.433285	0.200785	NA	NA	NA	NA	NA	NA	NA	NA	NA	NA	NA	NA	NA	NA	NA	NA	NA	NA	NA	NA	NA	NA	NA	NA	NA	NA	NA	NA	NA	NA	NA	NA	NA	NA
APELA	1.03113	NA	NA	NA	NA	NA	NA	NA	NA	NA	NA	NA	NA	NA	NA	NA	NA	NA	NA	NA	NA	NA	NA	NA	NA	NA	NA	NA	NA	NA	NA	NA	NA	NA	NA	NA	NA
APEX1	0.159009	0.586632	0.439373	NA	NA	NA	NA	NA	NA	NA	NA	NA	NA	NA	NA	NA	NA	NA	NA	NA	NA	NA	NA	NA	NA	NA	NA	NA	NA	NA	NA	NA	NA	NA	NA	NA	NA
APEX2	0.0276376	0.0763867	1.02503	NA	NA	NA	NA	NA	NA	NA	NA	NA	NA	NA	NA	NA	NA	NA	NA	NA	NA	NA	NA	NA	NA	NA	NA	NA	NA	NA	NA	NA	NA	NA	NA	NA	NA
APH1A	-0.281995	-0.146515	-0.279181	NA	NA	NA	NA	NA	NA	NA	NA	NA	NA	NA	NA	NA	NA	NA	NA	NA	NA	NA	NA	NA	NA	NA	NA	NA	NA	NA	NA	NA	NA	NA	NA	NA	NA
APH1B	-0.117538	-0.523945	-0.962299	NA	NA	NA	NA	NA	NA	NA	NA	NA	NA	NA	NA	NA	NA	NA	NA	NA	NA	NA	NA	NA	NA	NA	NA	NA	NA	NA	NA	NA	NA	NA	NA	NA	NA
API5	0.248825	0.0688347	-0.0863788	NA	NA	NA	NA	NA	NA	NA	NA	NA	NA	NA	NA	NA	NA	NA	NA	NA	NA	NA	NA	NA	NA	NA	NA	NA	NA	NA	NA	NA	NA	NA	NA	NA	NA
APIP	-0.0183627	0.233875	-0.168585	NA	NA	NA	NA	NA	NA	NA	NA	NA	NA	NA	NA	NA	NA	NA	NA	NA	NA	NA	NA	NA	NA	NA	NA	NA	NA	NA	NA	NA	NA	NA	NA	NA	NA
APLF	-0.227387	0.0571982	-0.0826288	NA	NA	NA	NA	NA	NA	NA	NA	NA	NA	NA	NA	NA	NA	NA	NA	NA	NA	NA	NA	NA	NA	NA	NA	NA	NA	NA	NA	NA	NA	NA	NA	NA	NA
APLNR	-0.224175	-0.20887	0.136085	NA	NA	NA	NA	NA	NA	NA	NA	NA	NA	NA	NA	NA	NA	NA	NA	NA	NA	NA	NA	NA	NA	NA	NA	NA	NA	NA	NA	NA	NA	NA	NA	NA	NA
APLP1	0.234676	0.19589	0.348817	NA	NA	NA	NA	NA	NA	NA	NA	NA	NA	NA	NA	NA	NA	NA	NA	NA	NA	NA	NA	NA	NA	NA	NA	NA	NA	NA	NA	NA	NA	NA	NA	NA	NA
APLP2	-0.431073	-0.660023	-0.162249	yes	NA	NA	NA	NA	NA	NA	NA	NA	NA	NA	NA	NA	NA	NA	NA	NA	NA	NA	NA	NA	NA	NA	NA	NA	0.0365666	-0.59734	-0.127061	-0.814234	-0.299711	9.46865	5.82492	0.00464849	0.0192089
APMAP	-0.437442	-0.0788569	-0.129799	NA	NA	NA	NA	NA	NA	NA	NA	NA	NA	NA	NA	NA	NA	NA	NA	NA	NA	NA	NA	NA	NA	NA	NA	NA	NA	NA	NA	NA	NA	NA	NA	NA	NA
APOB	NA	-0.853134	NA	NA	NA	NA	NA	NA	NA	NA	NA	NA	NA	NA	NA	NA	NA	NA	NA	NA	NA	NA	NA	NA	NA	NA	NA	NA	NA	NA	NA	NA	NA	NA	NA	NA	NA
APOBEC3F	-0.348595	-0.687495	-0.669653	yes	NA	NA	NA	NA	NA	NA	NA	NA	NA	NA	NA	NA	NA	NA	NA	NA	NA	NA	NA	NA	NA	NA	NA	NA	-0.899927	-2.62768	-1.74632	0.0986319	0.860009	2.31998	5.99953	0.00410614	0.0176625
APOBEC3G	-0.414411	-0.295799	-0.793673	NA	NA	NA	NA	NA	NA	NA	NA	NA	NA	NA	NA	NA	NA	NA	NA	NA	NA	NA	NA	NA	NA	NA	NA	NA	NA	NA	NA	NA	NA	NA	NA	NA	NA
APOD	NA	-0.489034	NA	NA	NA	NA	NA	NA	NA	NA	NA	NA	NA	NA	NA	NA	NA	NA	NA	NA	NA	NA	NA	NA	NA	NA	NA	NA	NA	NA	NA	NA	NA	NA	NA	NA	NA
APOE	-1.09706	-0.47518	-1.13443	yes	NA	NA	NA	NA	NA	NA	NA	NA	NA	NA	NA	NA	NA	NA	NA	NA	NA	NA	NA	NA	NA	NA	NA	NA	0.389778	-1.33589	-2.25851	0.318246	-1.91601	7.50122	4.53095	0.0125725	0.0379369
APOH	NA	NA	-0.58656	NA	NA	NA	NA	NA	NA	NA	NA	NA	NA	NA	NA	NA	NA	NA	NA	NA	NA	NA	NA	NA	NA	NA	NA	NA	NA	NA	NA	NA	NA	NA	NA	NA	NA
APOL3	NA	-0.773489	-0.960034	NA	NA	NA	NA	NA	NA	NA	NA	NA	NA	NA	NA	NA	NA	NA	NA	NA	NA	NA	NA	NA	NA	NA	NA	NA	NA	NA	NA	NA	NA	NA	NA	NA	NA
APOL6	NA	-0.16757	-0.637815	yes	NA	NA	NA	NA	NA	NA	NA	NA	NA	NA	NA	NA	NA	NA	NA	NA	NA	NA	NA	NA	NA	NA	NA	NA	-0.688721	-5.23872	-1.62494	0.694354	-0.890397	2.99455	4.99093	0.0086845	0.0293825
APOLD1	0.10475	-0.0186663	1.46172	yes	1.25486	4.29387	19.257	0.00432367	0.0345369	Human	Yes_AST	Yes	NA	NA	NA	NA	NA	NA	NA	NA	NA	NA	NA	NA	NA	NA	NA	NA	-0.0616611	0.237714	1.26449	-1.32976	-1.04903	3.9317	4.65802	0.0113291	0.0352676
APOO	-0.213655	-0.592862	-0.634239	NA	NA	NA	NA	NA	NA	NA	NA	NA	NA	NA	NA	NA	NA	NA	NA	NA	NA	NA	NA	NA	NA	NA	NA	NA	NA	NA	NA	NA	NA	NA	NA	NA	NA
APOPT1	-0.0471946	-0.438652	-0.986087	NA	NA	NA	NA	NA	NA	NA	NA	NA	NA	NA	NA	NA	NA	NA	NA	NA	NA	NA	NA	NA	NA	NA	NA	NA	NA	NA	NA	NA	NA	NA	NA	NA	NA
APP	-0.335365	-0.0582795	-0.231545	NA	NA	NA	NA	NA	NA	NA	NA	NA	NA	NA	NA	NA	NA	NA	NA	NA	NA	NA	NA	NA	NA	NA	NA	NA	NA	NA	NA	NA	NA	NA	NA	NA	NA
APPBP2	0.417597	0.635328	0.141068	NA	NA	NA	NA	NA	NA	NA	NA	NA	NA	NA	NA	NA	NA	NA	NA	NA	NA	NA	NA	NA	NA	NA	NA	NA	NA	NA	NA	NA	NA	NA	NA	NA	NA
APPL1	-0.0453561	0.0817342	-0.44432	NA	NA	NA	NA	NA	NA	NA	NA	NA	NA	NA	NA	NA	NA	NA	NA	NA	NA	NA	NA	NA	NA	NA	NA	NA	NA	NA	NA	NA	NA	NA	NA	NA	NA
APPL2	0.905179	-0.195407	-0.512023	NA	NA	NA	NA	NA	NA	NA	NA	NA	NA	NA	NA	NA	NA	NA	NA	NA	NA	NA	NA	NA	NA	NA	NA	NA	NA	NA	NA	NA	NA	NA	NA	NA	NA
APRT	0.160903	0.195858	1.09907	NA	NA	NA	NA	NA	NA	NA	NA	NA	NA	NA	NA	NA	NA	NA	NA	NA	NA	NA	NA	NA	NA	NA	NA	NA	NA	NA	NA	NA	NA	NA	NA	NA	NA
APTX	0.70092	0.382086	0.134191	NA	NA	NA	NA	NA	NA	NA	NA	NA	NA	NA	NA	NA	NA	NA	NA	NA	NA	NA	NA	NA	NA	NA	NA	NA	NA	NA	NA	NA	NA	NA	NA	NA	NA
AQP1	-0.195478	0.187281	0.885816	NA	NA	NA	NA	NA	NA	NA	NA	NA	NA	NA	NA	NA	NA	NA	NA	NA	NA	NA	NA	NA	NA	NA	NA	NA	NA	NA	NA	NA	NA	NA	NA	NA	NA
AQP11	-0.147053	-0.262262	-0.864093	NA	NA	NA	NA	NA	NA	NA	NA	NA	NA	NA	NA	NA	NA	NA	NA	NA	NA	NA	NA	NA	NA	NA	NA	NA	NA	NA	NA	NA	NA	NA	NA	NA	NA
AQP3	-0.595383	-0.278701	-0.617051	NA	NA	NA	NA	NA	NA	NA	NA	NA	NA	NA	NA	NA	NA	NA	NA	NA	NA	NA	NA	NA	NA	NA	NA	NA	NA	NA	NA	NA	NA	NA	NA	NA	NA
AQP4	NA	-0.23469	-0.728343	yes	NA	NA	NA	NA	NA	NA	NA	NA	NA	NA	NA	NA	NA	NA	NA	NA	NA	NA	NA	NA	NA	NA	NA	NA	0.164222	-9.29218	-3.14821	1.46251	0.090534	8.72882	6.64888	0.0026372	0.0131553
AQP5	0.596306	-0.178926	-0.504156	yes	NA	NA	NA	NA	NA	NA	NA	NA	NA	NA	NA	NA	NA	NA	NA	NA	NA	NA	NA	NA	NA	NA	NA	NA	0.41377	-3.60637	-1.07983	0.441714	3.05057	1.34237	5.39033	0.00639342	0.0237701
AQP6	NA	0.693183	NA	NA	NA	NA	NA	NA	NA	NA	NA	NA	NA	NA	NA	NA	NA	NA	NA	NA	NA	NA	NA	NA	NA	NA	NA	NA	NA	NA	NA	NA	NA	NA	NA	NA	NA
AQR	0.0473117	0.0732683	0.116668	NA	NA	NA	NA	NA	NA	NA	NA	NA	NA	NA	NA	NA	NA	NA	NA	NA	NA	NA	NA	NA	NA	NA	NA	NA	NA	NA	NA	NA	NA	NA	NA	NA	NA
AR	0.312154	0.579098	2.07904	yes	2.4586	5.21009	46.8896	0.000422099	0.00833609	Human	Yes_AST	Yes	NA	NA	NA	NA	NA	NA	NA	NA	NA	NA	NA	NA	NA	NA	NA	NA	0.654066	0.536547	2.46608	-0.569547	-1.83697	5.10673	5.28241	0.00693592	0.0251076
ARAF	-0.678983	-0.243524	-0.431338	NA	NA	NA	NA	NA	NA	NA	NA	NA	NA	NA	NA	NA	NA	NA	NA	NA	NA	NA	NA	NA	NA	NA	NA	NA	NA	NA	NA	NA	NA	NA	NA	NA	NA
ARAP1	-0.173439	0.167905	0.0847169	NA	NA	NA	NA	NA	NA	NA	NA	NA	NA	NA	NA	NA	NA	NA	NA	NA	NA	NA	NA	NA	NA	NA	NA	NA	NA	NA	NA	NA	NA	NA	NA	NA	NA
ARAP2	-0.864852	-0.855602	-1.55402	yes	-2.2178	4.94458	22.4798	0.00295365	0.027924	Chimpanzee	Yes_AST	Yes	NA	NA	NA	NA	NA	NA	NA	NA	NA	NA	NA	NA	NA	NA	NA	NA	-0.513514	-1.73439	-2.20917	0.705774	-1.48308	4.48981	6.23164	0.00349361	0.0158016
ARAP3	1.05142	0.15064	0.839034	NA	NA	NA	NA	NA	NA	NA	NA	NA	NA	NA	NA	NA	NA	NA	NA	NA	NA	NA	NA	NA	NA	NA	NA	NA	NA	NA	NA	NA	NA	NA	NA	NA	NA
ARC	0.268279	0.117248	0.105702	NA	NA	NA	NA	NA	NA	NA	NA	NA	NA	NA	NA	NA	NA	NA	NA	NA	NA	NA	NA	NA	NA	NA	NA	NA	NA	NA	NA	NA	NA	NA	NA	NA	NA
ARCN1	0.0951121	0.289626	0.497998	NA	NA	NA	NA	NA	NA	NA	NA	NA	NA	NA	NA	NA	NA	NA	NA	NA	NA	NA	NA	NA	NA	NA	NA	NA	NA	NA	NA	NA	NA	NA	NA	NA	NA
AREL1	0.117521	0.174768	-0.134861	NA	NA	NA	NA	NA	NA	NA	NA	NA	NA	NA	NA	NA	NA	NA	NA	NA	NA	NA	NA	NA	NA	NA	NA	NA	NA	NA	NA	NA	NA	NA	NA	NA	NA
ARF1	1.68981	1.48537	2.57601	yes	1.69287	8.24764	92.6223	6.06208e-05	0.00265455	Human	Yes_AST	Yes	1.71689	8.11842	28.4999	0.00181846	0.0327062	Human	Yes_NEU	Yes	1.46323	8.09387	27.9483	0.00140547	0.0204261	Human	Yes_NPC	Yes	-0.0726936	0.061829	1.70324	0.0123873	-0.261036	8.17512	23.9423	3.309e-06	8.00361e-05
ARF4	1.4149	0.732018	1.47931	yes	0.877311	7.39689	19.8452	0.0040186	0.0331656	Human	Yes_AST	Yes	NA	NA	NA	NA	NA	NA	NA	NA	1.12656	7.0433	19.4644	0.00364856	0.0384685	Human	Yes_NPC	Yes	0.357459	-0.506171	0.886711	0.39861	0.220129	7.57248	9.5751	0.000481046	0.00396493
ARF5	-0.81086	-0.294022	-0.775587	yes	NA	NA	NA	NA	NA	NA	NA	NA	NA	NA	NA	NA	NA	NA	NA	NA	NA	NA	NA	NA	NA	NA	NA	NA	-0.362255	0.0417774	-0.522931	0.225046	-0.101016	7.03534	4.06701	0.0186347	0.0499176
ARF6	2.0799	2.06901	2.14401	yes	1.96564	6.32579	51.4977	0.000325159	0.00717773	Human	Yes_AST	Yes	1.89507	6.03973	66.9039	0.000189086	0.00853081	Human	Yes_NEU	Yes	1.62336	6.17688	46.085	0.000342053	0.00831953	Human	Yes_NPC	Yes	-0.156875	0.172255	1.97333	-0.0803425	-0.368224	6.19921	32.7425	5.14019e-07	1.94689e-05
ARFGAP1	0.100629	0.854423	1.42736	NA	0.665439	6.99433	18.3301	0.00486997	0.0373799	Human	Yes_AST	Yes	NA	NA	NA	NA	NA	NA	NA	NA	NA	NA	NA	NA	NA	NA	NA	NA	NA	NA	NA	NA	NA	NA	NA	NA	NA
ARFGAP2	-0.147183	0.00432196	0.215677	NA	NA	NA	NA	NA	NA	NA	NA	NA	NA	NA	NA	NA	NA	NA	NA	NA	NA	NA	NA	NA	NA	NA	NA	NA	NA	NA	NA	NA	NA	NA	NA	NA	NA
ARFGAP3	-0.369469	-0.0546701	-0.233422	NA	NA	NA	NA	NA	NA	NA	NA	NA	NA	NA	NA	NA	NA	NA	NA	NA	NA	NA	NA	NA	NA	NA	NA	NA	NA	NA	NA	NA	NA	NA	NA	NA	NA
ARFGEF1	0.0621009	0.211339	-0.122034	NA	NA	NA	NA	NA	NA	NA	NA	NA	NA	NA	NA	NA	NA	NA	NA	NA	NA	NA	NA	NA	NA	NA	NA	NA	NA	NA	NA	NA	NA	NA	NA	NA	NA
ARFGEF2	-0.0382781	0.49481	0.577648	NA	NA	NA	NA	NA	NA	NA	NA	NA	NA	NA	NA	NA	NA	NA	NA	NA	NA	NA	NA	NA	NA	NA	NA	NA	NA	NA	NA	NA	NA	NA	NA	NA	NA
ARFGEF3	0.935997	0.406702	0.398171	NA	NA	NA	NA	NA	NA	NA	NA	NA	NA	NA	NA	NA	NA	NA	NA	NA	NA	NA	NA	NA	NA	NA	NA	NA	NA	NA	NA	NA	NA	NA	NA	NA	NA
ARFIP1	0.107807	-0.103677	-0.536957	NA	NA	NA	NA	NA	NA	NA	NA	NA	NA	NA	NA	NA	NA	NA	NA	NA	NA	NA	NA	NA	NA	NA	NA	NA	NA	NA	NA	NA	NA	NA	NA	NA	NA
ARFIP2	0.0337524	0.0930035	0.000778982	NA	NA	NA	NA	NA	NA	NA	NA	NA	NA	NA	NA	NA	NA	NA	NA	NA	NA	NA	NA	NA	NA	NA	NA	NA	NA	NA	NA	NA	NA	NA	NA	NA	NA
ARG2	0.148204	0.434935	1.02606	yes	NA	NA	NA	NA	NA	NA	NA	NA	NA	NA	NA	NA	NA	NA	NA	NA	NA	NA	NA	NA	NA	NA	NA	NA	0.440431	1.87508	1.25156	-0.165597	-0.991375	3.52724	5.3003	0.00684246	0.0249039
ARGLU1	0.681556	0.0118254	1.02113	NA	NA	NA	NA	NA	NA	NA	NA	NA	NA	NA	NA	NA	NA	NA	NA	NA	NA	NA	NA	NA	NA	NA	NA	NA	NA	NA	NA	NA	NA	NA	NA	NA	NA
ARHGAP1	-0.163011	-0.300479	-0.280562	NA	NA	NA	NA	NA	NA	NA	NA	NA	NA	NA	NA	NA	NA	NA	NA	NA	NA	NA	NA	NA	NA	NA	NA	NA	NA	NA	NA	NA	NA	NA	NA	NA	NA
ARHGAP10	-1.09762	0.0738709	-0.145274	NA	NA	NA	NA	NA	NA	NA	NA	NA	NA	NA	NA	NA	NA	NA	NA	NA	NA	NA	NA	NA	NA	NA	NA	NA	NA	NA	NA	NA	NA	NA	NA	NA	NA
ARHGAP12	0.419772	0.00733251	-0.232186	NA	NA	NA	NA	NA	NA	NA	NA	NA	NA	NA	NA	NA	NA	NA	NA	NA	NA	NA	NA	NA	NA	NA	NA	NA	NA	NA	NA	NA	NA	NA	NA	NA	NA
ARHGAP17	0.0133479	0.0225197	0.396742	NA	NA	NA	NA	NA	NA	NA	NA	NA	NA	NA	NA	NA	NA	NA	NA	NA	NA	NA	NA	NA	NA	NA	NA	NA	NA	NA	NA	NA	NA	NA	NA	NA	NA
ARHGAP18	-0.632672	0.0892918	0.517585	yes	NA	NA	NA	NA	NA	NA	NA	NA	NA	NA	NA	NA	NA	NA	NA	NA	NA	NA	NA	NA	NA	NA	NA	NA	-0.754067	-0.931946	0.64908	-0.303446	-1.91018	3.85423	4.44794	0.0134687	0.0398007
ARHGAP20	-0.93017	0.0966558	-0.511856	NA	NA	NA	NA	NA	NA	NA	NA	NA	NA	NA	NA	NA	NA	NA	NA	NA	NA	NA	NA	NA	NA	NA	NA	NA	NA	NA	NA	NA	NA	NA	NA	NA	NA
ARHGAP21	0.667715	0.0855344	0.0107114	NA	NA	NA	NA	NA	NA	NA	NA	NA	NA	NA	NA	NA	NA	NA	NA	NA	NA	NA	NA	NA	NA	NA	NA	NA	NA	NA	NA	NA	NA	NA	NA	NA	NA
ARHGAP22	-0.384158	-0.152165	0.400393	NA	NA	NA	NA	NA	NA	NA	NA	NA	NA	NA	NA	NA	NA	NA	NA	NA	NA	NA	NA	NA	NA	NA	NA	NA	NA	NA	NA	NA	NA	NA	NA	NA	NA
ARHGAP23	-3.057	-2.29765	-2.49625	yes	-4.79894	4.72149	82.9944	8.3415e-05	0.00318968	Chimpanzee	Yes_AST	Yes	-5.07765	5.36737	95.5941	6.98588e-05	0.00503903	Chimpanzee	Yes_NEU	Yes	-5.75838	5.98178	156.548	8.12034e-06	0.000876997	Chimpanzee	Yes_NPC	Yes	0.731244	0.935206	-4.79429	-0.283336	-0.990442	5.41097	53.9619	2.36576e-08	1.6677e-06
ARHGAP25	0.651163	0.6858	0.140572	NA	NA	NA	NA	NA	NA	NA	NA	NA	NA	NA	NA	NA	NA	NA	NA	NA	NA	NA	NA	NA	NA	NA	NA	NA	NA	NA	NA	NA	NA	NA	NA	NA	NA
ARHGAP26	0.58658	1.29173	1.27969	yes	NA	NA	NA	NA	NA	NA	NA	NA	NA	NA	NA	NA	NA	NA	NA	NA	NA	NA	NA	NA	NA	NA	NA	NA	-0.400783	-0.744602	1.47283	-0.0169626	-0.420414	4.0491	9.23869	0.000573187	0.0044732
ARHGAP29	-0.725184	0.154524	-0.159793	yes	NA	NA	NA	NA	NA	NA	NA	NA	NA	NA	NA	NA	NA	NA	NA	NA	NA	NA	NA	NA	NA	NA	NA	NA	-0.869724	-1.85842	-0.105785	0.73083	-2.12553	5.9079	4.78191	0.0102501	0.0329819
ARHGAP30	0.0362601	NA	-0.304192	NA	NA	NA	NA	NA	NA	NA	NA	NA	NA	NA	NA	NA	NA	NA	NA	NA	NA	NA	NA	NA	NA	NA	NA	NA	NA	NA	NA	NA	NA	NA	NA	NA	NA
ARHGAP31	-0.315148	-0.154046	-0.00888469	yes	NA	NA	NA	NA	NA	NA	NA	NA	NA	NA	NA	NA	NA	NA	NA	NA	NA	NA	NA	NA	NA	NA	NA	NA	0.140284	-2.97413	-0.015218	-0.517608	-0.921896	6.51143	6.6607	0.00261671	0.0130836
ARHGAP32	0.30363	0.66934	1.03112	yes	NA	NA	NA	NA	NA	NA	NA	NA	NA	NA	NA	NA	NA	NA	NA	NA	NA	NA	NA	NA	NA	NA	NA	NA	0.0765897	0.723363	0.594236	0.28912	-0.319235	6.81468	4.79348	0.0101554	0.0327954
ARHGAP33	-0.221629	-0.0999292	0.103315	NA	NA	NA	NA	NA	NA	NA	NA	NA	NA	NA	NA	NA	NA	NA	NA	NA	NA	NA	NA	NA	NA	NA	NA	NA	NA	NA	NA	NA	NA	NA	NA	NA	NA
ARHGAP35	0.47646	0.469055	0.895885	NA	NA	NA	NA	NA	NA	NA	NA	NA	NA	NA	NA	NA	NA	NA	NA	NA	NA	NA	NA	NA	NA	NA	NA	NA	NA	NA	NA	NA	NA	NA	NA	NA	NA
ARHGAP36	0.113877	0.177665	-0.451897	NA	NA	NA	NA	NA	NA	NA	NA	NA	NA	NA	NA	NA	NA	NA	NA	NA	NA	NA	NA	NA	NA	NA	NA	NA	NA	NA	NA	NA	NA	NA	NA	NA	NA
ARHGAP39	-0.297632	-0.942367	-1.44591	yes	-1.09728	6.49486	18.8131	0.00457453	0.0358167	Chimpanzee	Yes_AST	Yes	NA	NA	NA	NA	NA	NA	NA	NA	NA	NA	NA	NA	NA	NA	NA	NA	0.0570107	-0.108736	-1.08528	-0.0741609	0.619684	6.57776	5.21169	0.00732002	0.0260146
ARHGAP4	0.199872	-0.100709	-0.719115	NA	NA	NA	NA	NA	NA	NA	NA	NA	NA	NA	NA	NA	NA	NA	NA	NA	NA	NA	NA	NA	NA	NA	NA	NA	NA	NA	NA	NA	NA	NA	NA	NA	NA
ARHGAP42	0.173161	0.802635	1.17721	yes	NA	NA	NA	NA	NA	NA	NA	NA	NA	NA	NA	NA	NA	NA	NA	NA	NA	NA	NA	NA	NA	NA	NA	NA	0.136975	-0.0884454	1.61979	0.453746	-1.32561	4.61692	6.62047	0.00268722	0.0133304
ARHGAP44	0.486815	0.708082	0.945486	yes	NA	NA	NA	NA	NA	NA	NA	NA	NA	NA	NA	NA	NA	NA	NA	NA	NA	NA	NA	NA	NA	NA	NA	NA	1.03474	1.34317	1.59827	-0.505308	-1.00351	3.30291	5.35725	0.00655436	0.0241839
ARHGAP45	-1.04254	-1.02062	-0.903809	yes	NA	NA	NA	NA	NA	NA	NA	NA	NA	NA	NA	NA	NA	NA	NA	NA	NA	NA	NA	NA	NA	NA	NA	NA	0.391891	0.844283	-0.977332	0.0378666	-0.30726	4.29008	9.64898	0.000463162	0.00385608
ARHGAP5	-0.576329	-0.903062	-2.11232	yes	-1.57952	7.69385	49.076	0.000371922	0.00772112	Chimpanzee	Yes_AST	Yes	NA	NA	NA	NA	NA	NA	NA	NA	NA	NA	NA	NA	NA	NA	NA	NA	0.418296	-0.535859	-1.56838	0.186597	0.87494	7.84994	9.68484	0.000454757	0.00380384
ARHGAP6	-0.705013	0.230631	0.299765	NA	NA	NA	NA	NA	NA	NA	NA	NA	NA	NA	NA	NA	NA	NA	NA	NA	NA	NA	NA	NA	NA	NA	NA	NA	NA	NA	NA	NA	NA	NA	NA	NA	NA
ARHGAP9	-0.43669	NA	NA	NA	NA	NA	NA	NA	NA	NA	NA	NA	NA	NA	NA	NA	NA	NA	NA	NA	NA	NA	NA	NA	NA	NA	NA	NA	NA	NA	NA	NA	NA	NA	NA	NA	NA
ARHGDIB	NA	0.29837	NA	NA	NA	NA	NA	NA	NA	NA	NA	NA	NA	NA	NA	NA	NA	NA	NA	NA	NA	NA	NA	NA	NA	NA	NA	NA	NA	NA	NA	NA	NA	NA	NA	NA	NA
ARHGDIG	0.0303773	-0.315337	-0.445041	NA	NA	NA	NA	NA	NA	NA	NA	NA	NA	NA	NA	NA	NA	NA	NA	NA	NA	NA	NA	NA	NA	NA	NA	NA	NA	NA	NA	NA	NA	NA	NA	NA	NA
ARHGEF1	-0.343088	0.00666118	0.906844	NA	NA	NA	NA	NA	NA	NA	NA	NA	NA	NA	NA	NA	NA	NA	NA	NA	NA	NA	NA	NA	NA	NA	NA	NA	NA	NA	NA	NA	NA	NA	NA	NA	NA
ARHGEF10L	0.801083	-0.0149335	-0.387865	NA	NA	NA	NA	NA	NA	NA	NA	NA	NA	NA	NA	NA	NA	NA	NA	NA	NA	NA	NA	NA	NA	NA	NA	NA	NA	NA	NA	NA	NA	NA	NA	NA	NA
ARHGEF11	0.0910201	1.04321	0.877034	NA	NA	NA	NA	NA	NA	NA	NA	NA	NA	NA	NA	NA	NA	NA	NA	NA	NA	NA	NA	NA	NA	NA	NA	NA	NA	NA	NA	NA	NA	NA	NA	NA	NA
ARHGEF12	-0.00524095	0.0369352	-0.29787	NA	NA	NA	NA	NA	NA	NA	NA	NA	NA	NA	NA	NA	NA	NA	NA	NA	NA	NA	NA	NA	NA	NA	NA	NA	NA	NA	NA	NA	NA	NA	NA	NA	NA
ARHGEF16	1.97755	0.49826	0.705591	NA	NA	NA	NA	NA	NA	NA	NA	NA	NA	NA	NA	NA	NA	NA	NA	NA	4.04845	2.92282	40.1444	0.000509889	0.0105305	Human	Yes_NPC	Yes	NA	NA	NA	NA	NA	NA	NA	NA	NA
ARHGEF17	-0.515439	-0.250856	-1.40471	NA	-0.711292	7.61237	17.6846	0.00530559	0.0393817	Chimpanzee	Yes_AST	Yes	NA	NA	NA	NA	NA	NA	NA	NA	NA	NA	NA	NA	NA	NA	NA	NA	NA	NA	NA	NA	NA	NA	NA	NA	NA
ARHGEF19	0.283828	0.227965	-0.0245195	NA	NA	NA	NA	NA	NA	NA	NA	NA	NA	NA	NA	NA	NA	NA	NA	NA	NA	NA	NA	NA	NA	NA	NA	NA	NA	NA	NA	NA	NA	NA	NA	NA	NA
ARHGEF2	0.0150447	0.363998	0.0570848	NA	NA	NA	NA	NA	NA	NA	NA	NA	NA	NA	NA	NA	NA	NA	NA	NA	NA	NA	NA	NA	NA	NA	NA	NA	NA	NA	NA	NA	NA	NA	NA	NA	NA
ARHGEF28	-0.374592	-0.384877	-0.24665	yes	NA	NA	NA	NA	NA	NA	NA	NA	NA	NA	NA	NA	NA	NA	NA	NA	NA	NA	NA	NA	NA	NA	NA	NA	-0.640888	-3.29341	-0.705248	-0.783522	-0.271437	3.40153	5.4797	0.00598064	0.0227971
ARHGEF3	-0.820869	-0.253024	-1.08566	yes	NA	NA	NA	NA	NA	NA	NA	NA	NA	NA	NA	NA	NA	NA	NA	NA	NA	NA	NA	NA	NA	NA	NA	NA	-1.00404	-3.39408	-2.59166	1.75197	1.39862	5.99139	8.11503	0.0010662	0.00698309
ARHGEF33	-0.138635	-0.309621	-0.485707	NA	NA	NA	NA	NA	NA	NA	NA	NA	NA	NA	NA	NA	NA	NA	NA	NA	NA	NA	NA	NA	NA	NA	NA	NA	NA	NA	NA	NA	NA	NA	NA	NA	NA
ARHGEF37	-1.02491	-0.565023	-0.869844	yes	NA	NA	NA	NA	NA	NA	NA	NA	NA	NA	NA	NA	NA	NA	NA	NA	NA	NA	NA	NA	NA	NA	NA	NA	-0.10361	-1.21281	-1.79947	0.598161	0.254682	3.34835	5.08074	0.00809709	0.0279782
ARHGEF39	-0.0552551	-0.121034	1.24013	yes	NA	NA	NA	NA	NA	NA	NA	NA	NA	NA	NA	NA	NA	NA	NA	NA	NA	NA	NA	NA	NA	NA	NA	NA	-0.0827071	1.38508	1.40066	-1.73615	-1.54374	3.35725	9.18631	0.000589288	0.0045656
ARHGEF40	0.329083	0.00432196	-0.0433992	NA	NA	NA	NA	NA	NA	NA	NA	NA	NA	NA	NA	NA	NA	NA	NA	NA	NA	NA	NA	NA	NA	NA	NA	NA	NA	NA	NA	NA	NA	NA	NA	NA	NA
ARHGEF6	0.0136115	-0.213488	-1.05159	yes	NA	NA	NA	NA	NA	NA	NA	NA	NA	NA	NA	NA	NA	NA	NA	NA	NA	NA	NA	NA	NA	NA	NA	NA	-0.735255	-3.70794	-1.23473	0.641073	1.26621	7.06267	11.3486	0.00020451	0.00209096
ARHGEF7	-0.0143955	0.079559	-0.485593	yes	NA	NA	NA	NA	NA	NA	NA	NA	NA	NA	NA	NA	NA	NA	NA	NA	NA	NA	NA	NA	NA	NA	NA	NA	0.287915	0.80689	-0.261115	0.373202	0.207176	7.65681	5.56285	0.00562374	0.0217843
ARHGEF9	-0.00213206	-0.122005	-0.758761	NA	NA	NA	NA	NA	NA	NA	NA	NA	NA	NA	NA	NA	NA	NA	NA	NA	NA	NA	NA	NA	NA	NA	NA	NA	NA	NA	NA	NA	NA	NA	NA	NA	NA
ARID1A	0.0141257	0.0660596	0.239853	yes	NA	NA	NA	NA	NA	NA	NA	NA	NA	NA	NA	NA	NA	NA	NA	NA	NA	NA	NA	NA	NA	NA	NA	NA	0.168555	0.999283	0.22164	-0.0837297	-0.215001	8.73047	4.82829	0.0098766	0.032069
ARID1B	0.369109	0.390558	1.03602	yes	NA	NA	NA	NA	NA	NA	NA	NA	NA	NA	NA	NA	NA	NA	NA	NA	NA	NA	NA	NA	NA	NA	NA	NA	0.446746	0.890134	0.456579	-0.0686822	-0.0533492	7.60393	7.94293	0.00117866	0.00747301
ARID2	0.118654	0.26323	0.478534	yes	NA	NA	NA	NA	NA	NA	NA	NA	NA	NA	NA	NA	NA	NA	NA	NA	NA	NA	NA	NA	NA	NA	NA	NA	0.0329661	0.7598	0.26464	0.0689323	-0.106584	6.94939	4.64427	0.0114566	0.0355716
ARID3A	0.631504	0.398333	0.702934	NA	NA	NA	NA	NA	NA	NA	NA	NA	NA	NA	NA	NA	NA	NA	NA	NA	NA	NA	NA	NA	NA	NA	NA	NA	NA	NA	NA	NA	NA	NA	NA	NA	NA
ARID3B	0.694798	0.209035	0.615486	yes	NA	NA	NA	NA	NA	NA	NA	NA	NA	NA	NA	NA	NA	NA	NA	NA	NA	NA	NA	NA	NA	NA	NA	NA	0.232279	2.51446	1.89176	-1.25427	-0.793736	4.60826	5.48664	0.00594986	0.0227364
ARID3C	-0.947725	-0.0034677	-0.0981202	NA	NA	NA	NA	NA	NA	NA	NA	NA	NA	NA	NA	NA	NA	NA	NA	NA	NA	NA	NA	NA	NA	NA	NA	NA	NA	NA	NA	NA	NA	NA	NA	NA	NA
ARID4A	0.00591305	-0.0218028	0.179127	NA	NA	NA	NA	NA	NA	NA	NA	NA	NA	NA	NA	NA	NA	NA	NA	NA	NA	NA	NA	NA	NA	NA	NA	NA	NA	NA	NA	NA	NA	NA	NA	NA	NA
ARID5A	-0.174172	-0.0372544	-0.0548458	yes	NA	NA	NA	NA	NA	NA	NA	NA	NA	NA	NA	NA	NA	NA	NA	NA	NA	NA	NA	NA	NA	NA	NA	NA	-0.805078	-2.61809	-0.127798	-0.0397726	-0.540134	4.44197	5.17233	0.00754425	0.026626
ARID5B	-0.932761	-0.126668	-1.22277	yes	NA	NA	NA	NA	NA	NA	NA	NA	NA	NA	NA	NA	NA	NA	NA	NA	NA	NA	NA	NA	NA	NA	NA	NA	-0.220604	-0.906087	-0.886283	0.615294	0.0197329	7.23473	6.01631	0.00405793	0.0175326
ARIH1	-0.0428408	-0.0186224	-1.31463	NA	-0.715887	7.34572	15.2485	0.00750554	0.0484589	Chimpanzee	Yes_AST	Yes	NA	NA	NA	NA	NA	NA	NA	NA	NA	NA	NA	NA	NA	NA	NA	NA	NA	NA	NA	NA	NA	NA	NA	NA	NA
ARIH2	0.954051	1.28044	1.37147	yes	0.692396	6.07669	16.6832	0.00608984	0.0425141	Human	Yes_AST	Yes	NA	NA	NA	NA	NA	NA	NA	NA	NA	NA	NA	NA	NA	NA	NA	NA	0.120363	0.295231	0.700623	0.0989607	-0.0705947	6.22313	14.4925	5.62348e-05	0.000760802
ARIH2OS	-0.865775	-1.18528	-1.34629	yes	-1.86812	1.76088	16.0883	0.00662977	0.0450519	Chimpanzee	Yes_AST	Yes	NA	NA	NA	NA	NA	NA	NA	NA	NA	NA	NA	NA	NA	NA	NA	NA	0.0344342	0.0979534	-1.85645	0.0794559	0.407218	1.89925	14.0156	6.73614e-05	0.000874882
ARL1	0.657552	0.568333	0.558987	yes	NA	NA	NA	NA	NA	NA	NA	NA	NA	NA	NA	NA	NA	NA	NA	NA	NA	NA	NA	NA	NA	NA	NA	NA	0.191391	-0.718844	0.300158	0.52131	0.370357	6.17945	6.9463	0.00217288	0.0115431
ARL10	1.29829	1.03639	1.57133	yes	1.48733	7.06582	23.1686	0.00273846	0.0268328	Human	Yes_AST	Yes	NA	NA	NA	NA	NA	NA	NA	NA	NA	NA	NA	NA	NA	NA	NA	NA	0.383522	0.123085	1.49962	-0.19737	-0.35505	7.11946	10.2941	0.000335633	0.00302719
ARL13B	0.263355	-0.441029	-1.11764	NA	NA	NA	NA	NA	NA	NA	NA	NA	NA	NA	NA	NA	NA	NA	NA	NA	NA	NA	NA	NA	NA	NA	NA	NA	NA	NA	NA	NA	NA	NA	NA	NA	NA
ARL14EP	-0.0463052	-0.435023	-1.43605	NA	-0.699711	5.677	18.5454	0.00473528	0.0366397	Chimpanzee	Yes_AST	Yes	NA	NA	NA	NA	NA	NA	NA	NA	NA	NA	NA	NA	NA	NA	NA	NA	NA	NA	NA	NA	NA	NA	NA	NA	NA
ARL15	2.09179	2.14247	1.57887	yes	1.78327	3.91587	23.4121	0.00266737	0.0263711	Human	Yes_AST	Yes	2.51949	4.09024	74.4109	0.000140858	0.00720326	Human	Yes_NEU	Yes	2.43373	4.13963	46.8533	0.000325942	0.00809492	Human	Yes_NPC	Yes	-0.350302	-0.191298	1.79544	0.718101	0.619862	4.05783	32.2922	5.58852e-07	2.05777e-05
ARL16	-0.493303	-0.363657	-0.346407	NA	NA	NA	NA	NA	NA	NA	NA	NA	NA	NA	NA	NA	NA	NA	NA	NA	NA	NA	NA	NA	NA	NA	NA	NA	NA	NA	NA	NA	NA	NA	NA	NA	NA
ARL2	-1.17065	-0.93032	-0.386525	yes	NA	NA	NA	NA	NA	NA	NA	NA	NA	NA	NA	NA	NA	NA	NA	NA	NA	NA	NA	NA	NA	NA	NA	NA	0.207919	0.445047	-0.357396	-0.470819	-1.10613	5.34364	5.25226	0.0070968	0.0254463
ARL2BP	-2.90325	-2.58697	-3.26621	yes	-3.54923	5.97059	246.035	3.3097e-06	0.000541733	Chimpanzee	Yes_AST	Yes	-3.60187	5.91395	153.734	1.80495e-05	0.00258838	Chimpanzee	Yes_NEU	Yes	-3.43901	6.17285	132.3	1.37988e-05	0.00124953	Chimpanzee	Yes_NPC	Yes	0.0213432	-0.131264	-3.54095	-0.0658655	0.0854009	6.02533	106.827	3.06428e-10	7.24366e-08
ARL4C	1.66928	0.652263	1.29268	yes	NA	NA	NA	NA	NA	NA	NA	NA	NA	NA	NA	NA	NA	NA	NA	NA	1.38031	6.43839	27.0535	0.00153538	0.0214153	Human	Yes_NPC	Yes	-0.19614	-0.642513	1.46811	-0.0302291	-0.107014	6.91034	6.36566	0.00318786	0.014819
ARL4D	0.572432	0.484245	1.53174	yes	2.01921	3.36473	21.6441	0.00324591	0.0293942	Human	Yes_AST	Yes	NA	NA	NA	NA	NA	NA	NA	NA	NA	NA	NA	NA	NA	NA	NA	NA	0.150759	1.7004	2.03251	-0.659603	-0.746351	3.67996	5.47325	0.00600935	0.0228821
ARL5A	-0.0511078	-0.157953	0.120744	NA	NA	NA	NA	NA	NA	NA	NA	NA	NA	NA	NA	NA	NA	NA	NA	NA	NA	NA	NA	NA	NA	NA	NA	NA	NA	NA	NA	NA	NA	NA	NA	NA	NA
ARL5B	3.4854	2.41934	2.80054	yes	3.85289	5.97262	124.705	2.52936e-05	0.00158291	Human	Yes_AST	Yes	4.00005	6.12962	113.472	4.30004e-05	0.00380765	Human	Yes_NEU	Yes	3.67743	6.71702	271.909	1.39792e-06	0.00032704	Human	Yes_NPC	Yes	0.0927941	1.07816	3.86083	0.137649	-0.201844	6.28135	79.7182	2.00342e-09	2.78787e-07
ARL6	0.393925	0.0787155	-0.383913	NA	NA	NA	NA	NA	NA	NA	NA	NA	NA	NA	NA	NA	NA	NA	NA	NA	NA	NA	NA	NA	NA	NA	NA	NA	NA	NA	NA	NA	NA	NA	NA	NA	NA
ARL6IP1	-0.200955	-0.372076	-0.322484	NA	NA	NA	NA	NA	NA	NA	NA	NA	NA	NA	NA	NA	NA	NA	NA	NA	NA	NA	NA	NA	NA	NA	NA	NA	NA	NA	NA	NA	NA	NA	NA	NA	NA
ARL6IP4	-3.38866	-3.33551	-3.06336	yes	-6.29451	5.47848	185.054	7.80107e-06	0.000864242	Chimpanzee	Yes_AST	Yes	-6.93108	5.59131	447.464	8.05129e-07	0.000461837	Chimpanzee	Yes_NEU	Yes	-6.46817	6.25802	247.77	1.88325e-06	0.000408639	Chimpanzee	Yes_NPC	Yes	0.193467	0.425869	-6.28548	-0.650756	-0.208954	5.79139	143.176	4.60742e-11	2.35088e-08
ARL6IP5	0.272223	-0.0194368	-1.85241	yes	-0.998161	7.98582	34.0198	0.00101083	0.0140473	Chimpanzee	Yes_AST	Yes	NA	NA	NA	NA	NA	NA	NA	NA	NA	NA	NA	NA	NA	NA	NA	NA	-0.462756	-1.66499	-0.988935	0.953712	1.2462	7.72533	23.2826	3.89513e-06	9.13267e-05
ARL6IP6	0.871013	-0.110809	-0.0781586	NA	NA	NA	NA	NA	NA	NA	NA	NA	NA	NA	NA	NA	NA	NA	NA	NA	NA	NA	NA	NA	NA	NA	NA	NA	NA	NA	NA	NA	NA	NA	NA	NA	NA
ARL8A	-0.0397652	-0.366911	-0.56059	NA	NA	NA	NA	NA	NA	NA	NA	NA	NA	NA	NA	NA	NA	NA	NA	NA	NA	NA	NA	NA	NA	NA	NA	NA	NA	NA	NA	NA	NA	NA	NA	NA	NA
ARL8B	0.0961415	-0.0503147	-0.916465	NA	NA	NA	NA	NA	NA	NA	NA	NA	NA	NA	NA	NA	NA	NA	NA	NA	NA	NA	NA	NA	NA	NA	NA	NA	NA	NA	NA	NA	NA	NA	NA	NA	NA
ARMC1	0.269967	0.152374	0.450592	NA	NA	NA	NA	NA	NA	NA	NA	NA	NA	NA	NA	NA	NA	NA	NA	NA	NA	NA	NA	NA	NA	NA	NA	NA	NA	NA	NA	NA	NA	NA	NA	NA	NA
ARMC10	-2.51221	-2.75708	-3.50564	yes	-3.4263	5.38347	338.052	1.26396e-06	0.000312146	Chimpanzee	Yes_AST	Yes	-3.32342	5.06803	192.471	9.4405e-06	0.00174954	Chimpanzee	Yes_NEU	Yes	-2.88709	5.29427	77.6537	7.19417e-05	0.00307458	Chimpanzee	Yes_NPC	Yes	-0.250347	-0.448899	-3.41621	0.0887038	0.514128	5.26486	126.639	1.02107e-10	3.9074e-08
ARMC12	0.366017	0.324332	0.381952	NA	NA	NA	NA	NA	NA	NA	NA	NA	NA	NA	NA	NA	NA	NA	NA	NA	NA	NA	NA	NA	NA	NA	NA	NA	NA	NA	NA	NA	NA	NA	NA	NA	NA
ARMC2	-0.310521	-0.546817	-0.319696	NA	NA	NA	NA	NA	NA	NA	NA	NA	NA	NA	NA	NA	NA	NA	NA	NA	NA	NA	NA	NA	NA	NA	NA	NA	NA	NA	NA	NA	NA	NA	NA	NA	NA
ARMC3	-0.715786	-0.804346	-0.552545	NA	NA	NA	NA	NA	NA	NA	NA	NA	NA	NA	NA	NA	NA	NA	NA	NA	NA	NA	NA	NA	NA	NA	NA	NA	NA	NA	NA	NA	NA	NA	NA	NA	NA
ARMC4	0.921392	0.0775738	1.22735	yes	NA	NA	NA	NA	NA	NA	NA	NA	NA	NA	NA	NA	NA	NA	NA	NA	NA	NA	NA	NA	NA	NA	NA	NA	-0.0171622	-1.24534	1.33922	-1.02266	0.605301	2.51333	4.27982	0.0155159	0.0441346
ARMC5	-0.267125	-0.167017	-1.09953	yes	NA	NA	NA	NA	NA	NA	NA	NA	NA	NA	NA	NA	NA	NA	NA	NA	NA	NA	NA	NA	NA	NA	NA	NA	-0.0245974	0.330722	-0.684735	0.462549	0.301284	4.98391	4.06357	0.0186907	0.0499927
ARMC6	-0.12661	0.154413	0.971078	NA	NA	NA	NA	NA	NA	NA	NA	NA	NA	NA	NA	NA	NA	NA	NA	NA	NA	NA	NA	NA	NA	NA	NA	NA	NA	NA	NA	NA	NA	NA	NA	NA	NA
ARMC7	-0.00733885	0.278701	-0.0097135	NA	NA	NA	NA	NA	NA	NA	NA	NA	NA	NA	NA	NA	NA	NA	NA	NA	NA	NA	NA	NA	NA	NA	NA	NA	NA	NA	NA	NA	NA	NA	NA	NA	NA
ARMC8	0.636176	0.310829	0.251711	NA	NA	NA	NA	NA	NA	NA	NA	NA	NA	NA	NA	NA	NA	NA	NA	NA	NA	NA	NA	NA	NA	NA	NA	NA	NA	NA	NA	NA	NA	NA	NA	NA	NA
ARMC9	0.278737	0.10475	-0.191885	NA	NA	NA	NA	NA	NA	NA	NA	NA	NA	NA	NA	NA	NA	NA	NA	NA	NA	NA	NA	NA	NA	NA	NA	NA	NA	NA	NA	NA	NA	NA	NA	NA	NA
ARMCX2	0.534527	0.216416	1.06998	NA	NA	NA	NA	NA	NA	NA	NA	NA	NA	NA	NA	NA	NA	NA	NA	NA	NA	NA	NA	NA	NA	NA	NA	NA	NA	NA	NA	NA	NA	NA	NA	NA	NA
ARMCX5	-0.0781031	0.0693374	0.539425	NA	NA	NA	NA	NA	NA	NA	NA	NA	NA	NA	NA	NA	NA	NA	NA	NA	NA	NA	NA	NA	NA	NA	NA	NA	NA	NA	NA	NA	NA	NA	NA	NA	NA
ARMCX6	0.880212	0.762239	0.388561	yes	NA	NA	NA	NA	NA	NA	NA	NA	NA	NA	NA	NA	NA	NA	NA	NA	NA	NA	NA	NA	NA	NA	NA	NA	-0.0154383	0.333327	0.458673	0.632231	0.442373	4.44482	4.24433	0.0159921	0.0450697
ARMH1	-0.875021	-1.17633	-0.812116	yes	NA	NA	NA	NA	NA	NA	NA	NA	NA	NA	NA	NA	NA	NA	NA	NA	NA	NA	NA	NA	NA	NA	NA	NA	0.0429398	-0.0610606	-1.71693	-0.31961	0.308089	3.37312	5.04391	0.00833231	0.0285973
ARMH3	-0.536308	-1.00092	-0.530602	yes	NA	NA	NA	NA	NA	NA	NA	NA	NA	NA	NA	NA	NA	NA	NA	NA	NA	NA	NA	NA	NA	NA	NA	NA	0.219138	0.081987	-0.289942	-0.284019	-0.1307	5.91918	5.75911	0.00487382	0.0197366
ARMH4	0.533167	0.164962	-0.452384	NA	NA	NA	NA	NA	NA	NA	NA	NA	NA	NA	NA	NA	NA	NA	NA	NA	NA	NA	NA	NA	NA	NA	NA	NA	NA	NA	NA	NA	NA	NA	NA	NA	NA
ARMT1	0.303911	1.08948	0.444125	NA	NA	NA	NA	NA	NA	NA	NA	NA	NA	NA	NA	NA	NA	NA	NA	NA	NA	NA	NA	NA	NA	NA	NA	NA	NA	NA	NA	NA	NA	NA	NA	NA	NA
ARNT	0.240345	0.820222	0.817725	NA	NA	NA	NA	NA	NA	NA	NA	NA	NA	NA	NA	NA	NA	NA	NA	NA	NA	NA	NA	NA	NA	NA	NA	NA	NA	NA	NA	NA	NA	NA	NA	NA	NA
ARNTL	-0.534944	-0.710487	-0.792511	yes	NA	NA	NA	NA	NA	NA	NA	NA	NA	NA	NA	NA	NA	NA	NA	NA	NA	NA	NA	NA	NA	NA	NA	NA	-0.138263	-1.59704	-0.92389	-0.0559926	0.0624675	4.34225	8.87921	0.00069482	0.00512388
ARNTL2	-0.223575	-0.193386	-1.07928	NA	NA	NA	NA	NA	NA	NA	NA	NA	NA	NA	NA	NA	NA	NA	NA	NA	NA	NA	NA	NA	NA	NA	NA	NA	NA	NA	NA	NA	NA	NA	NA	NA	NA
ARPC1A	-2.63494	-1.67537	-2.31116	yes	-1.68538	5.89443	64.7667	0.000170187	0.00488473	Chimpanzee	Yes_AST	Yes	-1.88271	5.62358	37.747	0.000883157	0.021117	Chimpanzee	Yes_NEU	Yes	-2.17557	6.27374	90.5438	4.49211e-05	0.00231772	Chimpanzee	Yes_NPC	Yes	-0.152201	0.208922	-1.67687	-0.205557	-0.516212	5.93823	35.8912	2.9447e-07	1.22987e-05
ARPC1B	-1.60104	-0.544271	-1.73229	yes	-2.41728	4.02263	28.9652	0.00154542	0.0185231	Chimpanzee	Yes_AST	Yes	NA	NA	NA	NA	NA	NA	NA	NA	-2.95194	2.5705	24.7516	0.00195015	0.025059	Chimpanzee	Yes_NPC	Yes	-0.315397	-1.69592	-2.41129	0.284461	-0.560677	3.62036	7.25393	0.00178843	0.0100826
ARPC2	-0.267905	0.0425892	0.368194	NA	NA	NA	NA	NA	NA	NA	NA	NA	NA	NA	NA	NA	NA	NA	NA	NA	NA	NA	NA	NA	NA	NA	NA	NA	NA	NA	NA	NA	NA	NA	NA	NA	NA
ARPC4	-1.79664	-0.827045	-1.09953	yes	NA	NA	NA	NA	NA	NA	NA	NA	NA	NA	NA	NA	NA	NA	NA	NA	-1.32777	6.89818	31.8955	0.000976881	0.015972	Chimpanzee	Yes_NPC	Yes	-0.0431295	0.0549713	-0.572302	-0.359246	-0.77496	6.81596	9.24463	0.000571396	0.00446572
ARPC5	0.303911	0.243524	0.866257	NA	NA	NA	NA	NA	NA	NA	NA	NA	NA	NA	NA	NA	NA	NA	NA	NA	NA	NA	NA	NA	NA	NA	NA	NA	NA	NA	NA	NA	NA	NA	NA	NA	NA
ARPC5L	2.22958	2.15362	2.76784	yes	2.66496	4.62807	118.359	2.95154e-05	0.00170671	Human	Yes_AST	Yes	2.42426	4.43439	77.221	0.000127056	0.00702074	Human	Yes_NEU	Yes	2.2362	4.50615	55.4174	0.000198777	0.0058942	Human	Yes_NPC	Yes	0.0840806	0.341054	2.67373	-0.253015	-0.456081	4.5399	68.3168	5.34781e-09	5.9074e-07
ARPP19	0.791839	0.134858	-0.0261734	NA	NA	NA	NA	NA	NA	NA	NA	NA	NA	NA	NA	NA	NA	NA	NA	NA	NA	NA	NA	NA	NA	NA	NA	NA	NA	NA	NA	NA	NA	NA	NA	NA	NA
ARPP21	-0.625672	0.945988	0.0921501	yes	NA	NA	NA	NA	NA	NA	NA	NA	NA	NA	NA	NA	NA	NA	NA	NA	NA	NA	NA	NA	NA	NA	NA	NA	0.14143	0.521478	0.358739	2.03419	-1.52489	2.99494	5.0078	0.00857055	0.0291253
ARRB1	0.100477	0.420646	1.08023	NA	NA	NA	NA	NA	NA	NA	NA	NA	NA	NA	NA	NA	NA	NA	NA	NA	NA	NA	NA	NA	NA	NA	NA	NA	NA	NA	NA	NA	NA	NA	NA	NA	NA
ARRB2	-0.328882	-0.0793488	-0.457681	NA	NA	NA	NA	NA	NA	NA	NA	NA	NA	NA	NA	NA	NA	NA	NA	NA	NA	NA	NA	NA	NA	NA	NA	NA	NA	NA	NA	NA	NA	NA	NA	NA	NA
ARRDC1	0.0946824	0.224206	-0.347494	NA	NA	NA	NA	NA	NA	NA	NA	NA	NA	NA	NA	NA	NA	NA	NA	NA	NA	NA	NA	NA	NA	NA	NA	NA	NA	NA	NA	NA	NA	NA	NA	NA	NA
ARRDC2	-0.36376	0.0581324	-0.4473	NA	NA	NA	NA	NA	NA	NA	NA	NA	NA	NA	NA	NA	NA	NA	NA	NA	NA	NA	NA	NA	NA	NA	NA	NA	NA	NA	NA	NA	NA	NA	NA	NA	NA
ARRDC3	0.0668083	-0.181291	-0.781937	yes	NA	NA	NA	NA	NA	NA	NA	NA	NA	NA	NA	NA	NA	NA	NA	NA	NA	NA	NA	NA	NA	NA	NA	NA	-0.406818	0.633302	-0.571054	0.353246	0.715132	6.38522	7.59021	0.00145448	0.00868714
ARRDC4	-0.125261	0.508851	-0.460661	yes	NA	NA	NA	NA	NA	NA	NA	NA	NA	NA	NA	NA	NA	NA	NA	NA	NA	NA	NA	NA	NA	NA	NA	NA	0.308916	-0.648051	-0.558438	1.51803	0.0965136	6.6397	4.16897	0.0170594	0.0472329
ARSA	0.102515	0.16884	0.0803065	yes	NA	NA	NA	NA	NA	NA	NA	NA	NA	NA	NA	NA	NA	NA	NA	NA	NA	NA	NA	NA	NA	NA	NA	NA	-0.0548659	-1.26259	0.121598	0.151148	0.0724817	4.95466	6.32651	0.00327389	0.0150751
ARSB	-0.264963	0.381412	0.790674	NA	NA	NA	NA	NA	NA	NA	NA	NA	NA	NA	NA	NA	NA	NA	NA	NA	NA	NA	NA	NA	NA	NA	NA	NA	NA	NA	NA	NA	NA	NA	NA	NA	NA
ARSF	-0.304332	0.0922885	NA	NA	NA	NA	NA	NA	NA	NA	NA	NA	NA	NA	NA	NA	NA	NA	NA	NA	NA	NA	NA	NA	NA	NA	NA	NA	NA	NA	NA	NA	NA	NA	NA	NA	NA
ARSG	-0.679947	-0.811414	-2.03436	yes	-1.99683	3.60646	43.9471	0.000504818	0.00923942	Chimpanzee	Yes_AST	Yes	NA	NA	NA	NA	NA	NA	NA	NA	NA	NA	NA	NA	NA	NA	NA	NA	1.18473	-0.34167	-1.98599	-0.581668	0.449834	4.08345	6.70831	0.00253599	0.012837
ARSI	-0.462539	0.660023	1.03803	NA	NA	NA	NA	NA	NA	NA	NA	NA	NA	NA	NA	NA	NA	NA	NA	NA	NA	NA	NA	NA	NA	NA	NA	NA	NA	NA	NA	NA	NA	NA	NA	NA	NA
ARSJ	-0.779433	-0.0320347	0.388272	NA	NA	NA	NA	NA	NA	NA	NA	NA	NA	NA	NA	NA	NA	NA	NA	NA	NA	NA	NA	NA	NA	NA	NA	NA	NA	NA	NA	NA	NA	NA	NA	NA	NA
ARSK	1.05632	0.403046	0.319411	yes	NA	NA	NA	NA	NA	NA	NA	NA	NA	NA	NA	NA	NA	NA	NA	NA	NA	NA	NA	NA	NA	NA	NA	NA	0.061017	-0.979237	0.374131	0.201098	0.804325	4.202	5.40126	0.00634121	0.0236088
ART5	0.172715	0.590147	0.1006	NA	NA	NA	NA	NA	NA	NA	NA	NA	NA	NA	NA	NA	NA	NA	NA	NA	NA	NA	NA	NA	NA	NA	NA	NA	NA	NA	NA	NA	NA	NA	NA	NA	NA
ARTN	-1.18809	-0.695257	-0.0493882	yes	NA	NA	NA	NA	NA	NA	NA	NA	NA	NA	NA	NA	NA	NA	NA	NA	NA	NA	NA	NA	NA	NA	NA	NA	0.724571	1.14337	-0.128164	-1.23048	-2.50416	1.16727	5.80778	0.00470601	0.0193867
ARV1	0.577398	0.140256	-0.0206453	NA	NA	NA	NA	NA	NA	NA	NA	NA	NA	NA	NA	NA	NA	NA	NA	NA	NA	NA	NA	NA	NA	NA	NA	NA	NA	NA	NA	NA	NA	NA	NA	NA	NA
ARVCF	-0.224957	-0.0448188	-0.722201	NA	NA	NA	NA	NA	NA	NA	NA	NA	NA	NA	NA	NA	NA	NA	NA	NA	NA	NA	NA	NA	NA	NA	NA	NA	NA	NA	NA	NA	NA	NA	NA	NA	NA
ARX	0.20553	-0.0458017	0.020719	NA	NA	NA	NA	NA	NA	NA	NA	NA	NA	NA	NA	NA	NA	NA	NA	NA	NA	NA	NA	NA	NA	NA	NA	NA	NA	NA	NA	NA	NA	NA	NA	NA	NA
AS3MT	-0.489506	-0.573183	-0.590647	NA	NA	NA	NA	NA	NA	NA	NA	NA	NA	NA	NA	NA	NA	NA	NA	NA	NA	NA	NA	NA	NA	NA	NA	NA	NA	NA	NA	NA	NA	NA	NA	NA	NA
ASAH1	-0.723563	0.146267	-0.565605	NA	NA	NA	NA	NA	NA	NA	NA	NA	NA	NA	NA	NA	NA	NA	NA	NA	NA	NA	NA	NA	NA	NA	NA	NA	NA	NA	NA	NA	NA	NA	NA	NA	NA
ASAP1	-0.172612	-0.17073	-0.0751612	NA	NA	NA	NA	NA	NA	NA	NA	NA	NA	NA	NA	NA	NA	NA	NA	NA	NA	NA	NA	NA	NA	NA	NA	NA	NA	NA	NA	NA	NA	NA	NA	NA	NA
ASAP2	0.493488	0.0425137	0.828136	yes	NA	NA	NA	NA	NA	NA	NA	NA	NA	NA	NA	NA	NA	NA	NA	NA	NA	NA	NA	NA	NA	NA	NA	NA	0.085356	0.71338	0.572216	-0.475851	-0.0649192	6.13444	4.092	0.0182338	0.0492502
ASB1	1.63051	2.26405	2.45827	yes	1.96596	6.06774	77.7848	0.000100622	0.00348117	Human	Yes_AST	Yes	1.73341	5.96716	89.9769	8.28395e-05	0.0054444	Human	Yes_NEU	Yes	1.43553	5.75849	25.7714	0.00175033	0.0234146	Human	Yes_NPC	Yes	0.155199	0.136731	1.97429	-0.245065	-0.559284	5.96597	38.172	2.02139e-07	9.00296e-06
ASB12	0.449831	0.412653	NA	NA	NA	NA	NA	NA	NA	NA	NA	NA	NA	NA	NA	NA	NA	NA	NA	NA	NA	NA	NA	NA	NA	NA	NA	NA	NA	NA	NA	NA	NA	NA	NA	NA	NA
ASB13	0.0571868	-0.0186663	-1.3961	yes	-1.08536	5.78745	17.3694	0.00553718	0.04017	Chimpanzee	Yes_AST	Yes	NA	NA	NA	NA	NA	NA	NA	NA	NA	NA	NA	NA	NA	NA	NA	NA	-1.13772	-1.64261	-1.07503	1.0332	1.17445	5.29317	9.38837	0.000529894	0.00424034
ASB14	-0.0336542	0.193218	NA	NA	NA	NA	NA	NA	NA	NA	NA	NA	NA	NA	NA	NA	NA	NA	NA	NA	NA	NA	NA	NA	NA	NA	NA	NA	NA	NA	NA	NA	NA	NA	NA	NA	NA
ASB16	0.156745	0.278915	0.424502	NA	NA	NA	NA	NA	NA	NA	NA	NA	NA	NA	NA	NA	NA	NA	NA	NA	NA	NA	NA	NA	NA	NA	NA	NA	NA	NA	NA	NA	NA	NA	NA	NA	NA
ASB3	-2.87221	-2.28528	-3.65626	yes	-4.4	5.15827	442.099	5.58464e-07	0.000220668	Chimpanzee	Yes_AST	Yes	-3.76869	4.81839	93.4536	7.44607e-05	0.0051847	Chimpanzee	Yes_NEU	Yes	-3.74702	4.82207	125.766	1.61749e-05	0.00134212	Chimpanzee	Yes_NPC	Yes	-0.301374	-0.703036	-4.39002	0.61339	0.626092	4.96551	108.529	2.76749e-10	6.89619e-08
ASB6	-0.775215	-0.16757	-0.574454	NA	NA	NA	NA	NA	NA	NA	NA	NA	NA	NA	NA	NA	NA	NA	NA	NA	NA	NA	NA	NA	NA	NA	NA	NA	NA	NA	NA	NA	NA	NA	NA	NA	NA
ASB7	-0.0835209	-0.35347	-1.24948	yes	NA	NA	NA	NA	NA	NA	NA	NA	NA	NA	NA	NA	NA	NA	NA	NA	NA	NA	NA	NA	NA	NA	NA	NA	-0.0889792	-0.183612	-0.617117	0.337264	0.485526	5.20981	4.81485	0.00998318	0.032366
ASB8	0.220556	0.35913	-0.457628	NA	NA	NA	NA	NA	NA	NA	NA	NA	NA	NA	NA	NA	NA	NA	NA	NA	NA	NA	NA	NA	NA	NA	NA	NA	NA	NA	NA	NA	NA	NA	NA	NA	NA
ASB9	NA	NA	0.670319	NA	NA	NA	NA	NA	NA	NA	NA	NA	NA	NA	NA	NA	NA	NA	NA	NA	NA	NA	NA	NA	NA	NA	NA	NA	NA	NA	NA	NA	NA	NA	NA	NA	NA
ASCC1	-0.0373321	-0.218507	-1.5734	yes	-0.723456	5.91977	23.2491	0.00271468	0.0267052	Chimpanzee	Yes_AST	Yes	NA	NA	NA	NA	NA	NA	NA	NA	NA	NA	NA	NA	NA	NA	NA	NA	-0.306788	-0.604296	-0.714189	0.514163	0.642326	5.82217	7.4367	0.00159716	0.0092761
ASCC2	-0.2821	-0.0132989	0.251666	NA	NA	NA	NA	NA	NA	NA	NA	NA	NA	NA	NA	NA	NA	NA	NA	NA	NA	NA	NA	NA	NA	NA	NA	NA	NA	NA	NA	NA	NA	NA	NA	NA	NA
ASCC3	-0.0720045	-0.0440835	-0.276863	NA	NA	NA	NA	NA	NA	NA	NA	NA	NA	NA	NA	NA	NA	NA	NA	NA	NA	NA	NA	NA	NA	NA	NA	NA	NA	NA	NA	NA	NA	NA	NA	NA	NA
ASCL1	0.922183	0.442844	0.194256	NA	NA	NA	NA	NA	NA	NA	NA	NA	NA	NA	NA	NA	NA	NA	NA	NA	NA	NA	NA	NA	NA	NA	NA	NA	NA	NA	NA	NA	NA	NA	NA	NA	NA
ASF1A	-0.0760986	-0.465436	-1.73492	yes	-0.858043	6.31158	29.0891	0.00152829	0.0184113	Chimpanzee	Yes_AST	Yes	NA	NA	NA	NA	NA	NA	NA	NA	NA	NA	NA	NA	NA	NA	NA	NA	-0.301714	-0.656265	-0.847269	0.321388	0.701843	6.17432	4.48915	0.013015	0.0388998
ASF1B	-0.0452256	-0.235059	1.53389	yes	1.52155	5.26412	21.8283	0.00317832	0.029249	Human	Yes_AST	Yes	NA	NA	NA	NA	NA	NA	NA	NA	NA	NA	NA	NA	NA	NA	NA	NA	-0.00692581	1.07135	1.52995	-1.99433	-1.65296	4.99624	8.24217	0.000990997	0.00663576
ASGR1	-0.185205	-0.687646	-1.36721	yes	-2.46527	5.30215	16.5557	0.00620053	0.0429329	Chimpanzee	Yes_AST	Yes	NA	NA	NA	NA	NA	NA	NA	NA	NA	NA	NA	NA	NA	NA	NA	NA	-0.296098	-1.38634	-2.45115	0.647026	1.91756	5.05702	4.43159	0.0136537	0.0401472
ASH1L	0.287593	0.23206	-0.0240789	NA	NA	NA	NA	NA	NA	NA	NA	NA	NA	NA	NA	NA	NA	NA	NA	NA	NA	NA	NA	NA	NA	NA	NA	NA	NA	NA	NA	NA	NA	NA	NA	NA	NA
ASH2L	-0.213083	-0.0731077	-0.0115397	yes	NA	NA	NA	NA	NA	NA	NA	NA	NA	NA	NA	NA	NA	NA	NA	NA	NA	NA	NA	NA	NA	NA	NA	NA	-0.0557029	0.373188	0.00171277	-0.0760739	-0.225735	6.42799	4.17776	0.0169308	0.0469618
ASIC2	-0.294966	-0.0445824	0.0682814	NA	NA	NA	NA	NA	NA	NA	NA	NA	NA	NA	NA	NA	NA	NA	NA	NA	NA	NA	NA	NA	NA	NA	NA	NA	NA	NA	NA	NA	NA	NA	NA	NA	NA
ASIC3	-0.0244446	-0.0137085	-0.497291	NA	NA	NA	NA	NA	NA	NA	NA	NA	NA	NA	NA	NA	NA	NA	NA	NA	NA	NA	NA	NA	NA	NA	NA	NA	NA	NA	NA	NA	NA	NA	NA	NA	NA
ASIC4	-0.364208	0.1252	-0.413535	NA	NA	NA	NA	NA	NA	NA	NA	NA	NA	NA	NA	NA	NA	NA	NA	NA	NA	NA	NA	NA	NA	NA	NA	NA	NA	NA	NA	NA	NA	NA	NA	NA	NA
ASIP	NA	-0.487522	NA	NA	NA	NA	NA	NA	NA	NA	NA	NA	NA	NA	NA	NA	NA	NA	NA	NA	NA	NA	NA	NA	NA	NA	NA	NA	NA	NA	NA	NA	NA	NA	NA	NA	NA
ASNA1	-0.803819	-0.504299	-0.470907	NA	NA	NA	NA	NA	NA	NA	NA	NA	NA	NA	NA	NA	NA	NA	NA	NA	NA	NA	NA	NA	NA	NA	NA	NA	NA	NA	NA	NA	NA	NA	NA	NA	NA
ASPDH	-0.566463	-0.0519159	-0.360312	NA	NA	NA	NA	NA	NA	NA	NA	NA	NA	NA	NA	NA	NA	NA	NA	NA	NA	NA	NA	NA	NA	NA	NA	NA	NA	NA	NA	NA	NA	NA	NA	NA	NA
ASPH	-0.122173	0.173925	0.645072	NA	NA	NA	NA	NA	NA	NA	NA	NA	NA	NA	NA	NA	NA	NA	NA	NA	NA	NA	NA	NA	NA	NA	NA	NA	NA	NA	NA	NA	NA	NA	NA	NA	NA
ASPHD1	-0.101296	0.116708	0.21114	yes	NA	NA	NA	NA	NA	NA	NA	NA	NA	NA	NA	NA	NA	NA	NA	NA	NA	NA	NA	NA	NA	NA	NA	NA	1.65202	3.81146	0.464277	0.375434	-0.762987	3.23466	4.71175	0.010846	0.0342109
ASPHD2	-0.0174707	0.626676	-0.325096	NA	NA	NA	NA	NA	NA	NA	NA	NA	NA	NA	NA	NA	NA	NA	NA	NA	NA	NA	NA	NA	NA	NA	NA	NA	NA	NA	NA	NA	NA	NA	NA	NA	NA
ASPM	0.245417	-0.0851341	1.82629	yes	1.64074	7.92108	32.7981	0.0011142	0.0149178	Human	Yes_AST	Yes	NA	NA	NA	NA	NA	NA	NA	NA	NA	NA	NA	NA	NA	NA	NA	NA	0.0286787	0.550705	1.65258	-1.93324	-1.25908	7.52416	5.5106	0.00584506	0.0224158
ASPN	NA	0.0298169	0.746373	NA	NA	NA	NA	NA	NA	NA	NA	NA	NA	NA	NA	NA	NA	NA	NA	NA	NA	NA	NA	NA	NA	NA	NA	NA	NA	NA	NA	NA	NA	NA	NA	NA	NA
ASPRV1	0.702235	0.855464	0.525286	NA	NA	NA	NA	NA	NA	NA	NA	NA	NA	NA	NA	NA	NA	NA	NA	NA	NA	NA	NA	NA	NA	NA	NA	NA	NA	NA	NA	NA	NA	NA	NA	NA	NA
ASPSCR1	-0.548092	0.0571022	0.314374	NA	NA	NA	NA	NA	NA	NA	NA	NA	NA	NA	NA	NA	NA	NA	NA	NA	NA	NA	NA	NA	NA	NA	NA	NA	NA	NA	NA	NA	NA	NA	NA	NA	NA
ASRGL1	-0.40215	-0.520981	-0.727379	NA	NA	NA	NA	NA	NA	NA	NA	NA	NA	NA	NA	NA	NA	NA	NA	NA	NA	NA	NA	NA	NA	NA	NA	NA	NA	NA	NA	NA	NA	NA	NA	NA	NA
ASS1	0.110782	0.00440926	0.0612068	yes	NA	NA	NA	NA	NA	NA	NA	NA	NA	NA	NA	NA	NA	NA	NA	NA	NA	NA	NA	NA	NA	NA	NA	NA	0.386853	-2.8507	0.131381	-0.0973978	0.344263	4.04668	5.38455	0.00642122	0.0238074
ASTE1	0.834502	0.593232	0.761455	yes	NA	NA	NA	NA	NA	NA	NA	NA	NA	NA	NA	NA	NA	NA	NA	NA	NA	NA	NA	NA	NA	NA	NA	NA	0.17111	-0.192567	1.08978	-0.108591	0.254713	2.80901	4.18404	0.0168396	0.0467693
ASTN1	0.0839426	-0.254322	-0.692189	NA	NA	NA	NA	NA	NA	NA	NA	NA	NA	NA	NA	NA	NA	NA	NA	NA	NA	NA	NA	NA	NA	NA	NA	NA	NA	NA	NA	NA	NA	NA	NA	NA	NA
ASTN2	-0.893289	-1.10523	-1.06638	yes	NA	NA	NA	NA	NA	NA	NA	NA	NA	NA	NA	NA	NA	NA	NA	NA	NA	NA	NA	NA	NA	NA	NA	NA	2.00694	-0.645388	-1.53982	-1.65429	0.621827	5.56834	12.3269	0.000133162	0.00149406
ASXL1	0.531669	0.792856	1.71416	yes	0.766841	7.48255	28.2677	0.00164666	0.0193124	Human	Yes_AST	Yes	NA	NA	NA	NA	NA	NA	NA	NA	NA	NA	NA	NA	NA	NA	NA	NA	0.150626	0.32644	0.776241	-0.200617	-0.313241	7.54363	8.61776	0.000802014	0.00571762
ASXL3	0.870424	0.411803	0.753729	NA	NA	NA	NA	NA	NA	NA	NA	NA	NA	NA	NA	NA	NA	NA	NA	NA	NA	NA	NA	NA	NA	NA	NA	NA	NA	NA	NA	NA	NA	NA	NA	NA	NA
ATAD1	-0.0946824	-0.0658603	-1.43605	NA	-0.752651	6.38335	18.5457	0.00473506	0.0366397	Chimpanzee	Yes_AST	Yes	NA	NA	NA	NA	NA	NA	NA	NA	NA	NA	NA	NA	NA	NA	NA	NA	NA	NA	NA	NA	NA	NA	NA	NA	NA
ATAD2	0.273586	-0.331002	1.5237	yes	1.15166	6.73929	21.3845	0.00334446	0.0299435	Human	Yes_AST	Yes	NA	NA	NA	NA	NA	NA	NA	NA	NA	NA	NA	NA	NA	NA	NA	NA	0.0720268	0.385965	1.16162	-1.60819	-0.679331	6.48922	5.3406	0.00663713	0.0243885
ATAD2B	0.151093	0.227326	0.405382	yes	NA	NA	NA	NA	NA	NA	NA	NA	NA	NA	NA	NA	NA	NA	NA	NA	NA	NA	NA	NA	NA	NA	NA	NA	0.173408	0.839444	0.234734	0.0576415	-0.0431682	5.8647	5.74818	0.00491246	0.0198569
ATAD5	0.328882	0.103525	1.19867	NA	NA	NA	NA	NA	NA	NA	NA	NA	NA	NA	NA	NA	NA	NA	NA	NA	NA	NA	NA	NA	NA	NA	NA	NA	NA	NA	NA	NA	NA	NA	NA	NA	NA
ATCAY	0.00190473	0.160419	-0.201348	NA	NA	NA	NA	NA	NA	NA	NA	NA	NA	NA	NA	NA	NA	NA	NA	NA	NA	NA	NA	NA	NA	NA	NA	NA	NA	NA	NA	NA	NA	NA	NA	NA	NA
ATE1	0.86366	1.30778	0.387409	yes	NA	NA	NA	NA	NA	NA	NA	NA	1.02773	5.59842	21.6548	0.00358002	0.0492293	Human	Yes_NEU	Yes	NA	NA	NA	NA	NA	NA	NA	NA	-0.151317	0.374481	0.261991	0.759909	0.479261	5.67538	10.4675	0.000308589	0.00284555
ATF1	0.278996	0.34833	0.247866	NA	NA	NA	NA	NA	NA	NA	NA	NA	NA	NA	NA	NA	NA	NA	NA	NA	NA	NA	NA	NA	NA	NA	NA	NA	NA	NA	NA	NA	NA	NA	NA	NA	NA
ATF2	1.54326	1.35074	1.22802	yes	NA	NA	NA	NA	NA	NA	NA	NA	1.14415	6.51084	23.2154	0.0030244	0.0445924	Human	Yes_NEU	Yes	1.14854	6.83215	23.0326	0.00235999	0.0286244	Human	Yes_NPC	Yes	0.00455776	0.261951	0.639746	0.499062	0.488792	6.53766	16.8611	2.45026e-05	0.000389533
ATF3	0.957593	0.142194	-0.719911	yes	NA	NA	NA	NA	NA	NA	NA	NA	NA	NA	NA	NA	NA	NA	NA	NA	NA	NA	NA	NA	NA	NA	NA	NA	-1.35132	-2.85025	-1.17205	1.6546	2.56938	4.38889	4.46122	0.0133206	0.0395155
ATF4	-0.011092	0.310641	0.0138706	NA	NA	NA	NA	NA	NA	NA	NA	NA	NA	NA	NA	NA	NA	NA	NA	NA	NA	NA	NA	NA	NA	NA	NA	NA	NA	NA	NA	NA	NA	NA	NA	NA	NA
ATF5	-0.0600181	0.547491	0.892372	NA	NA	NA	NA	NA	NA	NA	NA	NA	NA	NA	NA	NA	NA	NA	NA	NA	NA	NA	NA	NA	NA	NA	NA	NA	NA	NA	NA	NA	NA	NA	NA	NA	NA
ATF6	1.66041	1.65693	1.2647	yes	NA	NA	NA	NA	NA	NA	NA	NA	1.04321	6.35559	36.7179	0.000949288	0.022033	Human	Yes_NEU	Yes	1.21105	6.19273	26.7453	0.00158377	0.0218571	Human	Yes_NPC	Yes	-0.361043	-0.695811	0.828022	0.212179	0.365808	6.43981	19.983	9.40568e-06	0.000182576
ATF7	-1.29052	-0.598276	-2.03367	yes	-1.2471	6.05764	43.818	0.000508922	0.00925403	Chimpanzee	Yes_AST	Yes	NA	NA	NA	NA	NA	NA	NA	NA	NA	NA	NA	NA	NA	NA	NA	NA	-0.104245	-0.655825	-1.23835	0.341922	0.229914	5.9536	8.51533	0.000849104	0.005931
ATF7IP	0.138451	-0.0281145	-0.689881	NA	NA	NA	NA	NA	NA	NA	NA	NA	NA	NA	NA	NA	NA	NA	NA	NA	NA	NA	NA	NA	NA	NA	NA	NA	NA	NA	NA	NA	NA	NA	NA	NA	NA
ATF7IP2	-0.209852	-0.0149829	0.141124	NA	NA	NA	NA	NA	NA	NA	NA	NA	NA	NA	NA	NA	NA	NA	NA	NA	NA	NA	NA	NA	NA	NA	NA	NA	NA	NA	NA	NA	NA	NA	NA	NA	NA
ATG10	0.99369	1.58782	1.94013	yes	2.4023	2.64486	38.5063	0.000724333	0.011478	Human	Yes_AST	Yes	2.34285	1.98067	32.9056	0.00126099	0.0258332	Human	Yes_NEU	Yes	NA	NA	NA	NA	NA	NA	NA	NA	-0.555188	-0.323738	2.41027	-0.0702349	-0.354298	2.26621	18.6622	1.38702e-05	0.000245737
ATG101	-1.91548	-0.682477	-1.01613	yes	NA	NA	NA	NA	NA	NA	NA	NA	NA	NA	NA	NA	NA	NA	NA	NA	-1.67005	5.2124	37.1395	0.000636733	0.0121485	Chimpanzee	Yes_NPC	Yes	0.184466	0.194803	-0.929745	0.056775	-0.760437	5.11904	7.98577	0.00114945	0.00731374
ATG13	0.0756621	-0.0189321	-0.0431906	NA	NA	NA	NA	NA	NA	NA	NA	NA	NA	NA	NA	NA	NA	NA	NA	NA	NA	NA	NA	NA	NA	NA	NA	NA	NA	NA	NA	NA	NA	NA	NA	NA	NA
ATG14	0.106422	0.0445824	-0.398171	NA	NA	NA	NA	NA	NA	NA	NA	NA	NA	NA	NA	NA	NA	NA	NA	NA	NA	NA	NA	NA	NA	NA	NA	NA	NA	NA	NA	NA	NA	NA	NA	NA	NA
ATG16L2	0.200955	-0.171535	-0.104676	NA	NA	NA	NA	NA	NA	NA	NA	NA	NA	NA	NA	NA	NA	NA	NA	NA	NA	NA	NA	NA	NA	NA	NA	NA	NA	NA	NA	NA	NA	NA	NA	NA	NA
ATG2A	-0.288243	-0.161409	-0.0729188	NA	NA	NA	NA	NA	NA	NA	NA	NA	NA	NA	NA	NA	NA	NA	NA	NA	NA	NA	NA	NA	NA	NA	NA	NA	NA	NA	NA	NA	NA	NA	NA	NA	NA
ATG2B	0.449298	1.12004	0.702716	yes	NA	NA	NA	NA	NA	NA	NA	NA	NA	NA	NA	NA	NA	NA	NA	NA	NA	NA	NA	NA	NA	NA	NA	NA	0.226847	0.247047	0.34581	0.267383	0.0652482	6.25237	7.27396	0.00176623	0.00999217
ATG3	-0.00564051	-0.316982	-0.711431	yes	NA	NA	NA	NA	NA	NA	NA	NA	NA	NA	NA	NA	NA	NA	NA	NA	NA	NA	NA	NA	NA	NA	NA	NA	-0.229531	-0.624439	-0.307208	0.070172	0.278014	5.60744	5.10744	0.00793128	0.0275831
ATG4A	0.235429	0.0967115	-0.162148	NA	NA	NA	NA	NA	NA	NA	NA	NA	NA	NA	NA	NA	NA	NA	NA	NA	NA	NA	NA	NA	NA	NA	NA	NA	NA	NA	NA	NA	NA	NA	NA	NA	NA
ATG4B	-0.167798	0.0790613	-0.0226617	NA	NA	NA	NA	NA	NA	NA	NA	NA	NA	NA	NA	NA	NA	NA	NA	NA	NA	NA	NA	NA	NA	NA	NA	NA	NA	NA	NA	NA	NA	NA	NA	NA	NA
ATG4C	-0.195364	-0.261629	-0.392815	NA	NA	NA	NA	NA	NA	NA	NA	NA	NA	NA	NA	NA	NA	NA	NA	NA	NA	NA	NA	NA	NA	NA	NA	NA	NA	NA	NA	NA	NA	NA	NA	NA	NA
ATG4D	-0.315457	-0.028261	0.200223	yes	NA	NA	NA	NA	NA	NA	NA	NA	NA	NA	NA	NA	NA	NA	NA	NA	NA	NA	NA	NA	NA	NA	NA	NA	0.0184668	1.23856	0.188879	-0.270922	-0.576356	4.68352	7.88535	0.00121929	0.00763248
ATG5	0.170921	0.289325	-0.349326	NA	NA	NA	NA	NA	NA	NA	NA	NA	NA	NA	NA	NA	NA	NA	NA	NA	NA	NA	NA	NA	NA	NA	NA	NA	NA	NA	NA	NA	NA	NA	NA	NA	NA
ATG7	0.428885	0.144002	-0.155429	NA	NA	NA	NA	NA	NA	NA	NA	NA	NA	NA	NA	NA	NA	NA	NA	NA	NA	NA	NA	NA	NA	NA	NA	NA	NA	NA	NA	NA	NA	NA	NA	NA	NA
ATG9A	-1.27895	-1.82968	-2.31324	yes	-1.62099	6.93309	64.986	0.000168554	0.00486141	Chimpanzee	Yes_AST	Yes	-1.33452	6.87913	46.9042	0.000496871	0.014802	Chimpanzee	Yes_NEU	Yes	NA	NA	NA	NA	NA	NA	NA	NA	-0.0554221	-0.79646	-1.61055	0.271538	0.532531	6.82027	31.333	6.70234e-07	2.34691e-05
ATG9B	1.27724	0.214004	0.70146	NA	NA	NA	NA	NA	NA	NA	NA	NA	NA	NA	NA	NA	NA	NA	NA	NA	NA	NA	NA	NA	NA	NA	NA	NA	NA	NA	NA	NA	NA	NA	NA	NA	NA
ATIC	0.510083	0.0592142	0.183913	NA	NA	NA	NA	NA	NA	NA	NA	NA	NA	NA	NA	NA	NA	NA	NA	NA	NA	NA	NA	NA	NA	NA	NA	NA	NA	NA	NA	NA	NA	NA	NA	NA	NA
ATL1	-0.188469	-0.320014	-0.536253	NA	NA	NA	NA	NA	NA	NA	NA	NA	NA	NA	NA	NA	NA	NA	NA	NA	NA	NA	NA	NA	NA	NA	NA	NA	NA	NA	NA	NA	NA	NA	NA	NA	NA
ATL2	0.153975	0.125747	0.938589	NA	NA	NA	NA	NA	NA	NA	NA	NA	NA	NA	NA	NA	NA	NA	NA	NA	NA	NA	NA	NA	NA	NA	NA	NA	NA	NA	NA	NA	NA	NA	NA	NA	NA
ATL3	0.0979297	0.594656	1.17398	yes	NA	NA	NA	NA	NA	NA	NA	NA	NA	NA	NA	NA	NA	NA	NA	NA	NA	NA	NA	NA	NA	NA	NA	NA	-0.0846679	-1.5098	1.04213	0.54289	-0.854732	5.57049	9.41974	0.000521303	0.00419502
ATM	0.00907837	-0.00264734	-0.428956	NA	NA	NA	NA	NA	NA	NA	NA	NA	NA	NA	NA	NA	NA	NA	NA	NA	NA	NA	NA	NA	NA	NA	NA	NA	NA	NA	NA	NA	NA	NA	NA	NA	NA
ATMIN	0.192667	-0.0691365	-0.0682965	NA	NA	NA	NA	NA	NA	NA	NA	NA	NA	NA	NA	NA	NA	NA	NA	NA	NA	NA	NA	NA	NA	NA	NA	NA	NA	NA	NA	NA	NA	NA	NA	NA	NA
ATN1	-0.401299	-0.250212	-0.469465	NA	NA	NA	NA	NA	NA	NA	NA	NA	NA	NA	NA	NA	NA	NA	NA	NA	NA	NA	NA	NA	NA	NA	NA	NA	NA	NA	NA	NA	NA	NA	NA	NA	NA
ATOH1	NA	NA	0.79877	NA	NA	NA	NA	NA	NA	NA	NA	NA	NA	NA	NA	NA	NA	NA	NA	NA	NA	NA	NA	NA	NA	NA	NA	NA	NA	NA	NA	NA	NA	NA	NA	NA	NA
ATOH8	0.107807	0.166147	1.1742	NA	NA	NA	NA	NA	NA	NA	NA	NA	NA	NA	NA	NA	NA	NA	NA	NA	NA	NA	NA	NA	NA	NA	NA	NA	NA	NA	NA	NA	NA	NA	NA	NA	NA
ATOX1	-0.0618503	-0.0448188	0.0752706	NA	NA	NA	NA	NA	NA	NA	NA	NA	NA	NA	NA	NA	NA	NA	NA	NA	NA	NA	NA	NA	NA	NA	NA	NA	NA	NA	NA	NA	NA	NA	NA	NA	NA
ATP10A	-0.685329	0.011088	0.033314	yes	NA	NA	NA	NA	NA	NA	NA	NA	NA	NA	NA	NA	NA	NA	NA	NA	NA	NA	NA	NA	NA	NA	NA	NA	0.0474531	-4.40847	0.150539	-0.0469378	-2.72327	4.13465	5.6343	0.00533639	0.0209679
ATP10B	-1.4484	-0.364878	-0.550602	yes	NA	NA	NA	NA	NA	NA	NA	NA	NA	NA	NA	NA	NA	NA	NA	NA	-5.48541	2.08054	20.4498	0.00321579	0.0356127	Chimpanzee	Yes_NPC	Yes	-1.38802	-3.88008	-2.09291	0.258824	-3.39546	4.90066	5.68744	0.00513358	0.0204795
ATP10D	-0.0696972	0.0592378	-0.0094648	NA	NA	NA	NA	NA	NA	NA	NA	NA	NA	NA	NA	NA	NA	NA	NA	NA	NA	NA	NA	NA	NA	NA	NA	NA	NA	NA	NA	NA	NA	NA	NA	NA	NA
ATP11A	1.66388	1.04444	1.15691	yes	NA	NA	NA	NA	NA	NA	NA	NA	NA	NA	NA	NA	NA	NA	NA	NA	1.32085	6.21758	26.8827	0.00156195	0.0216831	Human	Yes_NPC	Yes	0.0867337	-0.0682101	0.750953	0.241693	0.556054	6.08842	11.1544	0.000223441	0.00222066
ATP11B	-0.0237921	0.209181	-0.00502522	NA	NA	NA	NA	NA	NA	NA	NA	NA	NA	NA	NA	NA	NA	NA	NA	NA	NA	NA	NA	NA	NA	NA	NA	NA	NA	NA	NA	NA	NA	NA	NA	NA	NA
ATP11C	1.28975	1.32804	1.33556	yes	2.05981	4.92513	15.7061	0.00701049	0.046178	Human	Yes_AST	Yes	1.8206	5.01683	22.4089	0.00329587	0.0469847	Human	Yes_NEU	Yes	NA	NA	NA	NA	NA	NA	NA	NA	0.35455	1.59154	2.06724	-0.247148	-0.896214	5.28211	10.426	0.000314814	0.00288557
ATP13A1	-0.50278	-0.0745296	0.181274	NA	NA	NA	NA	NA	NA	NA	NA	NA	NA	NA	NA	NA	NA	NA	NA	NA	NA	NA	NA	NA	NA	NA	NA	NA	NA	NA	NA	NA	NA	NA	NA	NA	NA
ATP13A2	-0.486931	-0.405281	-0.63289	NA	NA	NA	NA	NA	NA	NA	NA	NA	NA	NA	NA	NA	NA	NA	NA	NA	NA	NA	NA	NA	NA	NA	NA	NA	NA	NA	NA	NA	NA	NA	NA	NA	NA
ATP13A3	-0.0715516	0.0341402	0.326812	NA	NA	NA	NA	NA	NA	NA	NA	NA	NA	NA	NA	NA	NA	NA	NA	NA	NA	NA	NA	NA	NA	NA	NA	NA	NA	NA	NA	NA	NA	NA	NA	NA	NA
ATP13A4	-0.163655	-0.265899	0.0322861	NA	NA	NA	NA	NA	NA	NA	NA	NA	NA	NA	NA	NA	NA	NA	NA	NA	NA	NA	NA	NA	NA	NA	NA	NA	NA	NA	NA	NA	NA	NA	NA	NA	NA
ATP13A5	NA	-0.856798	-1.20349	NA	NA	NA	NA	NA	NA	NA	NA	NA	NA	NA	NA	NA	NA	NA	NA	NA	NA	NA	NA	NA	NA	NA	NA	NA	NA	NA	NA	NA	NA	NA	NA	NA	NA
ATP1A1	-0.706437	-0.0192385	-1.32182	yes	-0.843781	9.06798	15.4197	0.00731511	0.0476626	Chimpanzee	Yes_AST	Yes	NA	NA	NA	NA	NA	NA	NA	NA	NA	NA	NA	NA	NA	NA	NA	NA	-0.463613	-1.38443	-0.835487	0.778337	0.232431	8.76717	8.28034	0.000969624	0.00652198
ATP1A2	-1.16549	-1.17304	0.12735	yes	NA	NA	NA	NA	NA	NA	NA	NA	NA	NA	NA	NA	NA	NA	NA	NA	NA	NA	NA	NA	NA	NA	NA	NA	-0.221583	-3.1797	0.622972	-2.85137	-5.08718	9.03865	7.08445	0.00198959	0.0108823
ATP1A4	NA	NA	0.654634	NA	NA	NA	NA	NA	NA	NA	NA	NA	NA	NA	NA	NA	NA	NA	NA	NA	NA	NA	NA	NA	NA	NA	NA	NA	NA	NA	NA	NA	NA	NA	NA	NA	NA
ATP1B1	0.573588	-0.271416	-0.15126	NA	NA	NA	NA	NA	NA	NA	NA	NA	NA	NA	NA	NA	NA	NA	NA	NA	NA	NA	NA	NA	NA	NA	NA	NA	NA	NA	NA	NA	NA	NA	NA	NA	NA
ATP1B2	-0.0582632	-0.222608	-1.18417	yes	NA	NA	NA	NA	NA	NA	NA	NA	NA	NA	NA	NA	NA	NA	NA	NA	NA	NA	NA	NA	NA	NA	NA	NA	-0.99605	-3.00573	-1.89724	1.32079	1.76703	7.94789	9.83005	0.000422468	0.00359265
ATP1B3	0.144976	0.336532	0.112745	NA	NA	NA	NA	NA	NA	NA	NA	NA	NA	NA	NA	NA	NA	NA	NA	NA	NA	NA	NA	NA	NA	NA	NA	NA	NA	NA	NA	NA	NA	NA	NA	NA	NA
ATP1B4	NA	0.421383	NA	NA	NA	NA	NA	NA	NA	NA	NA	NA	NA	NA	NA	NA	NA	NA	NA	NA	NA	NA	NA	NA	NA	NA	NA	NA	NA	NA	NA	NA	NA	NA	NA	NA	NA
ATP2A1	0.0296167	0.502539	0.405315	NA	NA	NA	NA	NA	NA	NA	NA	NA	NA	NA	NA	NA	NA	NA	NA	NA	NA	NA	NA	NA	NA	NA	NA	NA	NA	NA	NA	NA	NA	NA	NA	NA	NA
ATP2A2	-0.0924589	-0.186861	0.0417518	NA	NA	NA	NA	NA	NA	NA	NA	NA	NA	NA	NA	NA	NA	NA	NA	NA	NA	NA	NA	NA	NA	NA	NA	NA	NA	NA	NA	NA	NA	NA	NA	NA	NA
ATP2A3	0.958545	0.47596	0.565295	NA	NA	NA	NA	NA	NA	NA	NA	NA	NA	NA	NA	NA	NA	NA	NA	NA	NA	NA	NA	NA	NA	NA	NA	NA	NA	NA	NA	NA	NA	NA	NA	NA	NA
ATP2B1	-0.398483	0.000664975	0.814901	NA	NA	NA	NA	NA	NA	NA	NA	NA	NA	NA	NA	NA	NA	NA	NA	NA	NA	NA	NA	NA	NA	NA	NA	NA	NA	NA	NA	NA	NA	NA	NA	NA	NA
ATP2B2	-0.357857	-0.244597	-0.164521	NA	NA	NA	NA	NA	NA	NA	NA	NA	NA	NA	NA	NA	NA	NA	NA	NA	NA	NA	NA	NA	NA	NA	NA	NA	NA	NA	NA	NA	NA	NA	NA	NA	NA
ATP2B3	-0.271643	0.075438	NA	NA	NA	NA	NA	NA	NA	NA	NA	NA	NA	NA	NA	NA	NA	NA	NA	NA	NA	NA	NA	NA	NA	NA	NA	NA	NA	NA	NA	NA	NA	NA	NA	NA	NA
ATP2B4	-0.410382	-0.0575229	-1.26964	yes	NA	NA	NA	NA	NA	NA	NA	NA	NA	NA	NA	NA	NA	NA	NA	NA	NA	NA	NA	NA	NA	NA	NA	NA	-0.507329	-0.992394	-1.04534	0.880295	0.529745	9.15348	4.15481	0.0172688	0.0475668
ATP2C1	0.177733	0.106529	-0.147858	NA	NA	NA	NA	NA	NA	NA	NA	NA	NA	NA	NA	NA	NA	NA	NA	NA	NA	NA	NA	NA	NA	NA	NA	NA	NA	NA	NA	NA	NA	NA	NA	NA	NA
ATP2C2	-0.215615	-0.710487	-0.77417	NA	NA	NA	NA	NA	NA	NA	NA	NA	NA	NA	NA	NA	NA	NA	NA	NA	NA	NA	NA	NA	NA	NA	NA	NA	NA	NA	NA	NA	NA	NA	NA	NA	NA
ATP5F1A	-0.102591	0.101385	0.00021587	NA	NA	NA	NA	NA	NA	NA	NA	NA	NA	NA	NA	NA	NA	NA	NA	NA	NA	NA	NA	NA	NA	NA	NA	NA	NA	NA	NA	NA	NA	NA	NA	NA	NA
ATP5F1B	-0.389031	-0.0274853	0.177435	NA	NA	NA	NA	NA	NA	NA	NA	NA	NA	NA	NA	NA	NA	NA	NA	NA	NA	NA	NA	NA	NA	NA	NA	NA	NA	NA	NA	NA	NA	NA	NA	NA	NA
ATP5F1C	0.0463052	0.0773657	-0.0508075	NA	NA	NA	NA	NA	NA	NA	NA	NA	NA	NA	NA	NA	NA	NA	NA	NA	NA	NA	NA	NA	NA	NA	NA	NA	NA	NA	NA	NA	NA	NA	NA	NA	NA
ATP5F1D	-0.33453	0.0416651	-0.181274	NA	NA	NA	NA	NA	NA	NA	NA	NA	NA	NA	NA	NA	NA	NA	NA	NA	NA	NA	NA	NA	NA	NA	NA	NA	NA	NA	NA	NA	NA	NA	NA	NA	NA
ATP5F1E	0.0663955	-0.0533324	0.378202	NA	NA	NA	NA	NA	NA	NA	NA	NA	NA	NA	NA	NA	NA	NA	NA	NA	NA	NA	NA	NA	NA	NA	NA	NA	NA	NA	NA	NA	NA	NA	NA	NA	NA
ATP5MC1	-0.323163	-0.0118044	0.387865	NA	NA	NA	NA	NA	NA	NA	NA	NA	NA	NA	NA	NA	NA	NA	NA	NA	NA	NA	NA	NA	NA	NA	NA	NA	NA	NA	NA	NA	NA	NA	NA	NA	NA
ATP5MC3	0.112724	0.29107	0.686137	NA	NA	NA	NA	NA	NA	NA	NA	NA	NA	NA	NA	NA	NA	NA	NA	NA	NA	NA	NA	NA	NA	NA	NA	NA	NA	NA	NA	NA	NA	NA	NA	NA	NA
ATP5MD	-0.0953027	0.0851341	0.623483	NA	NA	NA	NA	NA	NA	NA	NA	NA	NA	NA	NA	NA	NA	NA	NA	NA	NA	NA	NA	NA	NA	NA	NA	NA	NA	NA	NA	NA	NA	NA	NA	NA	NA
ATP5ME	-0.794029	-0.97213	-0.77737	yes	NA	NA	NA	NA	NA	NA	NA	NA	NA	NA	NA	NA	NA	NA	NA	NA	NA	NA	NA	NA	NA	NA	NA	NA	-0.159928	0.129549	-0.576903	-0.321037	-0.404824	4.88482	5.74725	0.00491574	0.0198613
ATP5MG	-1.99606	-0.78195	-2.11562	yes	-1.44965	5.9775	49.2722	0.000367813	0.00766267	Chimpanzee	Yes_AST	Yes	NA	NA	NA	NA	NA	NA	NA	NA	-1.52886	6.27407	41.1241	0.000475756	0.0100912	Chimpanzee	Yes_NPC	Yes	-0.329514	0.0818	-1.44186	0.446471	-0.102308	5.99339	14.0875	6.55313e-05	0.000856302
ATP5PB	1.69699	2.83642	3.13374	yes	2.90395	5.82533	202.243	5.97478e-06	0.000734948	Human	Yes_AST	Yes	2.8124	5.5421	217.164	6.65423e-06	0.0014574	Human	Yes_NEU	Yes	3.06097	5.60953	28.2121	0.00136992	0.0200915	Human	Yes_NPC	Yes	-0.130202	-0.215985	2.9129	-0.104346	0.138514	5.68132	32.834	5.05423e-07	1.94689e-05
ATP5PD	-0.423333	-0.654469	-0.706883	NA	NA	NA	NA	NA	NA	NA	NA	NA	NA	NA	NA	NA	NA	NA	NA	NA	NA	NA	NA	NA	NA	NA	NA	NA	NA	NA	NA	NA	NA	NA	NA	NA	NA
ATP6AP1	-0.225435	-0.047708	-0.0498211	NA	NA	NA	NA	NA	NA	NA	NA	NA	NA	NA	NA	NA	NA	NA	NA	NA	NA	NA	NA	NA	NA	NA	NA	NA	NA	NA	NA	NA	NA	NA	NA	NA	NA
ATP6AP2	0.134098	-0.260356	-0.413947	yes	NA	NA	NA	NA	NA	NA	NA	NA	NA	NA	NA	NA	NA	NA	NA	NA	NA	NA	NA	NA	NA	NA	NA	NA	0.063082	-1.16406	-0.30298	-0.0517762	0.466606	7.17471	6.76284	0.002447	0.0125094
ATP6V0A1	0.023212	-0.00490331	-0.850556	NA	NA	NA	NA	NA	NA	NA	NA	NA	NA	NA	NA	NA	NA	NA	NA	NA	NA	NA	NA	NA	NA	NA	NA	NA	NA	NA	NA	NA	NA	NA	NA	NA	NA
ATP6V0A2	0.500067	0.109284	1.51801	yes	0.691571	5.44483	21.1741	0.00342729	0.0303379	Human	Yes_AST	Yes	NA	NA	NA	NA	NA	NA	NA	NA	NA	NA	NA	NA	NA	NA	NA	NA	0.331866	0.147412	0.700983	-0.576937	-0.303124	5.44927	5.69561	0.00510319	0.0203954
ATP6V0B	-0.255408	0.379902	0.227125	NA	NA	NA	NA	NA	NA	NA	NA	NA	NA	NA	NA	NA	NA	NA	NA	NA	NA	NA	NA	NA	NA	NA	NA	NA	NA	NA	NA	NA	NA	NA	NA	NA	NA
ATP6V0C	-3.15895	-2.66405	-4.08621	NA	-9.31863	6.70917	975.809	4.94924e-08	8.19961e-05	Chimpanzee	Yes_AST	Yes	-8.67634	6.69999	175.063	1.24152e-05	0.00216745	Chimpanzee	Yes_NEU	Yes	-9.01035	7.72725	177.862	5.41986e-06	0.000693506	Chimpanzee	Yes_NPC	Yes	NA	NA	NA	NA	NA	NA	NA	NA	NA
ATP6V0D1	-0.924091	0.0102795	-0.276741	NA	NA	NA	NA	NA	NA	NA	NA	NA	NA	NA	NA	NA	NA	NA	NA	NA	NA	NA	NA	NA	NA	NA	NA	NA	NA	NA	NA	NA	NA	NA	NA	NA	NA
ATP6V0E1	-0.0288179	0.130189	-0.373746	yes	NA	NA	NA	NA	NA	NA	NA	NA	NA	NA	NA	NA	NA	NA	NA	NA	NA	NA	NA	NA	NA	NA	NA	NA	0.0259099	-1.20167	-0.238875	0.644613	0.156042	5.6346	4.40553	0.0139544	0.0407084
ATP6V0E2	1.56834	1.05703	NA	yes	NA	NA	NA	NA	NA	NA	NA	NA	NA	NA	NA	NA	NA	NA	NA	NA	5.65985	5.312	23.7055	0.00218726	0.0270183	Human	Yes_NPC	Yes	0.541804	0.0570431	5.61341	-0.512722	0.0109379	5.40023	7.38625	0.0016475	0.00945525
ATP6V1A	0.0150578	0.097117	0.00032408	NA	NA	NA	NA	NA	NA	NA	NA	NA	NA	NA	NA	NA	NA	NA	NA	NA	NA	NA	NA	NA	NA	NA	NA	NA	NA	NA	NA	NA	NA	NA	NA	NA	NA
ATP6V1B2	-0.0993594	0.692755	1.04485	yes	NA	NA	NA	NA	NA	NA	NA	NA	NA	NA	NA	NA	NA	NA	NA	NA	NA	NA	NA	NA	NA	NA	NA	NA	0.151387	1.12104	0.814314	-0.0669741	-0.957365	7.28374	6.19968	0.00357139	0.0160451
ATP6V1C1	0.459782	0.688728	0.0406752	NA	NA	NA	NA	NA	NA	NA	NA	NA	NA	NA	NA	NA	NA	NA	NA	NA	NA	NA	NA	NA	NA	NA	NA	NA	NA	NA	NA	NA	NA	NA	NA	NA	NA
ATP6V1C2	-2.53727	-2.78792	-2.4722	yes	-4.80965	4.93731	80.433	9.13423e-05	0.00337133	Chimpanzee	Yes_AST	Yes	-5.84243	4.7748	200.24	8.4187e-06	0.00162961	Chimpanzee	Yes_NEU	Yes	-4.88419	4.42171	80.8475	6.36059e-05	0.0029022	Chimpanzee	Yes_NPC	Yes	-0.0624607	-0.86011	-4.80527	-1.04101	-0.0964885	4.76651	58.9676	1.35522e-08	1.08568e-06
ATP6V1D	-0.515528	-0.368295	-1.1246	yes	NA	NA	NA	NA	NA	NA	NA	NA	NA	NA	NA	NA	NA	NA	NA	NA	NA	NA	NA	NA	NA	NA	NA	NA	-0.172307	-0.0865983	-0.438769	0.133565	0.0197722	6.46625	4.57904	0.0120845	0.0369047
ATP6V1E2	2.34146	1.435	1.57559	NA	4.34099	1.51784	23.3111	0.00269656	0.0265711	Human	Yes_AST	Yes	4.12622	1.21555	26.2478	0.00223492	0.0367283	Human	Yes_NEU	Yes	5.47545	1.1747	62.833	0.000136603	0.0045555	Human	Yes_NPC	Yes	NA	NA	NA	NA	NA	NA	NA	NA	NA
ATP6V1FNB	-0.288497	0.0481396	-0.218988	NA	NA	NA	NA	NA	NA	NA	NA	NA	NA	NA	NA	NA	NA	NA	NA	NA	NA	NA	NA	NA	NA	NA	NA	NA	NA	NA	NA	NA	NA	NA	NA	NA	NA
ATP6V1G1	-0.0525416	0.418343	0.00684437	yes	NA	NA	NA	NA	NA	NA	NA	NA	NA	NA	NA	NA	NA	NA	NA	NA	NA	NA	NA	NA	NA	NA	NA	NA	-0.136113	0.569206	0.0140071	0.307192	-0.104463	7.10872	6.93609	0.00218717	0.0116018
ATP6V1H	0.0240893	0.158153	-1.02421	NA	NA	NA	NA	NA	NA	NA	NA	NA	NA	NA	NA	NA	NA	NA	NA	NA	NA	NA	NA	NA	NA	NA	NA	NA	NA	NA	NA	NA	NA	NA	NA	NA	NA
ATP7A	-0.0406075	0.182658	0.196613	NA	NA	NA	NA	NA	NA	NA	NA	NA	NA	NA	NA	NA	NA	NA	NA	NA	NA	NA	NA	NA	NA	NA	NA	NA	NA	NA	NA	NA	NA	NA	NA	NA	NA
ATP7B	-0.00280639	0.517688	0.462174	NA	NA	NA	NA	NA	NA	NA	NA	NA	NA	NA	NA	NA	NA	NA	NA	NA	NA	NA	NA	NA	NA	NA	NA	NA	NA	NA	NA	NA	NA	NA	NA	NA	NA
ATP8A1	0.319659	0.565669	-0.0214114	NA	NA	NA	NA	NA	NA	NA	NA	NA	NA	NA	NA	NA	NA	NA	NA	NA	NA	NA	NA	NA	NA	NA	NA	NA	NA	NA	NA	NA	NA	NA	NA	NA	NA
ATP8A2	1.44599	0.275631	-0.176475	NA	NA	NA	NA	NA	NA	NA	NA	NA	NA	NA	NA	NA	NA	NA	NA	NA	1.18301	5.33088	20.3835	0.00324275	0.0358101	Human	Yes_NPC	Yes	NA	NA	NA	NA	NA	NA	NA	NA	NA
ATP8B1	-0.470087	-0.511925	-0.134861	NA	NA	NA	NA	NA	NA	NA	NA	NA	NA	NA	NA	NA	NA	NA	NA	NA	NA	NA	NA	NA	NA	NA	NA	NA	NA	NA	NA	NA	NA	NA	NA	NA	NA
ATP8B2	0.277593	0.512752	1.32784	NA	0.596384	6.22465	15.5471	0.00717743	0.0470062	Human	Yes_AST	Yes	NA	NA	NA	NA	NA	NA	NA	NA	NA	NA	NA	NA	NA	NA	NA	NA	NA	NA	NA	NA	NA	NA	NA	NA	NA
ATP8B3	-0.483394	-0.0463836	-0.0133848	NA	NA	NA	NA	NA	NA	NA	NA	NA	NA	NA	NA	NA	NA	NA	NA	NA	NA	NA	NA	NA	NA	NA	NA	NA	NA	NA	NA	NA	NA	NA	NA	NA	NA
ATP8B4	NA	0.741388	NA	NA	NA	NA	NA	NA	NA	NA	NA	NA	NA	NA	NA	NA	NA	NA	NA	NA	NA	NA	NA	NA	NA	NA	NA	NA	NA	NA	NA	NA	NA	NA	NA	NA	NA
ATP9A	-0.20553	0.0502961	-0.0706137	NA	NA	NA	NA	NA	NA	NA	NA	NA	NA	NA	NA	NA	NA	NA	NA	NA	NA	NA	NA	NA	NA	NA	NA	NA	NA	NA	NA	NA	NA	NA	NA	NA	NA
ATP9B	-0.340921	-0.917869	-0.217306	NA	NA	NA	NA	NA	NA	NA	NA	NA	NA	NA	NA	NA	NA	NA	NA	NA	NA	NA	NA	NA	NA	NA	NA	NA	NA	NA	NA	NA	NA	NA	NA	NA	NA
ATPAF1	1.23316	0.298352	0.175729	yes	NA	NA	NA	NA	NA	NA	NA	NA	NA	NA	NA	NA	NA	NA	NA	NA	NA	NA	NA	NA	NA	NA	NA	NA	-0.192649	-0.041815	0.124313	0.289542	0.923452	6.49829	4.77397	0.0103156	0.0331254
ATPAF2	-0.19178	-0.00654822	-0.0607143	NA	NA	NA	NA	NA	NA	NA	NA	NA	NA	NA	NA	NA	NA	NA	NA	NA	NA	NA	NA	NA	NA	NA	NA	NA	NA	NA	NA	NA	NA	NA	NA	NA	NA
ATPSCKMT	-0.303117	-0.662218	-0.0152108	NA	NA	NA	NA	NA	NA	NA	NA	NA	NA	NA	NA	NA	NA	NA	NA	NA	NA	NA	NA	NA	NA	NA	NA	NA	NA	NA	NA	NA	NA	NA	NA	NA	NA
ATR	0.201961	-0.146084	0.514074	NA	NA	NA	NA	NA	NA	NA	NA	NA	NA	NA	NA	NA	NA	NA	NA	NA	NA	NA	NA	NA	NA	NA	NA	NA	NA	NA	NA	NA	NA	NA	NA	NA	NA
ATRAID	0.129785	-0.0329251	-0.365269	NA	NA	NA	NA	NA	NA	NA	NA	NA	NA	NA	NA	NA	NA	NA	NA	NA	NA	NA	NA	NA	NA	NA	NA	NA	NA	NA	NA	NA	NA	NA	NA	NA	NA
ATRIP	0.638784	0.228835	0.772709	NA	NA	NA	NA	NA	NA	NA	NA	NA	NA	NA	NA	NA	NA	NA	NA	NA	NA	NA	NA	NA	NA	NA	NA	NA	NA	NA	NA	NA	NA	NA	NA	NA	NA
ATRN	-0.248825	-0.243524	-0.452736	NA	NA	NA	NA	NA	NA	NA	NA	NA	NA	NA	NA	NA	NA	NA	NA	NA	NA	NA	NA	NA	NA	NA	NA	NA	NA	NA	NA	NA	NA	NA	NA	NA	NA
ATRNL1	0.240345	1.44073	0.439929	yes	NA	NA	NA	NA	NA	NA	NA	NA	1.01193	5.43027	26.522	0.00217779	0.036247	Human	Yes_NEU	Yes	NA	NA	NA	NA	NA	NA	NA	NA	0.720963	1.05844	0.579306	0.42727	-0.312382	5.19316	8.02037	0.00112645	0.00724921
ATRX	0.418318	0.368764	0.550946	NA	NA	NA	NA	NA	NA	NA	NA	NA	NA	NA	NA	NA	NA	NA	NA	NA	NA	NA	NA	NA	NA	NA	NA	NA	NA	NA	NA	NA	NA	NA	NA	NA	NA
ATXN1	1.11372	0.420543	0.500348	yes	NA	NA	NA	NA	NA	NA	NA	NA	NA	NA	NA	NA	NA	NA	NA	NA	NA	NA	NA	NA	NA	NA	NA	NA	0.234881	-1.40986	0.814765	-0.0189788	0.279253	6.29845	5.7816	0.00479545	0.0196044
ATXN10	0.268602	-0.147251	-0.72468	NA	NA	NA	NA	NA	NA	NA	NA	NA	NA	NA	NA	NA	NA	NA	NA	NA	NA	NA	NA	NA	NA	NA	NA	NA	NA	NA	NA	NA	NA	NA	NA	NA	NA
ATXN1L	2.0799	1.48377	2.81431	yes	1.7	6.04372	128.067	2.3378e-05	0.00153354	Human	Yes_AST	Yes	1.54195	5.89475	28.3369	0.00184493	0.0328271	Human	Yes_NEU	Yes	1.4902	5.77407	46.0913	0.000341918	0.00831953	Human	Yes_NPC	Yes	0.0439278	-0.067518	1.70885	-0.167165	-0.237829	5.93469	32.7812	5.10363e-07	1.94689e-05
ATXN2	-0.146053	-0.169644	-1.00157	NA	NA	NA	NA	NA	NA	NA	NA	NA	NA	NA	NA	NA	NA	NA	NA	NA	NA	NA	NA	NA	NA	NA	NA	NA	NA	NA	NA	NA	NA	NA	NA	NA	NA
ATXN3	1.30208	1.27664	0.889623	yes	NA	NA	NA	NA	NA	NA	NA	NA	NA	NA	NA	NA	NA	NA	NA	NA	1.29561	4.93417	16.5398	0.00547864	0.0498797	Human	Yes_NPC	Yes	-0.40874	0.12713	0.736933	0.688133	0.544183	4.61213	10.8865	0.000252956	0.00243743
ATXN7L2	-0.0802328	0.0481396	-0.209026	NA	NA	NA	NA	NA	NA	NA	NA	NA	NA	NA	NA	NA	NA	NA	NA	NA	NA	NA	NA	NA	NA	NA	NA	NA	NA	NA	NA	NA	NA	NA	NA	NA	NA
ATXN7L3	-0.0390831	0.209441	0.412652	NA	NA	NA	NA	NA	NA	NA	NA	NA	NA	NA	NA	NA	NA	NA	NA	NA	NA	NA	NA	NA	NA	NA	NA	NA	NA	NA	NA	NA	NA	NA	NA	NA	NA
ATXN7L3B	2.78524	1.86222	3.26621	yes	2.85797	6.83106	245.388	3.33613e-06	0.000541733	Human	Yes_AST	Yes	2.94297	7.19602	48.8401	0.00044577	0.0137334	Human	Yes_NEU	Yes	2.83745	7.79105	106.688	2.70312e-05	0.00163967	Human	Yes_NPC	Yes	0.36422	1.11261	2.86727	0.0715101	-0.0482648	7.29317	51.2247	3.27644e-08	2.1277e-06
AUH	1.94759	1.63016	1.55781	yes	1.8627	2.98312	22.6806	0.00288865	0.0276815	Human	Yes_AST	Yes	2.24867	2.76751	34.9447	0.00107966	0.0234335	Human	Yes_NEU	Yes	2.21674	3.31358	38.7195	0.00056547	0.0112826	Human	Yes_NPC	Yes	-0.458226	0.143825	1.87046	0.375808	0.327297	3.02401	29.3775	9.86576e-07	3.13684e-05
AUNIP	0.428666	0.352711	1.69084	yes	2.74561	2.34067	27.2838	0.00180502	0.0203778	Human	Yes_AST	Yes	NA	NA	NA	NA	NA	NA	NA	NA	NA	NA	NA	NA	NA	NA	NA	NA	0.180815	1.392	2.75331	-1.96395	-1.89706	1.97438	11.4122	0.000198716	0.00204931
AUP1	-0.809759	-0.556162	-0.755176	yes	NA	NA	NA	NA	NA	NA	NA	NA	NA	NA	NA	NA	NA	NA	NA	NA	NA	NA	NA	NA	NA	NA	NA	NA	0.120216	0.0298062	-0.328559	-0.162331	-0.296664	6.58067	4.46575	0.0132704	0.0394212
AURKA	0.338932	0.135595	1.69643	yes	2.17765	5.39142	27.5113	0.00176666	0.0201172	Human	Yes_AST	Yes	NA	NA	NA	NA	NA	NA	NA	NA	NA	NA	NA	NA	NA	NA	NA	NA	-0.0401112	1.0011	2.18723	-1.83924	-1.78319	4.97006	9.18922	0.000588381	0.00456187
AURKAIP1	-0.0961664	0.0202892	0.35656	NA	NA	NA	NA	NA	NA	NA	NA	NA	NA	NA	NA	NA	NA	NA	NA	NA	NA	NA	NA	NA	NA	NA	NA	NA	NA	NA	NA	NA	NA	NA	NA	NA	NA
AURKC	-0.0609573	-0.00629596	-0.0828815	NA	NA	NA	NA	NA	NA	NA	NA	NA	NA	NA	NA	NA	NA	NA	NA	NA	NA	NA	NA	NA	NA	NA	NA	NA	NA	NA	NA	NA	NA	NA	NA	NA	NA
AUTS2	-0.448142	0.377716	0.454011	NA	NA	NA	NA	NA	NA	NA	NA	NA	NA	NA	NA	NA	NA	NA	NA	NA	NA	NA	NA	NA	NA	NA	NA	NA	NA	NA	NA	NA	NA	NA	NA	NA	NA
AVEN	-0.820168	0.0109213	0.541681	NA	NA	NA	NA	NA	NA	NA	NA	NA	NA	NA	NA	NA	NA	NA	NA	NA	NA	NA	NA	NA	NA	NA	NA	NA	NA	NA	NA	NA	NA	NA	NA	NA	NA
AVIL	0.0890235	0.271852	0.129492	NA	NA	NA	NA	NA	NA	NA	NA	NA	NA	NA	NA	NA	NA	NA	NA	NA	NA	NA	NA	NA	NA	NA	NA	NA	NA	NA	NA	NA	NA	NA	NA	NA	NA
AVPI1	-0.910734	-0.121139	-0.406723	NA	NA	NA	NA	NA	NA	NA	NA	NA	NA	NA	NA	NA	NA	NA	NA	NA	NA	NA	NA	NA	NA	NA	NA	NA	NA	NA	NA	NA	NA	NA	NA	NA	NA
AVPR1A	-1.30876	-0.0327864	-0.313355	NA	NA	NA	NA	NA	NA	NA	NA	NA	NA	NA	NA	NA	NA	NA	NA	NA	-4.24209	1.2467	16.7073	0.0053449	0.049118	Chimpanzee	Yes_NPC	Yes	NA	NA	NA	NA	NA	NA	NA	NA	NA
AXDND1	NA	-0.447353	-0.0480538	NA	NA	NA	NA	NA	NA	NA	NA	NA	NA	NA	NA	NA	NA	NA	NA	NA	NA	NA	NA	NA	NA	NA	NA	NA	NA	NA	NA	NA	NA	NA	NA	NA	NA
AXIN1	-0.0208098	0.196831	0.864865	NA	NA	NA	NA	NA	NA	NA	NA	NA	NA	NA	NA	NA	NA	NA	NA	NA	NA	NA	NA	NA	NA	NA	NA	NA	NA	NA	NA	NA	NA	NA	NA	NA	NA
AXIN2	-0.555026	-0.492542	0.071719	NA	NA	NA	NA	NA	NA	NA	NA	NA	NA	NA	NA	NA	NA	NA	NA	NA	NA	NA	NA	NA	NA	NA	NA	NA	NA	NA	NA	NA	NA	NA	NA	NA	NA
AXL	-0.884515	0.0534076	-0.303294	NA	NA	NA	NA	NA	NA	NA	NA	NA	NA	NA	NA	NA	NA	NA	NA	NA	NA	NA	NA	NA	NA	NA	NA	NA	NA	NA	NA	NA	NA	NA	NA	NA	NA
AZI2	-1.09183	-1.4795	-2.05559	yes	-1.2788	5.8764	45.6081	0.000455733	0.00879846	Chimpanzee	Yes_AST	Yes	-1.05599	5.88438	28.03	0.00189618	0.0331516	Chimpanzee	Yes_NEU	Yes	NA	NA	NA	NA	NA	NA	NA	NA	0.0140325	-0.19443	-1.26925	0.210495	0.303	5.92312	17.4738	2.00797e-05	0.00032999
AZIN1	0.716497	0.135029	0.249844	NA	NA	NA	NA	NA	NA	NA	NA	NA	NA	NA	NA	NA	NA	NA	NA	NA	NA	NA	NA	NA	NA	NA	NA	NA	NA	NA	NA	NA	NA	NA	NA	NA	NA
AZIN2	0.991255	-0.116599	-1.53817	yes	-3.97324	6.2986	21.9824	0.00312317	0.0289623	Chimpanzee	Yes_AST	Yes	NA	NA	NA	NA	NA	NA	NA	NA	NA	NA	NA	NA	NA	NA	NA	NA	-1.11012	-5.12879	-3.95642	3.25551	5.99173	5.6628	6.95572	0.00215978	0.011502
B3GALT1	0.910734	1.51021	1.46746	yes	1.46227	3.44708	19.4658	0.00421194	0.0340835	Human	Yes_AST	Yes	1.81308	3.38232	29.5177	0.00166413	0.0308877	Human	Yes_NEU	Yes	NA	NA	NA	NA	NA	NA	NA	NA	-0.256894	-0.688163	1.47251	0.336686	-0.0239279	3.27197	16.5837	2.68665e-05	0.000417815
B3GALT2	0.435825	0.350029	1.38127	yes	2.73323	2.94133	16.903	0.0059052	0.0415653	Human	Yes_AST	Yes	NA	NA	NA	NA	NA	NA	NA	NA	NA	NA	NA	NA	NA	NA	NA	NA	1.87978	2.95345	2.74461	-1.46611	-1.75543	3.77945	4.4779	0.0131371	0.0391882
B3GALT5	2.23088	1.33391	1.43765	NA	4.82705	3.93106	18.5941	0.00470548	0.0365044	Human	Yes_AST	Yes	5.61566	4.33269	22.6401	0.00321484	0.0463548	Human	Yes_NEU	Yes	3.57692	2.46289	55.568	0.00019718	0.00587647	Human	Yes_NPC	Yes	NA	NA	NA	NA	NA	NA	NA	NA	NA
B3GALT6	0.963417	2.14247	2.28613	yes	1.93452	5.53692	62.1712	0.000191195	0.00517449	Human	Yes_AST	Yes	1.70539	5.58156	74.6442	0.000139638	0.00720326	Human	Yes_NEU	Yes	NA	NA	NA	NA	NA	NA	NA	NA	0.296555	0.616099	1.94304	-0.241473	-0.715342	5.59059	18.144	1.62571e-05	0.000277823
B3GAT2	1.22959	-0.32315	-0.313407	NA	NA	NA	NA	NA	NA	NA	NA	NA	NA	NA	NA	NA	NA	NA	NA	NA	NA	NA	NA	NA	NA	NA	NA	NA	NA	NA	NA	NA	NA	NA	NA	NA	NA
B3GLCT	-0.432767	-0.773589	-1.17398	yes	NA	NA	NA	NA	NA	NA	NA	NA	NA	NA	NA	NA	NA	NA	NA	NA	NA	NA	NA	NA	NA	NA	NA	NA	-0.262779	-3.02567	-1.60371	-0.27697	0.901347	7.34189	10.9899	0.00024107	0.00235235
B3GNT10	1.03687	0.319445	0.723702	yes	NA	NA	NA	NA	NA	NA	NA	NA	NA	NA	NA	NA	NA	NA	NA	NA	NA	NA	NA	NA	NA	NA	NA	NA	0.00109485	-0.273347	1.0096	-0.372303	0.669281	1.90255	5.39912	0.00635138	0.0236302
B3GNT2	0.271262	0.626858	1.23551	yes	NA	NA	NA	NA	NA	NA	NA	NA	NA	NA	NA	NA	NA	NA	NA	NA	NA	NA	NA	NA	NA	NA	NA	NA	0.117531	-0.0827239	1.32862	0.387022	-0.825313	3.41546	4.87028	0.00955189	0.0313522
B3GNT4	NA	0.161345	NA	NA	NA	NA	NA	NA	NA	NA	NA	NA	NA	NA	NA	NA	NA	NA	NA	NA	NA	NA	NA	NA	NA	NA	NA	NA	NA	NA	NA	NA	NA	NA	NA	NA	NA
B3GNT5	1.06848	1.19849	1.17288	yes	NA	NA	NA	NA	NA	NA	NA	NA	NA	NA	NA	NA	NA	NA	NA	NA	NA	NA	NA	NA	NA	NA	NA	NA	-0.637233	-0.258761	0.809705	0.468261	0.32316	5.40564	8.51788	0.000847893	0.0059264
B3GNT7	-0.0446711	-0.550959	-0.919559	yes	NA	NA	NA	NA	NA	NA	NA	NA	NA	NA	NA	NA	NA	NA	NA	NA	NA	NA	NA	NA	NA	NA	NA	NA	-0.379705	-2.77707	-1.56056	-0.409386	1.37726	1.77357	6.41077	0.00309192	0.014569
B3GNT8	0.293953	-0.180389	-0.924486	NA	NA	NA	NA	NA	NA	NA	NA	NA	NA	NA	NA	NA	NA	NA	NA	NA	NA	NA	NA	NA	NA	NA	NA	NA	NA	NA	NA	NA	NA	NA	NA	NA	NA
B3GNT9	-0.708057	-0.0039712	-0.100506	yes	NA	NA	NA	NA	NA	NA	NA	NA	NA	NA	NA	NA	NA	NA	NA	NA	NA	NA	NA	NA	NA	NA	NA	NA	0.667083	-2.38942	-0.328744	0.305395	-2.21993	4.58635	4.13494	0.0175677	0.0480935
B3GNTL1	-1.35671	-1.25001	-0.953416	NA	NA	NA	NA	NA	NA	NA	NA	NA	NA	NA	NA	NA	NA	NA	NA	NA	-2.69195	1.46126	17.9954	0.00444672	0.0439839	Chimpanzee	Yes_NPC	Yes	NA	NA	NA	NA	NA	NA	NA	NA	NA
B4GALNT1	-0.0203688	-0.0617736	0.0607261	NA	NA	NA	NA	NA	NA	NA	NA	NA	NA	NA	NA	NA	NA	NA	NA	NA	NA	NA	NA	NA	NA	NA	NA	NA	NA	NA	NA	NA	NA	NA	NA	NA	NA
B4GALNT3	0.384865	1.14613	1.42305	yes	3.23141	3.34986	18.2248	0.00493768	0.037753	Human	Yes_AST	Yes	NA	NA	NA	NA	NA	NA	NA	NA	NA	NA	NA	NA	NA	NA	NA	NA	-0.414919	-0.342784	3.2362	2.10956	-2.40635	3.93206	13.4942	8.25305e-05	0.00102937
B4GALNT4	0.0202911	-0.176014	-0.0220188	NA	NA	NA	NA	NA	NA	NA	NA	NA	NA	NA	NA	NA	NA	NA	NA	NA	NA	NA	NA	NA	NA	NA	NA	NA	NA	NA	NA	NA	NA	NA	NA	NA	NA
B4GALT1	-0.0123754	0.112386	0.709765	NA	NA	NA	NA	NA	NA	NA	NA	NA	NA	NA	NA	NA	NA	NA	NA	NA	NA	NA	NA	NA	NA	NA	NA	NA	NA	NA	NA	NA	NA	NA	NA	NA	NA
B4GALT2	-0.453045	-0.121887	0.239299	NA	NA	NA	NA	NA	NA	NA	NA	NA	NA	NA	NA	NA	NA	NA	NA	NA	NA	NA	NA	NA	NA	NA	NA	NA	NA	NA	NA	NA	NA	NA	NA	NA	NA
B4GALT3	-0.139265	0.511925	0.357881	NA	NA	NA	NA	NA	NA	NA	NA	NA	NA	NA	NA	NA	NA	NA	NA	NA	NA	NA	NA	NA	NA	NA	NA	NA	NA	NA	NA	NA	NA	NA	NA	NA	NA
B4GALT4	-0.0845266	-0.511131	-1.04095	yes	NA	NA	NA	NA	NA	NA	NA	NA	NA	NA	NA	NA	NA	NA	NA	NA	NA	NA	NA	NA	NA	NA	NA	NA	0.190719	-1.11019	-0.639096	-0.137577	0.464763	5.0328	6.92091	0.00220864	0.0116728
B4GALT5	-0.0952614	-0.00088449	-1.48835	yes	-1.026	8.32984	20.2209	0.00383853	0.0324822	Chimpanzee	Yes_AST	Yes	NA	NA	NA	NA	NA	NA	NA	NA	NA	NA	NA	NA	NA	NA	NA	NA	-1.16397	-1.79318	-1.01516	1.01036	0.87426	7.77907	20.457	8.22572e-06	0.000166299
B4GALT6	0.279713	0.230538	0.00894238	NA	NA	NA	NA	NA	NA	NA	NA	NA	NA	NA	NA	NA	NA	NA	NA	NA	NA	NA	NA	NA	NA	NA	NA	NA	NA	NA	NA	NA	NA	NA	NA	NA	NA
B4GALT7	-0.0479614	0.00432196	0.222521	NA	NA	NA	NA	NA	NA	NA	NA	NA	NA	NA	NA	NA	NA	NA	NA	NA	NA	NA	NA	NA	NA	NA	NA	NA	NA	NA	NA	NA	NA	NA	NA	NA	NA
B4GAT1	-0.531599	-0.734787	-1.13983	yes	NA	NA	NA	NA	NA	NA	NA	NA	NA	NA	NA	NA	NA	NA	NA	NA	NA	NA	NA	NA	NA	NA	NA	NA	0.114692	-0.902315	-1.05812	0.125049	0.532767	7.50439	7.01022	0.00208576	0.0112646
B9D1	-0.335894	-0.795031	-0.749024	NA	NA	NA	NA	NA	NA	NA	NA	NA	NA	NA	NA	NA	NA	NA	NA	NA	NA	NA	NA	NA	NA	NA	NA	NA	NA	NA	NA	NA	NA	NA	NA	NA	NA
B9D2	-0.753323	-0.992994	-0.873563	yes	NA	NA	NA	NA	NA	NA	NA	NA	NA	NA	NA	NA	NA	NA	NA	NA	NA	NA	NA	NA	NA	NA	NA	NA	0.0418539	0.401019	-0.894141	-0.413924	-0.233181	3.54703	6.98544	0.00211905	0.0113585
BAAT	-1.80924	NA	NA	NA	NA	NA	NA	NA	NA	NA	NA	NA	NA	NA	NA	NA	NA	NA	NA	NA	-5.14155	-0.229778	32.4049	0.000934716	0.0155154	Chimpanzee	Yes_NPC	Yes	NA	NA	NA	NA	NA	NA	NA	NA	NA
BABAM1	-2.55326	-1.89698	-1.95713	yes	-1.59885	6.03686	39.5597	0.00067315	0.0110374	Chimpanzee	Yes_AST	Yes	-1.61158	5.59516	51.5583	0.000385225	0.0126772	Chimpanzee	Yes_NEU	Yes	-2.10236	6.22869	82.5494	5.96756e-05	0.00279728	Chimpanzee	Yes_NPC	Yes	-0.365343	0.0318445	-1.59163	-0.0216816	-0.528655	5.96587	37.3105	2.32426e-07	1.00421e-05
BABAM2	-0.542293	-0.680099	-1.08847	yes	NA	NA	NA	NA	NA	NA	NA	NA	NA	NA	NA	NA	NA	NA	NA	NA	NA	NA	NA	NA	NA	NA	NA	NA	0.0190826	-0.379181	-0.638185	-0.193943	0.0162952	5.08528	4.33697	0.0147826	0.0426368
BACE1	-1.61542	-1.00137	-1.96134	yes	-1.45152	7.05528	39.9099	0.000657196	0.010931	Chimpanzee	Yes_AST	Yes	NA	NA	NA	NA	NA	NA	NA	NA	-1.18327	7.12039	25.2256	0.00185375	0.0242427	Chimpanzee	Yes_NPC	Yes	0.00983699	-0.219935	-1.44079	0.582928	0.238393	7.13501	17.2891	2.13077e-05	0.000347879
BACE2	0.0817531	0.734787	0.630569	NA	NA	NA	NA	NA	NA	NA	NA	NA	NA	NA	NA	NA	NA	NA	NA	NA	NA	NA	NA	NA	NA	NA	NA	NA	NA	NA	NA	NA	NA	NA	NA	NA	NA
BACH1	0.248476	0.168652	-0.343726	NA	NA	NA	NA	NA	NA	NA	NA	NA	NA	NA	NA	NA	NA	NA	NA	NA	NA	NA	NA	NA	NA	NA	NA	NA	NA	NA	NA	NA	NA	NA	NA	NA	NA
BACH2	1.12678	0.96136	1.56415	yes	1.27345	4.60751	22.8792	0.00282623	0.0272801	Human	Yes_AST	Yes	NA	NA	NA	NA	NA	NA	NA	NA	NA	NA	NA	NA	NA	NA	NA	NA	-0.0487874	1.6782	1.28423	1.02064	-0.125926	5.44901	10.0967	0.000369786	0.0032665
BAD	-0.22009	-0.431183	-0.335731	NA	NA	NA	NA	NA	NA	NA	NA	NA	NA	NA	NA	NA	NA	NA	NA	NA	NA	NA	NA	NA	NA	NA	NA	NA	NA	NA	NA	NA	NA	NA	NA	NA	NA
BAG1	0.366399	0.575526	1.00435	yes	NA	NA	NA	NA	NA	NA	NA	NA	NA	NA	NA	NA	NA	NA	NA	NA	NA	NA	NA	NA	NA	NA	NA	NA	0.491201	0.950798	0.707107	-0.18815	-0.41654	5.75295	7.6976	0.00136334	0.00830483
BAG2	-0.0945584	0.126382	1.05172	NA	NA	NA	NA	NA	NA	NA	NA	NA	NA	NA	NA	NA	NA	NA	NA	NA	NA	NA	NA	NA	NA	NA	NA	NA	NA	NA	NA	NA	NA	NA	NA	NA	NA
BAG3	-0.0511078	-0.0241253	-1.20349	yes	NA	NA	NA	NA	NA	NA	NA	NA	NA	NA	NA	NA	NA	NA	NA	NA	NA	NA	NA	NA	NA	NA	NA	NA	-0.26414	-1.90077	-0.497107	0.406598	0.371457	5.84577	7.53661	0.00150256	0.00886561
BAG4	0.426567	0.526288	0.313504	NA	NA	NA	NA	NA	NA	NA	NA	NA	NA	NA	NA	NA	NA	NA	NA	NA	NA	NA	NA	NA	NA	NA	NA	NA	NA	NA	NA	NA	NA	NA	NA	NA	NA
BAG5	0.191352	0.110831	0.287241	NA	NA	NA	NA	NA	NA	NA	NA	NA	NA	NA	NA	NA	NA	NA	NA	NA	NA	NA	NA	NA	NA	NA	NA	NA	NA	NA	NA	NA	NA	NA	NA	NA	NA
BAHCC1	0.197627	0.406535	1.34491	NA	0.844775	6.89684	16.0222	0.00669354	0.045195	Human	Yes_AST	Yes	NA	NA	NA	NA	NA	NA	NA	NA	NA	NA	NA	NA	NA	NA	NA	NA	NA	NA	NA	NA	NA	NA	NA	NA	NA
BAHD1	-0.0206129	0.0467343	-0.497141	NA	NA	NA	NA	NA	NA	NA	NA	NA	NA	NA	NA	NA	NA	NA	NA	NA	NA	NA	NA	NA	NA	NA	NA	NA	NA	NA	NA	NA	NA	NA	NA	NA	NA
BAIAP2	-0.239892	-0.204216	-0.669021	NA	NA	NA	NA	NA	NA	NA	NA	NA	NA	NA	NA	NA	NA	NA	NA	NA	NA	NA	NA	NA	NA	NA	NA	NA	NA	NA	NA	NA	NA	NA	NA	NA	NA
BAIAP2L2	0.0240893	0.00766234	0.301423	NA	NA	NA	NA	NA	NA	NA	NA	NA	NA	NA	NA	NA	NA	NA	NA	NA	NA	NA	NA	NA	NA	NA	NA	NA	NA	NA	NA	NA	NA	NA	NA	NA	NA
BAIAP3	0.380074	-0.00766234	0.0503388	NA	NA	NA	NA	NA	NA	NA	NA	NA	NA	NA	NA	NA	NA	NA	NA	NA	NA	NA	NA	NA	NA	NA	NA	NA	NA	NA	NA	NA	NA	NA	NA	NA	NA
BAK1	-1.16893	-1.29371	-0.574914	yes	NA	NA	NA	NA	NA	NA	NA	NA	NA	NA	NA	NA	NA	NA	NA	NA	NA	NA	NA	NA	NA	NA	NA	NA	0.130858	0.324515	-0.646568	-0.589974	-0.656809	4.23774	7.57067	0.0014718	0.00875291
BAMBI	-0.742037	-0.0566451	0.28681	NA	NA	NA	NA	NA	NA	NA	NA	NA	NA	NA	NA	NA	NA	NA	NA	NA	NA	NA	NA	NA	NA	NA	NA	NA	NA	NA	NA	NA	NA	NA	NA	NA	NA
BANF1	-0.753961	-0.306567	-0.0108962	NA	NA	NA	NA	NA	NA	NA	NA	NA	NA	NA	NA	NA	NA	NA	NA	NA	NA	NA	NA	NA	NA	NA	NA	NA	NA	NA	NA	NA	NA	NA	NA	NA	NA
BANP	-0.0143955	0.146918	0.547798	NA	NA	NA	NA	NA	NA	NA	NA	NA	NA	NA	NA	NA	NA	NA	NA	NA	NA	NA	NA	NA	NA	NA	NA	NA	NA	NA	NA	NA	NA	NA	NA	NA	NA
BAP1	0.0859339	0.720174	0.791087	yes	NA	NA	NA	NA	NA	NA	NA	NA	NA	NA	NA	NA	NA	NA	NA	NA	NA	NA	NA	NA	NA	NA	NA	NA	-0.120591	0.482551	0.343857	0.136808	-0.246245	7.4567	6.26831	0.00340673	0.0155003
BARD1	0.0471946	-0.0671173	0.35059	NA	NA	NA	NA	NA	NA	NA	NA	NA	NA	NA	NA	NA	NA	NA	NA	NA	NA	NA	NA	NA	NA	NA	NA	NA	NA	NA	NA	NA	NA	NA	NA	NA	NA
BARHL1	-0.369404	NA	0.308679	NA	NA	NA	NA	NA	NA	NA	NA	NA	NA	NA	NA	NA	NA	NA	NA	NA	NA	NA	NA	NA	NA	NA	NA	NA	NA	NA	NA	NA	NA	NA	NA	NA	NA
BARHL2	0.400696	NA	NA	NA	NA	NA	NA	NA	NA	NA	NA	NA	NA	NA	NA	NA	NA	NA	NA	NA	NA	NA	NA	NA	NA	NA	NA	NA	NA	NA	NA	NA	NA	NA	NA	NA	NA
BARX1	-0.924091	NA	NA	NA	NA	NA	NA	NA	NA	NA	NA	NA	NA	NA	NA	NA	NA	NA	NA	NA	NA	NA	NA	NA	NA	NA	NA	NA	NA	NA	NA	NA	NA	NA	NA	NA	NA
BASP1	0.457545	0.776548	1.49825	yes	0.829632	8.14911	20.5225	0.00370166	0.0317507	Human	Yes_AST	Yes	NA	NA	NA	NA	NA	NA	NA	NA	NA	NA	NA	NA	NA	NA	NA	NA	0.496156	1.27727	0.839684	0.116422	-0.125425	8.7779	7.9805	0.001153	0.00733196
BATF2	NA	NA	-1.1753	NA	NA	NA	NA	NA	NA	NA	NA	NA	NA	NA	NA	NA	NA	NA	NA	NA	NA	NA	NA	NA	NA	NA	NA	NA	NA	NA	NA	NA	NA	NA	NA	NA	NA
BATF3	NA	0.166655	-0.703275	NA	NA	NA	NA	NA	NA	NA	NA	NA	NA	NA	NA	NA	NA	NA	NA	NA	NA	NA	NA	NA	NA	NA	NA	NA	NA	NA	NA	NA	NA	NA	NA	NA	NA
BAZ1A	0.158713	0.0227303	0.632842	NA	NA	NA	NA	NA	NA	NA	NA	NA	NA	NA	NA	NA	NA	NA	NA	NA	NA	NA	NA	NA	NA	NA	NA	NA	NA	NA	NA	NA	NA	NA	NA	NA	NA
BAZ1B	-0.0125143	-0.097117	0.347635	NA	NA	NA	NA	NA	NA	NA	NA	NA	NA	NA	NA	NA	NA	NA	NA	NA	NA	NA	NA	NA	NA	NA	NA	NA	NA	NA	NA	NA	NA	NA	NA	NA	NA
BAZ2A	0.802979	0.79044	0.576474	yes	NA	NA	NA	NA	NA	NA	NA	NA	NA	NA	NA	NA	NA	NA	NA	NA	NA	NA	NA	NA	NA	NA	NA	NA	7.27775e-05	0.927644	0.626096	0.211541	0.0101826	7.62067	6.82851	0.00234456	0.0121951
BAZ2B	0.178861	-0.0127154	-0.479478	yes	NA	NA	NA	NA	NA	NA	NA	NA	NA	NA	NA	NA	NA	NA	NA	NA	NA	NA	NA	NA	NA	NA	NA	NA	0.153225	0.755265	-0.301275	0.263622	0.499815	7.2359	5.49116	0.00592992	0.0226763
BBIP1	0.136178	0.0979564	-0.398212	NA	NA	NA	NA	NA	NA	NA	NA	NA	NA	NA	NA	NA	NA	NA	NA	NA	NA	NA	NA	NA	NA	NA	NA	NA	NA	NA	NA	NA	NA	NA	NA	NA	NA
BBOF1	-0.0662237	-0.909771	-0.3945	NA	NA	NA	NA	NA	NA	NA	NA	NA	NA	NA	NA	NA	NA	NA	NA	NA	NA	NA	NA	NA	NA	NA	NA	NA	NA	NA	NA	NA	NA	NA	NA	NA	NA
BBOX1	-0.533577	0.108414	-0.299189	NA	NA	NA	NA	NA	NA	NA	NA	NA	NA	NA	NA	NA	NA	NA	NA	NA	NA	NA	NA	NA	NA	NA	NA	NA	NA	NA	NA	NA	NA	NA	NA	NA	NA
BBS10	0.449327	-0.0480793	-1.3644	NA	-0.585697	5.62574	16.4978	0.00625168	0.0432114	Chimpanzee	Yes_AST	Yes	NA	NA	NA	NA	NA	NA	NA	NA	NA	NA	NA	NA	NA	NA	NA	NA	NA	NA	NA	NA	NA	NA	NA	NA	NA
BBS12	-0.0208655	-0.250855	-0.479954	NA	NA	NA	NA	NA	NA	NA	NA	NA	NA	NA	NA	NA	NA	NA	NA	NA	NA	NA	NA	NA	NA	NA	NA	NA	NA	NA	NA	NA	NA	NA	NA	NA	NA
BBS2	0.660947	0.0458017	-0.24846	NA	NA	NA	NA	NA	NA	NA	NA	NA	NA	NA	NA	NA	NA	NA	NA	NA	NA	NA	NA	NA	NA	NA	NA	NA	NA	NA	NA	NA	NA	NA	NA	NA	NA
BBS4	0.0703053	-0.262852	-0.693252	NA	NA	NA	NA	NA	NA	NA	NA	NA	NA	NA	NA	NA	NA	NA	NA	NA	NA	NA	NA	NA	NA	NA	NA	NA	NA	NA	NA	NA	NA	NA	NA	NA	NA
BBS5	-0.0621564	-0.380649	-0.622016	NA	NA	NA	NA	NA	NA	NA	NA	NA	NA	NA	NA	NA	NA	NA	NA	NA	NA	NA	NA	NA	NA	NA	NA	NA	NA	NA	NA	NA	NA	NA	NA	NA	NA
BBS7	0.389785	0.0391348	-0.12906	NA	NA	NA	NA	NA	NA	NA	NA	NA	NA	NA	NA	NA	NA	NA	NA	NA	NA	NA	NA	NA	NA	NA	NA	NA	NA	NA	NA	NA	NA	NA	NA	NA	NA
BBS9	0.415974	0.222293	-0.915829	NA	NA	NA	NA	NA	NA	NA	NA	NA	NA	NA	NA	NA	NA	NA	NA	NA	NA	NA	NA	NA	NA	NA	NA	NA	NA	NA	NA	NA	NA	NA	NA	NA	NA
BBX	1.92197	1.78462	0.576118	yes	NA	NA	NA	NA	NA	NA	NA	NA	1.38766	6.97712	44.6407	0.000567061	0.0164202	Human	Yes_NEU	Yes	1.86088	6.6459	37.4402	0.000622301	0.0119683	Human	Yes_NPC	Yes	-0.32268	-1.01194	0.488953	0.896028	1.35572	6.83737	16.4741	2.78723e-05	0.000428481
BCAM	-0.652745	-0.669792	-1.48476	yes	-2.12873	5.23882	20.0959	0.00389723	0.0327525	Chimpanzee	Yes_AST	Yes	NA	NA	NA	NA	NA	NA	NA	NA	NA	NA	NA	NA	NA	NA	NA	NA	-0.915672	-0.998464	-2.1202	0.893292	1.13423	4.8704	6.49142	0.00292853	0.0140086
BCAN	-1.35671	-1.6626	-0.505762	yes	NA	NA	NA	NA	NA	NA	NA	NA	-2.23303	9.22194	37.0119	0.000929739	0.0217469	Chimpanzee	Yes_NEU	Yes	-5.40847	7.03855	17.9902	0.00444995	0.0439839	Chimpanzee	Yes_NPC	Yes	0.521639	-1.83126	-2.648	0.411115	-2.79563	8.68357	4.34325	0.0147044	0.0424456
BCAP29	-2.92051	-3.41739	-2.74053	yes	-6.08087	6.04424	114.007	3.29641e-05	0.00181747	Chimpanzee	Yes_AST	Yes	-6.4782	5.5943	529.808	4.90018e-07	0.000382481	Chimpanzee	Yes_NEU	Yes	-5.46841	5.21164	136.719	1.24452e-05	0.00120086	Chimpanzee	Yes_NPC	Yes	-0.37053	-1.1954	-6.07875	-0.403618	0.594446	5.70232	91.5493	8.26566e-10	1.47611e-07
BCAR1	-2.99332	-2.04399	-3.47963	yes	-4.38011	6.64452	320.521	1.48582e-06	0.000331412	Chimpanzee	Yes_AST	Yes	-4.43814	6.75503	64.3023	0.000210916	0.00903671	Chimpanzee	Yes_NEU	Yes	-4.94153	6.72485	146.921	9.92176e-06	0.00101549	Chimpanzee	Yes_NPC	Yes	0.187703	-0.244727	-4.36938	-0.0740896	-0.594599	6.72537	59.2453	1.31571e-08	1.08568e-06
BCAR3	-0.80216	-0.235251	0.455701	NA	NA	NA	NA	NA	NA	NA	NA	NA	NA	NA	NA	NA	NA	NA	NA	NA	NA	NA	NA	NA	NA	NA	NA	NA	NA	NA	NA	NA	NA	NA	NA	NA	NA
BCAS1	-0.762929	-0.124123	-1.03035	NA	NA	NA	NA	NA	NA	NA	NA	NA	NA	NA	NA	NA	NA	NA	NA	NA	NA	NA	NA	NA	NA	NA	NA	NA	NA	NA	NA	NA	NA	NA	NA	NA	NA
BCAS2	0.0206129	0.0680905	0.0900354	NA	NA	NA	NA	NA	NA	NA	NA	NA	NA	NA	NA	NA	NA	NA	NA	NA	NA	NA	NA	NA	NA	NA	NA	NA	NA	NA	NA	NA	NA	NA	NA	NA	NA
BCAS3	0.505435	0.179331	-0.365723	NA	NA	NA	NA	NA	NA	NA	NA	NA	NA	NA	NA	NA	NA	NA	NA	NA	NA	NA	NA	NA	NA	NA	NA	NA	NA	NA	NA	NA	NA	NA	NA	NA	NA
BCAS4	1.4149	0.222769	0.0495292	NA	NA	NA	NA	NA	NA	NA	NA	NA	NA	NA	NA	NA	NA	NA	NA	NA	1.68517	3.47252	19.4679	0.00364691	0.0384685	Human	Yes_NPC	Yes	NA	NA	NA	NA	NA	NA	NA	NA	NA
BCAT1	2.69863	1.84817	1.75819	yes	4.48609	7.70758	30.0081	0.00140885	0.0174506	Human	Yes_AST	Yes	3.6577	6.80789	47.8501	0.000470974	0.0141849	Human	Yes_NEU	Yes	3.63978	7.00748	97.8347	3.53657e-05	0.00200156	Human	Yes_NPC	Yes	-0.0460645	0.262685	4.49362	-0.837112	-0.869629	7.25289	21.0258	7.02778e-06	0.000146789
BCAT2	-0.366711	-1.11798	0.00848964	yes	NA	NA	NA	NA	NA	NA	NA	NA	NA	NA	NA	NA	NA	NA	NA	NA	NA	NA	NA	NA	NA	NA	NA	NA	0.589445	-0.0411393	0.0203067	-1.22223	-0.610072	5.07932	4.07261	0.0185441	0.0497728
BCCIP	0.89025	1.06804	1.33903	yes	1.12704	5.86904	15.8387	0.00687514	0.0458111	Human	Yes_AST	Yes	NA	NA	NA	NA	NA	NA	NA	NA	NA	NA	NA	NA	NA	NA	NA	NA	-0.0364058	0.315955	1.13664	-0.314657	-0.141263	5.85129	7.25275	0.00178975	0.0100826
BCDIN3D	-0.697073	-0.508082	-1.49303	yes	-1.27488	3.60089	20.3623	0.00377353	0.0321346	Chimpanzee	Yes_AST	Yes	NA	NA	NA	NA	NA	NA	NA	NA	NA	NA	NA	NA	NA	NA	NA	NA	-0.0511261	0.189946	-1.26616	0.574895	0.484836	3.80625	9.09466	0.000618724	0.00470416
BCHE	0.277297	-0.359824	0.0864844	NA	NA	NA	NA	NA	NA	NA	NA	NA	NA	NA	NA	NA	NA	NA	NA	NA	NA	NA	NA	NA	NA	NA	NA	NA	NA	NA	NA	NA	NA	NA	NA	NA	NA
BCKDHB	1.02671	0.662506	1.49553	yes	1.53166	4.7855	20.4492	0.00373429	0.0319498	Human	Yes_AST	Yes	NA	NA	NA	NA	NA	NA	NA	NA	NA	NA	NA	NA	NA	NA	NA	NA	-0.241227	-0.0141406	1.53968	-0.0311742	-0.443858	4.60148	5.40842	0.00630728	0.0235233
BCKDK	-0.702235	-0.922259	-0.585011	yes	NA	NA	NA	NA	NA	NA	NA	NA	NA	NA	NA	NA	NA	NA	NA	NA	NA	NA	NA	NA	NA	NA	NA	NA	-0.234975	-0.565387	-0.352471	-0.358117	-0.474718	6.21723	6.60352	0.00271757	0.0134078
BCL11A	0.119377	0.413572	0.314388	NA	NA	NA	NA	NA	NA	NA	NA	NA	NA	NA	NA	NA	NA	NA	NA	NA	NA	NA	NA	NA	NA	NA	NA	NA	NA	NA	NA	NA	NA	NA	NA	NA	NA
BCL11B	-0.141017	0.180389	0.629923	NA	NA	NA	NA	NA	NA	NA	NA	NA	NA	NA	NA	NA	NA	NA	NA	NA	NA	NA	NA	NA	NA	NA	NA	NA	NA	NA	NA	NA	NA	NA	NA	NA	NA
BCL2	1.13271	1.29173	2.84838	yes	3.51248	4.53531	139.704	1.80608e-05	0.00141783	Human	Yes_AST	Yes	NA	NA	NA	NA	NA	NA	NA	NA	NA	NA	NA	NA	NA	NA	NA	NA	1.3257	2.06771	3.5231	-0.616576	-1.86962	4.96567	17.0086	2.33428e-05	0.000375553
BCL2L1	0.657552	0.770646	0.861242	yes	NA	NA	NA	NA	NA	NA	NA	NA	NA	NA	NA	NA	NA	NA	NA	NA	NA	NA	NA	NA	NA	NA	NA	NA	0.300792	0.962294	0.753332	0.163746	-0.124947	5.9108	6.34781	0.00322677	0.0149473
BCL2L11	-0.357354	-0.244189	-0.53929	yes	NA	NA	NA	NA	NA	NA	NA	NA	NA	NA	NA	NA	NA	NA	NA	NA	NA	NA	NA	NA	NA	NA	NA	NA	-0.917501	-1.55969	-0.75462	0.294517	0.248812	5.92886	4.91181	0.00924261	0.0306416
BCL2L12	-0.0309336	0.0192385	0.936172	NA	NA	NA	NA	NA	NA	NA	NA	NA	NA	NA	NA	NA	NA	NA	NA	NA	NA	NA	NA	NA	NA	NA	NA	NA	NA	NA	NA	NA	NA	NA	NA	NA	NA
BCL2L13	0.483394	-0.11971	-1.09274	NA	NA	NA	NA	NA	NA	NA	NA	NA	NA	NA	NA	NA	NA	NA	NA	NA	NA	NA	NA	NA	NA	NA	NA	NA	NA	NA	NA	NA	NA	NA	NA	NA	NA
BCL2L15	-0.681556	-0.540847	NA	NA	NA	NA	NA	NA	NA	NA	NA	NA	NA	NA	NA	NA	NA	NA	NA	NA	NA	NA	NA	NA	NA	NA	NA	NA	NA	NA	NA	NA	NA	NA	NA	NA	NA
BCL2L2-PABPN1	-3.53957	-2.90786	-3.50564	yes	-9.01055	6.9394	340.342	1.2383e-06	0.000312146	Chimpanzee	Yes_AST	Yes	-8.09738	6.96939	235.871	5.23436e-06	0.00123634	Chimpanzee	Yes_NEU	Yes	-8.70441	7.84255	310.44	9.13198e-07	0.000288687	Chimpanzee	Yes_NPC	Yes	0.101684	0.539016	-8.99405	0.890368	0.264383	7.27387	151.891	3.13857e-11	1.91712e-08
BCL3	0.0291988	0.0237403	-0.25299	yes	NA	NA	NA	NA	NA	NA	NA	NA	NA	NA	NA	NA	NA	NA	NA	NA	NA	NA	NA	NA	NA	NA	NA	NA	-0.733698	-3.6	-0.399695	0.538482	0.510779	3.81757	6.45826	0.00299448	0.0142414
BCL6	-0.101198	-0.223823	-1.7107	yes	-1.69976	6.22727	28.0887	0.00167407	0.019467	Chimpanzee	Yes_AST	Yes	NA	NA	NA	NA	NA	NA	NA	NA	NA	NA	NA	NA	NA	NA	NA	NA	-0.25956	-2.26571	-1.68807	0.974726	1.40228	5.92777	6.57424	0.00277095	0.0135822
BCL6B	NA	NA	0.107255	NA	NA	NA	NA	NA	NA	NA	NA	NA	NA	NA	NA	NA	NA	NA	NA	NA	NA	NA	NA	NA	NA	NA	NA	NA	NA	NA	NA	NA	NA	NA	NA	NA	NA
BCL7A	-2.5127	-0.651768	-2.45827	yes	-1.83781	5.4499	77.7453	0.00010077	0.00348117	Chimpanzee	Yes_AST	Yes	NA	NA	NA	NA	NA	NA	NA	NA	-2.12658	7.08399	77.9102	7.12212e-05	0.00307112	Chimpanzee	Yes_NPC	Yes	0.10874	1.42203	-1.82955	0.152555	-0.313401	6.14034	14.1455	6.40978e-05	0.000841676
BCL7B	0.014199	-0.00517348	-0.120744	NA	NA	NA	NA	NA	NA	NA	NA	NA	NA	NA	NA	NA	NA	NA	NA	NA	NA	NA	NA	NA	NA	NA	NA	NA	NA	NA	NA	NA	NA	NA	NA	NA	NA
BCL7C	-0.786348	-0.253087	0.164931	NA	NA	NA	NA	NA	NA	NA	NA	NA	NA	NA	NA	NA	NA	NA	NA	NA	NA	NA	NA	NA	NA	NA	NA	NA	NA	NA	NA	NA	NA	NA	NA	NA	NA
BCL9	0.188515	0.0671309	0.28876	yes	NA	NA	NA	NA	NA	NA	NA	NA	NA	NA	NA	NA	NA	NA	NA	NA	NA	NA	NA	NA	NA	NA	NA	NA	-0.0841444	0.499086	0.222022	-0.150555	0.0257499	7.36753	4.18218	0.0168664	0.0468318
BCL9L	-0.538696	-0.178926	-0.821862	NA	NA	NA	NA	NA	NA	NA	NA	NA	NA	NA	NA	NA	NA	NA	NA	NA	NA	NA	NA	NA	NA	NA	NA	NA	NA	NA	NA	NA	NA	NA	NA	NA	NA
BCLAF1	-0.260878	-0.626287	-0.364003	NA	NA	NA	NA	NA	NA	NA	NA	NA	NA	NA	NA	NA	NA	NA	NA	NA	NA	NA	NA	NA	NA	NA	NA	NA	NA	NA	NA	NA	NA	NA	NA	NA	NA
BCLAF3	0.19635	-0.166433	-0.817312	NA	NA	NA	NA	NA	NA	NA	NA	NA	NA	NA	NA	NA	NA	NA	NA	NA	NA	NA	NA	NA	NA	NA	NA	NA	NA	NA	NA	NA	NA	NA	NA	NA	NA
BCO1	NA	-0.039517	-0.281681	NA	NA	NA	NA	NA	NA	NA	NA	NA	NA	NA	NA	NA	NA	NA	NA	NA	NA	NA	NA	NA	NA	NA	NA	NA	NA	NA	NA	NA	NA	NA	NA	NA	NA
BCO2	-0.329083	-1.57558	-1.28701	yes	NA	NA	NA	NA	NA	NA	NA	NA	-3.00681	2.33473	32.2998	0.00132264	0.0265718	Chimpanzee	Yes_NEU	Yes	NA	NA	NA	NA	NA	NA	NA	NA	0.687346	-1.83068	-2.6324	-0.379099	1.79349	1.822	15.7211	3.608e-05	0.000529926
BCORL1	0.498769	0.177807	0.284068	NA	NA	NA	NA	NA	NA	NA	NA	NA	NA	NA	NA	NA	NA	NA	NA	NA	NA	NA	NA	NA	NA	NA	NA	NA	NA	NA	NA	NA	NA	NA	NA	NA	NA
BCR	0.258899	0.358897	0.0130161	NA	NA	NA	NA	NA	NA	NA	NA	NA	NA	NA	NA	NA	NA	NA	NA	NA	NA	NA	NA	NA	NA	NA	NA	NA	NA	NA	NA	NA	NA	NA	NA	NA	NA
BCS1L	-0.985789	-0.860762	-0.835825	yes	NA	NA	NA	NA	NA	NA	NA	NA	NA	NA	NA	NA	NA	NA	NA	NA	NA	NA	NA	NA	NA	NA	NA	NA	-0.0536747	0.261505	-0.640744	-0.137245	-0.436013	5.51254	5.58628	0.0055276	0.0215132
BDH1	-0.4178	-0.186719	NA	NA	NA	NA	NA	NA	NA	NA	NA	NA	NA	NA	NA	NA	NA	NA	NA	NA	NA	NA	NA	NA	NA	NA	NA	NA	NA	NA	NA	NA	NA	NA	NA	NA	NA
BDH2	-0.37305	-0.0310983	-0.631376	NA	NA	NA	NA	NA	NA	NA	NA	NA	NA	NA	NA	NA	NA	NA	NA	NA	NA	NA	NA	NA	NA	NA	NA	NA	NA	NA	NA	NA	NA	NA	NA	NA	NA
BDKRB2	-0.559248	0.438049	-0.0756335	NA	NA	NA	NA	NA	NA	NA	NA	NA	NA	NA	NA	NA	NA	NA	NA	NA	NA	NA	NA	NA	NA	NA	NA	NA	NA	NA	NA	NA	NA	NA	NA	NA	NA
BDNF	-0.206503	1.15442	0.237367	yes	NA	NA	NA	NA	NA	NA	NA	NA	NA	NA	NA	NA	NA	NA	NA	NA	NA	NA	NA	NA	NA	NA	NA	NA	-0.234605	-0.704884	0.389777	1.63027	-1.14515	2.06389	9.37184	0.000534487	0.00426435
BEAN1	-1.19269	-0.445742	-0.135287	NA	NA	NA	NA	NA	NA	NA	NA	NA	NA	NA	NA	NA	NA	NA	NA	NA	NA	NA	NA	NA	NA	NA	NA	NA	NA	NA	NA	NA	NA	NA	NA	NA	NA
BECN1	1.51941	1.26288	1.76084	yes	1.09514	4.99439	30.1266	0.00139437	0.0173443	Human	Yes_AST	Yes	NA	NA	NA	NA	NA	NA	NA	NA	1.34619	4.67897	22.2916	0.00257144	0.0302408	Human	Yes_NPC	Yes	-0.248577	-0.459412	1.10446	0.363369	0.222312	4.90834	17.484	2.00139e-05	0.000329415
BEND3	0.23808	0.147885	0.70914	yes	NA	NA	NA	NA	NA	NA	NA	NA	NA	NA	NA	NA	NA	NA	NA	NA	NA	NA	NA	NA	NA	NA	NA	NA	0.444353	2.01358	1.15409	-0.775326	-0.852228	5.1923	6.08514	0.00386692	0.0169599
BEND4	1.07713	0.481086	1.38523	yes	4.35123	2.21062	17.0356	0.00579735	0.0411883	Human	Yes_AST	Yes	NA	NA	NA	NA	NA	NA	NA	NA	NA	NA	NA	NA	NA	NA	NA	NA	2.62433	3.05216	4.3583	-1.19927	-2.57765	3.09535	4.19048	0.0167466	0.0465593
BEND5	-0.166429	0.0673772	-0.711431	yes	NA	NA	NA	NA	NA	NA	NA	NA	NA	NA	NA	NA	NA	NA	NA	NA	NA	NA	NA	NA	NA	NA	NA	NA	0.0240441	0.840217	-0.593983	0.734047	0.298407	4.65668	5.08162	0.00809157	0.0279772
BEND6	-0.547305	-0.811414	-0.33034	yes	NA	NA	NA	NA	NA	NA	NA	NA	NA	NA	NA	NA	NA	NA	NA	NA	NA	NA	NA	NA	NA	NA	NA	NA	-0.135213	-2.58775	-0.876178	-0.563889	-0.551635	5.06127	5.92479	0.00432889	0.0182819
BEND7	1.92197	0.656051	1.55723	yes	1.55561	4.26674	22.6515	0.00289796	0.0277188	Human	Yes_AST	Yes	NA	NA	NA	NA	NA	NA	NA	NA	2.1237	4.70854	37.4207	0.000623224	0.0119683	Human	Yes_NPC	Yes	-0.135077	0.0855589	1.56708	-0.0799281	0.543011	4.33439	8.57812	0.000819873	0.00579099
BEST1	0.108743	-0.316812	-0.993169	NA	NA	NA	NA	NA	NA	NA	NA	NA	NA	NA	NA	NA	NA	NA	NA	NA	NA	NA	NA	NA	NA	NA	NA	NA	NA	NA	NA	NA	NA	NA	NA	NA	NA
BEST2	-0.884515	NA	NA	NA	NA	NA	NA	NA	NA	NA	NA	NA	NA	NA	NA	NA	NA	NA	NA	NA	NA	NA	NA	NA	NA	NA	NA	NA	NA	NA	NA	NA	NA	NA	NA	NA	NA
BEST3	NA	NA	-0.206611	NA	NA	NA	NA	NA	NA	NA	NA	NA	NA	NA	NA	NA	NA	NA	NA	NA	NA	NA	NA	NA	NA	NA	NA	NA	NA	NA	NA	NA	NA	NA	NA	NA	NA
BEST4	-0.263308	-0.198211	0.020885	NA	NA	NA	NA	NA	NA	NA	NA	NA	NA	NA	NA	NA	NA	NA	NA	NA	NA	NA	NA	NA	NA	NA	NA	NA	NA	NA	NA	NA	NA	NA	NA	NA	NA
BET1	1.08657	0.762239	1.32471	yes	1.16496	4.27654	15.4801	0.00724936	0.0473465	Human	Yes_AST	Yes	NA	NA	NA	NA	NA	NA	NA	NA	NA	NA	NA	NA	NA	NA	NA	NA	0.0431024	-0.475485	1.17233	0.360312	0.218921	4.30397	6.6097	0.00270646	0.0133886
BEX1	0.0833225	0.163166	0.526429	NA	NA	NA	NA	NA	NA	NA	NA	NA	NA	NA	NA	NA	NA	NA	NA	NA	NA	NA	NA	NA	NA	NA	NA	NA	NA	NA	NA	NA	NA	NA	NA	NA	NA
BEX2	-0.0865751	-0.0788117	-1.58482	NA	-1.19806	4.6095	23.5934	0.00261602	0.0260123	Chimpanzee	Yes_AST	Yes	NA	NA	NA	NA	NA	NA	NA	NA	NA	NA	NA	NA	NA	NA	NA	NA	NA	NA	NA	NA	NA	NA	NA	NA	NA
BEX4	1.39324	0.604247	1.56415	yes	0.628719	6.26351	22.8976	0.00282054	0.0272801	Human	Yes_AST	Yes	NA	NA	NA	NA	NA	NA	NA	NA	1.02251	6.44117	18.9556	0.00390205	0.0404357	Human	Yes_NPC	Yes	-0.0625431	-0.0723169	0.638296	0.0971966	0.365091	6.30501	6.76883	0.00243745	0.0124784
BEX5	0.18191	0.120218	0.106774	NA	NA	NA	NA	NA	NA	NA	NA	NA	NA	NA	NA	NA	NA	NA	NA	NA	NA	NA	NA	NA	NA	NA	NA	NA	NA	NA	NA	NA	NA	NA	NA	NA	NA
BFAR	-3.72922	-3.4576	NA	NA	NA	NA	NA	NA	NA	NA	NA	NA	-8.82642	4.1172	636.402	2.85615e-07	0.000348662	Chimpanzee	Yes_NEU	Yes	-9.3204	4.75678	418.452	3.48645e-07	0.000186545	Chimpanzee	Yes_NPC	Yes	NA	NA	NA	NA	NA	NA	NA	NA	NA
BFSP1	0.00629074	0.303875	-0.00801058	NA	NA	NA	NA	NA	NA	NA	NA	NA	NA	NA	NA	NA	NA	NA	NA	NA	NA	NA	NA	NA	NA	NA	NA	NA	NA	NA	NA	NA	NA	NA	NA	NA	NA
BGN	-0.992208	0.360478	0.263417	NA	NA	NA	NA	NA	NA	NA	NA	NA	NA	NA	NA	NA	NA	NA	NA	NA	NA	NA	NA	NA	NA	NA	NA	NA	NA	NA	NA	NA	NA	NA	NA	NA	NA
BHLHE23	0.50261	NA	0.990196	NA	NA	NA	NA	NA	NA	NA	NA	NA	NA	NA	NA	NA	NA	NA	NA	NA	NA	NA	NA	NA	NA	NA	NA	NA	NA	NA	NA	NA	NA	NA	NA	NA	NA
BHLHE40	-0.417384	-0.0276314	-1.18221	yes	NA	NA	NA	NA	NA	NA	NA	NA	NA	NA	NA	NA	NA	NA	NA	NA	NA	NA	NA	NA	NA	NA	NA	NA	-0.551626	-3.67716	-1.55422	1.40189	-0.77912	6.15302	5.42484	0.00623026	0.0233531
BHLHE41	-0.0694131	-0.145725	-0.0679745	NA	NA	NA	NA	NA	NA	NA	NA	NA	NA	NA	NA	NA	NA	NA	NA	NA	NA	NA	NA	NA	NA	NA	NA	NA	NA	NA	NA	NA	NA	NA	NA	NA	NA
BHMT	-0.702235	NA	-1.25651	NA	NA	NA	NA	NA	NA	NA	NA	NA	NA	NA	NA	NA	NA	NA	NA	NA	NA	NA	NA	NA	NA	NA	NA	NA	NA	NA	NA	NA	NA	NA	NA	NA	NA
BICC1	-0.0389263	0.430744	0.553882	NA	NA	NA	NA	NA	NA	NA	NA	NA	NA	NA	NA	NA	NA	NA	NA	NA	NA	NA	NA	NA	NA	NA	NA	NA	NA	NA	NA	NA	NA	NA	NA	NA	NA
BICD1	1.2113	0.164962	0.0206436	NA	NA	NA	NA	NA	NA	NA	NA	NA	NA	NA	NA	NA	NA	NA	NA	NA	NA	NA	NA	NA	NA	NA	NA	NA	NA	NA	NA	NA	NA	NA	NA	NA	NA
BICD2	1.62235	1.64838	1.45124	yes	0.871743	6.42631	18.9766	0.00447998	0.0353802	Human	Yes_AST	Yes	1.10897	6.53719	36.2018	0.000984952	0.0224711	Human	Yes_NEU	Yes	1.40157	6.65528	25.4628	0.00180785	0.0238588	Human	Yes_NPC	Yes	0.0282086	-0.0978921	0.881627	0.223685	0.500455	6.54715	17.9351	1.73508e-05	0.000291858
BICDL1	0.0601001	0.0511527	0.711955	yes	NA	NA	NA	NA	NA	NA	NA	NA	NA	NA	NA	NA	NA	NA	NA	NA	NA	NA	NA	NA	NA	NA	NA	NA	3.74527	5.34846	1.45997	-1.00744	-1.23897	4.12705	5.65409	0.0052598	0.0208455
BICRAL	0.127587	0.115821	-0.400054	NA	NA	NA	NA	NA	NA	NA	NA	NA	NA	NA	NA	NA	NA	NA	NA	NA	NA	NA	NA	NA	NA	NA	NA	NA	NA	NA	NA	NA	NA	NA	NA	NA	NA
BID	-0.176308	-0.112662	-0.254883	NA	NA	NA	NA	NA	NA	NA	NA	NA	NA	NA	NA	NA	NA	NA	NA	NA	NA	NA	NA	NA	NA	NA	NA	NA	NA	NA	NA	NA	NA	NA	NA	NA	NA
BIN1	0.0587765	0.250231	0.0644621	NA	NA	NA	NA	NA	NA	NA	NA	NA	NA	NA	NA	NA	NA	NA	NA	NA	NA	NA	NA	NA	NA	NA	NA	NA	NA	NA	NA	NA	NA	NA	NA	NA	NA
BIN3	-0.820929	-0.866097	-1.09878	yes	NA	NA	NA	NA	NA	NA	NA	NA	NA	NA	NA	NA	NA	NA	NA	NA	NA	NA	NA	NA	NA	NA	NA	NA	-0.0642032	0.197081	-0.738717	-0.0107555	-0.0330779	4.467	10.7046	0.00027556	0.00261553
BIRC2	0.25694	-0.00354783	-0.683718	NA	NA	NA	NA	NA	NA	NA	NA	NA	NA	NA	NA	NA	NA	NA	NA	NA	NA	NA	NA	NA	NA	NA	NA	NA	NA	NA	NA	NA	NA	NA	NA	NA	NA
BIRC3	-0.0890235	0.06713	-1.43328	NA	-4.01448	1.31279	18.4762	0.00477798	0.0368738	Chimpanzee	Yes_AST	Yes	NA	NA	NA	NA	NA	NA	NA	NA	NA	NA	NA	NA	NA	NA	NA	NA	NA	NA	NA	NA	NA	NA	NA	NA	NA
BIRC5	0.0437157	-0.0959065	1.63906	yes	1.4001	7.11224	25.4974	0.00214815	0.0229582	Human	Yes_AST	Yes	NA	NA	NA	NA	NA	NA	NA	NA	NA	NA	NA	NA	NA	NA	NA	NA	-0.365569	0.91493	1.40911	-1.61557	-1.31095	6.82422	9.3452	0.000541983	0.00430812
BIRC6	-0.0529347	0.0490907	-0.0595148	NA	NA	NA	NA	NA	NA	NA	NA	NA	NA	NA	NA	NA	NA	NA	NA	NA	NA	NA	NA	NA	NA	NA	NA	NA	NA	NA	NA	NA	NA	NA	NA	NA	NA
BLCAP	1.38087	1.23654	2.58521	yes	2.51019	5.60023	93.9654	5.81266e-05	0.00259892	Human	Yes_AST	Yes	NA	NA	NA	NA	NA	NA	NA	NA	1.96443	6.88615	18.601	0.00409245	0.0416031	Human	Yes_NPC	Yes	1.03035	1.81911	2.52159	0.327789	-0.579475	6.54424	15.5011	3.89813e-05	0.000562918
BLM	0.397715	0.0660596	0.703748	NA	NA	NA	NA	NA	NA	NA	NA	NA	NA	NA	NA	NA	NA	NA	NA	NA	NA	NA	NA	NA	NA	NA	NA	NA	NA	NA	NA	NA	NA	NA	NA	NA	NA
BLMH	-0.00921575	0.379902	0.682359	yes	NA	NA	NA	NA	NA	NA	NA	NA	NA	NA	NA	NA	NA	NA	NA	NA	NA	NA	NA	NA	NA	NA	NA	NA	-0.565828	0.261213	0.301129	0.071927	-0.333734	6.57912	5.32944	0.00669331	0.0245242
BLOC1S2	0.310224	0.376182	-0.32998	NA	NA	NA	NA	NA	NA	NA	NA	NA	NA	NA	NA	NA	NA	NA	NA	NA	NA	NA	NA	NA	NA	NA	NA	NA	NA	NA	NA	NA	NA	NA	NA	NA	NA
BLOC1S3	1.0193	2.05354	1.91283	yes	2.05551	2.95071	37.084	0.000801958	0.0122229	Human	Yes_AST	Yes	2.60729	3.33506	65.1602	0.000203361	0.00884013	Human	Yes_NEU	Yes	NA	NA	NA	NA	NA	NA	NA	NA	-0.00242749	0.138907	2.0657	0.538618	-0.360967	3.07874	25.1982	2.4518e-06	6.31516e-05
BLOC1S4	0.255408	0.745788	1.32182	yes	0.975825	3.83801	15.4214	0.00731325	0.0476626	Human	Yes_AST	Yes	NA	NA	NA	NA	NA	NA	NA	NA	NA	NA	NA	NA	NA	NA	NA	NA	0.231944	0.634042	0.984164	-0.266247	-0.61767	3.95086	6.9154	0.00221648	0.0116918
BLOC1S6	3.40711	3.24844	3.9711	yes	5.13037	6.05898	725.964	1.22598e-07	0.000106882	Human	Yes_AST	Yes	5.46667	6.11033	365.645	1.45585e-06	0.000564364	Human	Yes_NEU	Yes	5.40584	6.02758	254.423	1.72998e-06	0.000391641	Human	Yes_NPC	Yes	-0.20369	-0.100191	5.13994	0.323407	0.252371	6.0835	231.826	1.98809e-12	3.5504e-09
BLVRA	-0.108126	-0.65865	-0.639014	yes	NA	NA	NA	NA	NA	NA	NA	NA	NA	NA	NA	NA	NA	NA	NA	NA	NA	NA	NA	NA	NA	NA	NA	NA	-0.515632	-1.13031	-0.676549	-0.0758679	0.420716	4.82135	4.57001	0.0121744	0.0370539
BLVRB	-0.621698	0.229455	-0.735171	NA	NA	NA	NA	NA	NA	NA	NA	NA	NA	NA	NA	NA	NA	NA	NA	NA	NA	NA	NA	NA	NA	NA	NA	NA	NA	NA	NA	NA	NA	NA	NA	NA	NA
BLZF1	0.729362	0.728153	0.576591	yes	NA	NA	NA	NA	NA	NA	NA	NA	NA	NA	NA	NA	NA	NA	NA	NA	NA	NA	NA	NA	NA	NA	NA	NA	-0.0940725	-0.567086	0.502284	0.0702226	0.308092	4.65344	5.38792	0.00640497	0.0237801
BMF	0.173701	0.459475	-0.0413634	NA	NA	NA	NA	NA	NA	NA	NA	NA	NA	NA	NA	NA	NA	NA	NA	NA	NA	NA	NA	NA	NA	NA	NA	NA	NA	NA	NA	NA	NA	NA	NA	NA	NA
BMP1	-1.14244	-0.0388719	-0.152715	NA	NA	NA	NA	NA	NA	NA	NA	NA	NA	NA	NA	NA	NA	NA	NA	NA	NA	NA	NA	NA	NA	NA	NA	NA	NA	NA	NA	NA	NA	NA	NA	NA	NA
BMP2	-0.105809	-0.0312383	-0.0706137	NA	NA	NA	NA	NA	NA	NA	NA	NA	NA	NA	NA	NA	NA	NA	NA	NA	NA	NA	NA	NA	NA	NA	NA	NA	NA	NA	NA	NA	NA	NA	NA	NA	NA
BMP2K	-1.23065	-1.50746	-1.4814	yes	-1.02577	4.82086	19.9484	0.00396801	0.0330064	Chimpanzee	Yes_AST	Yes	-1.58882	4.79764	29.3371	0.0016902	0.0310843	Chimpanzee	Yes_NEU	Yes	NA	NA	NA	NA	NA	NA	NA	NA	0.214217	-0.0118451	-1.01437	-0.575215	-0.477512	4.85277	12.7934	0.000109539	0.00127995
BMP3	0.25837	0.197048	NA	NA	NA	NA	NA	NA	NA	NA	NA	NA	NA	NA	NA	NA	NA	NA	NA	NA	NA	NA	NA	NA	NA	NA	NA	NA	NA	NA	NA	NA	NA	NA	NA	NA	NA
BMP5	-0.248872	-0.104921	0.985939	NA	NA	NA	NA	NA	NA	NA	NA	NA	NA	NA	NA	NA	NA	NA	NA	NA	NA	NA	NA	NA	NA	NA	NA	NA	NA	NA	NA	NA	NA	NA	NA	NA	NA
BMP6	-0.583743	-0.135379	0.51338	NA	NA	NA	NA	NA	NA	NA	NA	NA	NA	NA	NA	NA	NA	NA	NA	NA	NA	NA	NA	NA	NA	NA	NA	NA	NA	NA	NA	NA	NA	NA	NA	NA	NA
BMP7	-1.00368	-0.230382	-0.0401005	NA	NA	NA	NA	NA	NA	NA	NA	NA	NA	NA	NA	NA	NA	NA	NA	NA	NA	NA	NA	NA	NA	NA	NA	NA	NA	NA	NA	NA	NA	NA	NA	NA	NA
BMP8B	0.0485701	0.218258	-0.788575	NA	NA	NA	NA	NA	NA	NA	NA	NA	NA	NA	NA	NA	NA	NA	NA	NA	NA	NA	NA	NA	NA	NA	NA	NA	NA	NA	NA	NA	NA	NA	NA	NA	NA
BMPER	-1.11501	0.160763	-0.315647	NA	NA	NA	NA	NA	NA	NA	NA	NA	NA	NA	NA	NA	NA	NA	NA	NA	NA	NA	NA	NA	NA	NA	NA	NA	NA	NA	NA	NA	NA	NA	NA	NA	NA
BMPR1A	-0.293817	-0.193555	-1.4721	NA	-0.861949	6.28919	19.6061	0.00413905	0.0337211	Chimpanzee	Yes_AST	Yes	NA	NA	NA	NA	NA	NA	NA	NA	NA	NA	NA	NA	NA	NA	NA	NA	NA	NA	NA	NA	NA	NA	NA	NA	NA
BMPR1B	0.726614	-0.231779	-0.72543	yes	NA	NA	NA	NA	NA	NA	NA	NA	NA	NA	NA	NA	NA	NA	NA	NA	NA	NA	NA	NA	NA	NA	NA	NA	-0.231618	-2.59024	-0.844786	0.629595	1.80596	6.30074	12.345	0.000132146	0.00148421
BMS1	0.090965	0.233921	0.414102	NA	NA	NA	NA	NA	NA	NA	NA	NA	NA	NA	NA	NA	NA	NA	NA	NA	NA	NA	NA	NA	NA	NA	NA	NA	NA	NA	NA	NA	NA	NA	NA	NA	NA
BMT2	0.234124	0.109429	-0.150735	NA	NA	NA	NA	NA	NA	NA	NA	NA	NA	NA	NA	NA	NA	NA	NA	NA	NA	NA	NA	NA	NA	NA	NA	NA	NA	NA	NA	NA	NA	NA	NA	NA	NA
BNC1	-0.614821	0.293775	0.0401917	NA	NA	NA	NA	NA	NA	NA	NA	NA	NA	NA	NA	NA	NA	NA	NA	NA	NA	NA	NA	NA	NA	NA	NA	NA	NA	NA	NA	NA	NA	NA	NA	NA	NA
BNC2	-0.00103055	0.627224	1.91083	yes	2.79215	4.96004	36.8418	0.000816261	0.0122791	Human	Yes_AST	Yes	NA	NA	NA	NA	NA	NA	NA	NA	NA	NA	NA	NA	NA	NA	NA	NA	0.743075	-0.991998	2.79871	0.0393015	-2.85763	4.97621	5.23871	0.00717049	0.025602
BNIP1	-0.699769	-0.349648	-0.512055	NA	NA	NA	NA	NA	NA	NA	NA	NA	NA	NA	NA	NA	NA	NA	NA	NA	NA	NA	NA	NA	NA	NA	NA	NA	NA	NA	NA	NA	NA	NA	NA	NA	NA
BNIP2	0.00524095	0.00610124	-0.10925	NA	NA	NA	NA	NA	NA	NA	NA	NA	NA	NA	NA	NA	NA	NA	NA	NA	NA	NA	NA	NA	NA	NA	NA	NA	NA	NA	NA	NA	NA	NA	NA	NA	NA
BNIP3	-0.112969	-0.604945	-1.53232	yes	-1.59978	5.96948	21.6691	0.00323664	0.0293551	Chimpanzee	Yes_AST	Yes	NA	NA	NA	NA	NA	NA	NA	NA	NA	NA	NA	NA	NA	NA	NA	NA	0.100242	-1.20158	-1.59145	0.383418	1.40033	5.90366	6.18229	0.00361455	0.0161678
BNIP3L	0.0890235	-0.0540271	-1.05106	NA	NA	NA	NA	NA	NA	NA	NA	NA	NA	NA	NA	NA	NA	NA	NA	NA	NA	NA	NA	NA	NA	NA	NA	NA	NA	NA	NA	NA	NA	NA	NA	NA	NA
BNIPL	-0.0049163	-0.00490331	0.0117085	NA	NA	NA	NA	NA	NA	NA	NA	NA	NA	NA	NA	NA	NA	NA	NA	NA	NA	NA	NA	NA	NA	NA	NA	NA	NA	NA	NA	NA	NA	NA	NA	NA	NA
BOC	0.099252	0.641667	0.256809	NA	NA	NA	NA	NA	NA	NA	NA	NA	NA	NA	NA	NA	NA	NA	NA	NA	NA	NA	NA	NA	NA	NA	NA	NA	NA	NA	NA	NA	NA	NA	NA	NA	NA
BOD1	0.0276376	0.431184	0.240796	yes	NA	NA	NA	NA	NA	NA	NA	NA	NA	NA	NA	NA	NA	NA	NA	NA	NA	NA	NA	NA	NA	NA	NA	NA	0.0927688	0.919094	0.250664	0.149073	-0.22433	6.36875	5.41218	0.00628957	0.0234789
BOD1L1	-0.118947	0.161345	0.0298089	NA	NA	NA	NA	NA	NA	NA	NA	NA	NA	NA	NA	NA	NA	NA	NA	NA	NA	NA	NA	NA	NA	NA	NA	NA	NA	NA	NA	NA	NA	NA	NA	NA	NA
BOD1L2	-0.511485	-0.0210919	-0.19153	yes	NA	NA	NA	NA	NA	NA	NA	NA	NA	NA	NA	NA	NA	NA	NA	NA	NA	NA	NA	NA	NA	NA	NA	NA	0.0432015	1.19259	-0.332895	0.270618	-0.560755	2.58588	4.28359	0.0154663	0.0440632
BOK	1.01751	1.70347	2.14396	yes	3.59028	4.34034	51.4461	0.000326073	0.00717854	Human	Yes_AST	Yes	2.60239	4.29458	39.6307	0.000777222	0.0197937	Human	Yes_NEU	Yes	NA	NA	NA	NA	NA	NA	NA	NA	0.910681	1.66385	3.59989	-0.995915	-2.28662	4.27413	20.044	9.24356e-06	0.00017991
BOLA1	-0.49905	-0.0382641	0.0639942	NA	NA	NA	NA	NA	NA	NA	NA	NA	NA	NA	NA	NA	NA	NA	NA	NA	NA	NA	NA	NA	NA	NA	NA	NA	NA	NA	NA	NA	NA	NA	NA	NA	NA
BOLA3	-0.0415494	-0.290356	0.260115	NA	NA	NA	NA	NA	NA	NA	NA	NA	NA	NA	NA	NA	NA	NA	NA	NA	NA	NA	NA	NA	NA	NA	NA	NA	NA	NA	NA	NA	NA	NA	NA	NA	NA
BOP1	-0.704336	0.0267994	0.46816	NA	NA	NA	NA	NA	NA	NA	NA	NA	NA	NA	NA	NA	NA	NA	NA	NA	NA	NA	NA	NA	NA	NA	NA	NA	NA	NA	NA	NA	NA	NA	NA	NA	NA
BORA	0.103524	-0.136115	0.701756	NA	NA	NA	NA	NA	NA	NA	NA	NA	NA	NA	NA	NA	NA	NA	NA	NA	NA	NA	NA	NA	NA	NA	NA	NA	NA	NA	NA	NA	NA	NA	NA	NA	NA
BPGM	-0.29284	-0.399962	-0.612674	NA	NA	NA	NA	NA	NA	NA	NA	NA	NA	NA	NA	NA	NA	NA	NA	NA	NA	NA	NA	NA	NA	NA	NA	NA	NA	NA	NA	NA	NA	NA	NA	NA	NA
BPHL	-1.84301	-1.566	-1.33641	yes	-1.27136	5.91372	15.7425	0.00697305	0.0460881	Chimpanzee	Yes_AST	Yes	-1.34923	5.1856	31.8909	0.00136656	0.0271643	Chimpanzee	Yes_NEU	Yes	-1.43226	5.3117	33.9124	0.000823076	0.0143544	Chimpanzee	Yes_NPC	Yes	-0.632176	-0.784024	-1.26386	-0.0870501	-0.186041	5.53245	19.138	1.20277e-05	0.000219178
BPIFB4	NA	-1.32034	NA	NA	NA	NA	NA	NA	NA	NA	NA	NA	-7.57527	4.45281	22.0333	0.00343347	0.0478255	Chimpanzee	Yes_NEU	Yes	NA	NA	NA	NA	NA	NA	NA	NA	NA	NA	NA	NA	NA	NA	NA	NA	NA
BPNT1	-0.0713157	-0.0284351	-0.848968	NA	NA	NA	NA	NA	NA	NA	NA	NA	NA	NA	NA	NA	NA	NA	NA	NA	NA	NA	NA	NA	NA	NA	NA	NA	NA	NA	NA	NA	NA	NA	NA	NA	NA
BRAP	0.952074	1.09177	0.547508	yes	NA	NA	NA	NA	NA	NA	NA	NA	NA	NA	NA	NA	NA	NA	NA	NA	NA	NA	NA	NA	NA	NA	NA	NA	-0.123138	0.110869	0.312565	0.407023	0.346192	5.39251	10.1491	0.000360351	0.00321495
BRCA1	0.229097	-0.0571022	1.48358	yes	1.42447	6.0618	20.0475	0.00392026	0.0328413	Human	Yes_AST	Yes	NA	NA	NA	NA	NA	NA	NA	NA	NA	NA	NA	NA	NA	NA	NA	NA	0.061744	0.877252	1.43532	-1.61027	-1.01126	5.88978	4.91695	0.00920516	0.030584
BRCA2	0.0993461	-0.0825591	1.93114	NA	1.4329	5.35497	37.8802	0.000757218	0.0117181	Human	Yes_AST	Yes	NA	NA	NA	NA	NA	NA	NA	NA	NA	NA	NA	NA	NA	NA	NA	NA	NA	NA	NA	NA	NA	NA	NA	NA	NA
BRD1	-0.07469	0.0386743	0.240011	yes	NA	NA	NA	NA	NA	NA	NA	NA	NA	NA	NA	NA	NA	NA	NA	NA	NA	NA	NA	NA	NA	NA	NA	NA	0.159982	1.18928	0.149513	-0.0811097	-0.2868	7.13022	10.1345	0.000362951	0.00323277
BRD2	-2.06091	-2.14247	-2.03653	NA	-5.39543	2.78886	44.2026	0.000496826	0.00919327	Chimpanzee	Yes_AST	Yes	-6.27927	3.07346	75.8505	0.00013355	0.00720326	Chimpanzee	Yes_NEU	Yes	-4.87691	3.42285	44.5733	0.00037692	0.00869144	Chimpanzee	Yes_NPC	Yes	NA	NA	NA	NA	NA	NA	NA	NA	NA
BRD3	-0.416493	-0.277647	-0.993795	yes	NA	NA	NA	NA	NA	NA	NA	NA	NA	NA	NA	NA	NA	NA	NA	NA	NA	NA	NA	NA	NA	NA	NA	NA	0.230371	0.482064	-0.477025	0.141711	0.00805651	8.06367	4.47082	0.0132146	0.039292
BRD3OS	2.60952	1.36866	1.60848	yes	1.86714	5.69533	24.4439	0.00239185	0.0246334	Human	Yes_AST	Yes	1.80737	5.6064	23.9374	0.00280622	0.0427895	Human	Yes_NEU	Yes	2.27529	5.39672	87.4739	4.99529e-05	0.00245744	Human	Yes_NPC	Yes	0.0314881	-0.524603	1.87974	-0.0809873	0.375329	5.59997	18.6611	1.3875e-05	0.000245737
BRD4	-0.107462	0.17079	0.463721	NA	NA	NA	NA	NA	NA	NA	NA	NA	NA	NA	NA	NA	NA	NA	NA	NA	NA	NA	NA	NA	NA	NA	NA	NA	NA	NA	NA	NA	NA	NA	NA	NA	NA
BRD7	0.447285	0.112662	0.747426	NA	NA	NA	NA	NA	NA	NA	NA	NA	NA	NA	NA	NA	NA	NA	NA	NA	NA	NA	NA	NA	NA	NA	NA	NA	NA	NA	NA	NA	NA	NA	NA	NA	NA
BRD8	-0.0546335	-0.0204674	0.474287	NA	NA	NA	NA	NA	NA	NA	NA	NA	NA	NA	NA	NA	NA	NA	NA	NA	NA	NA	NA	NA	NA	NA	NA	NA	NA	NA	NA	NA	NA	NA	NA	NA	NA
BRF1	-0.882465	-0.934401	-0.503763	yes	NA	NA	NA	NA	NA	NA	NA	NA	NA	NA	NA	NA	NA	NA	NA	NA	NA	NA	NA	NA	NA	NA	NA	NA	0.312805	0.457474	-0.356056	-0.20458	-0.501168	6.79624	5.38887	0.00640043	0.0237714
BRF2	-0.731033	-0.47404	-1.1901	yes	NA	NA	NA	NA	NA	NA	NA	NA	NA	NA	NA	NA	NA	NA	NA	NA	NA	NA	NA	NA	NA	NA	NA	NA	0.0606004	0.57941	-0.923756	0.344694	0.17962	4.01715	10.9349	0.000247312	0.00239165
BRI3BP	1.05205	0.797562	2.20926	yes	2.54705	3.99058	56.6272	0.00024906	0.00617648	Human	Yes_AST	Yes	NA	NA	NA	NA	NA	NA	NA	NA	NA	NA	NA	NA	NA	NA	NA	NA	0.116518	0.932228	2.55754	-1.26698	-1.30489	3.69292	16.6785	2.60301e-05	0.000407767
BRICD5	0.328416	0.116592	0.959786	NA	NA	NA	NA	NA	NA	NA	NA	NA	NA	NA	NA	NA	NA	NA	NA	NA	NA	NA	NA	NA	NA	NA	NA	NA	NA	NA	NA	NA	NA	NA	NA	NA	NA
BRINP1	-0.374592	0.145876	0.00510961	NA	NA	NA	NA	NA	NA	NA	NA	NA	NA	NA	NA	NA	NA	NA	NA	NA	NA	NA	NA	NA	NA	NA	NA	NA	NA	NA	NA	NA	NA	NA	NA	NA	NA
BRINP2	-0.0961596	-0.593232	-0.635376	NA	NA	NA	NA	NA	NA	NA	NA	NA	NA	NA	NA	NA	NA	NA	NA	NA	NA	NA	NA	NA	NA	NA	NA	NA	NA	NA	NA	NA	NA	NA	NA	NA	NA
BRINP3	0.319002	0.100555	-0.0728618	NA	NA	NA	NA	NA	NA	NA	NA	NA	NA	NA	NA	NA	NA	NA	NA	NA	NA	NA	NA	NA	NA	NA	NA	NA	NA	NA	NA	NA	NA	NA	NA	NA	NA
BRIP1	0.434985	0.00264734	2.0523	yes	2.16152	5.28755	45.4027	0.000461449	0.00886551	Human	Yes_AST	Yes	NA	NA	NA	NA	NA	NA	NA	NA	NA	NA	NA	NA	NA	NA	NA	NA	0.343487	1.22362	2.17183	-2.16684	-1.45617	5.04488	8.57878	0.000819571	0.00579099
BRIX1	-0.159009	-0.358503	0.14928	NA	NA	NA	NA	NA	NA	NA	NA	NA	NA	NA	NA	NA	NA	NA	NA	NA	NA	NA	NA	NA	NA	NA	NA	NA	NA	NA	NA	NA	NA	NA	NA	NA	NA
BRK1	0.256774	0.591511	0.196607	NA	NA	NA	NA	NA	NA	NA	NA	NA	NA	NA	NA	NA	NA	NA	NA	NA	NA	NA	NA	NA	NA	NA	NA	NA	NA	NA	NA	NA	NA	NA	NA	NA	NA
BRMS1	-0.024548	0.117064	0.577624	NA	NA	NA	NA	NA	NA	NA	NA	NA	NA	NA	NA	NA	NA	NA	NA	NA	NA	NA	NA	NA	NA	NA	NA	NA	NA	NA	NA	NA	NA	NA	NA	NA	NA
BRMS1L	-0.191762	-0.204216	-0.590688	NA	NA	NA	NA	NA	NA	NA	NA	NA	NA	NA	NA	NA	NA	NA	NA	NA	NA	NA	NA	NA	NA	NA	NA	NA	NA	NA	NA	NA	NA	NA	NA	NA	NA
BROX	1.66237	1.03422	1.31143	yes	1.03803	6.29827	15.1728	0.00759189	0.048817	Human	Yes_AST	Yes	NA	NA	NA	NA	NA	NA	NA	NA	1.38856	5.88514	26.8299	0.00157029	0.0217584	Human	Yes_NPC	Yes	-0.256363	-0.624879	1.04938	0.0932361	0.319669	6.11521	11.1216	0.000226836	0.00224428
BRPF1	-0.0458688	0.150482	0.583254	yes	NA	NA	NA	NA	NA	NA	NA	NA	NA	NA	NA	NA	NA	NA	NA	NA	NA	NA	NA	NA	NA	NA	NA	NA	0.0922116	0.935118	0.368769	-0.191028	-0.4521	5.69739	8.14918	0.00104538	0.00688633
BRPF3	-0.0840161	0.544271	0.0740923	yes	NA	NA	NA	NA	NA	NA	NA	NA	NA	NA	NA	NA	NA	NA	NA	NA	NA	NA	NA	NA	NA	NA	NA	NA	0.16546	1.10748	0.0882456	0.293846	-0.221905	6.85124	10.4199	0.000315755	0.00289113
BRSK1	-0.0690457	0.0143061	-0.47611	NA	NA	NA	NA	NA	NA	NA	NA	NA	NA	NA	NA	NA	NA	NA	NA	NA	NA	NA	NA	NA	NA	NA	NA	NA	NA	NA	NA	NA	NA	NA	NA	NA	NA
BRWD1	1.71771	0.916295	1.72032	yes	0.744381	6.38633	28.5391	0.00160626	0.0190406	Human	Yes_AST	Yes	NA	NA	NA	NA	NA	NA	NA	NA	1.42796	6.91507	28.9281	0.00127918	0.0191555	Human	Yes_NPC	Yes	0.12789	0.102256	0.75336	0.437007	0.655426	6.69145	11.5797	0.00018434	0.00193458
BRWD3	0.969592	1.37966	1.98347	yes	0.984798	5.78405	41.0175	0.000609927	0.010388	Human	Yes_AST	Yes	1.32435	6.13814	24.357	0.00268901	0.0417194	Human	Yes_NEU	Yes	NA	NA	NA	NA	NA	NA	NA	NA	0.19353	0.673716	0.993695	0.324359	0.116948	6.16871	12.9914	0.000100993	0.00119839
BSCL2	-3.50719	-2.58735	-2.85841	yes	-6.47438	8.03129	141.109	1.75314e-05	0.00138545	Chimpanzee	Yes_AST	Yes	-6.72354	8.08286	154.422	1.78192e-05	0.00258615	Chimpanzee	Yes_NEU	Yes	-5.60149	7.66624	292.467	1.10622e-06	0.000311035	Chimpanzee	Yes_NPC	Yes	0.128773	-0.729155	-6.46076	-0.272084	0.839101	7.97784	85.1649	1.31334e-09	2.06947e-07
BSDC1	0.103325	0.0229727	-1.37604	NA	-0.62267	6.91047	16.7918	0.00599762	0.0420685	Chimpanzee	Yes_AST	Yes	NA	NA	NA	NA	NA	NA	NA	NA	NA	NA	NA	NA	NA	NA	NA	NA	NA	NA	NA	NA	NA	NA	NA	NA	NA
BSG	0.206631	0.45286	0.646751	NA	NA	NA	NA	NA	NA	NA	NA	NA	NA	NA	NA	NA	NA	NA	NA	NA	NA	NA	NA	NA	NA	NA	NA	NA	NA	NA	NA	NA	NA	NA	NA	NA	NA
BSN	-0.0495732	0.0481396	0.424023	NA	NA	NA	NA	NA	NA	NA	NA	NA	NA	NA	NA	NA	NA	NA	NA	NA	NA	NA	NA	NA	NA	NA	NA	NA	NA	NA	NA	NA	NA	NA	NA	NA	NA
BST1	-0.568805	0.160075	-0.196549	NA	NA	NA	NA	NA	NA	NA	NA	NA	NA	NA	NA	NA	NA	NA	NA	NA	NA	NA	NA	NA	NA	NA	NA	NA	NA	NA	NA	NA	NA	NA	NA	NA	NA
BST2	-0.574036	-0.965482	-2.42141	yes	-4.66374	4.44199	74.5322	0.00011381	0.00378961	Chimpanzee	Yes_AST	Yes	NA	NA	NA	NA	NA	NA	NA	NA	NA	NA	NA	NA	NA	NA	NA	NA	-1.86543	-4.89049	-4.65741	1.58974	1.04815	3.37164	11.7676	0.000169609	0.00180652
BTAF1	-0.103218	0.131917	-0.265746	NA	NA	NA	NA	NA	NA	NA	NA	NA	NA	NA	NA	NA	NA	NA	NA	NA	NA	NA	NA	NA	NA	NA	NA	NA	NA	NA	NA	NA	NA	NA	NA	NA	NA
BTBD1	-0.260639	-0.315884	-1.40932	yes	-1.09813	7.57869	17.8551	0.00518571	0.0389656	Chimpanzee	Yes_AST	Yes	NA	NA	NA	NA	NA	NA	NA	NA	NA	NA	NA	NA	NA	NA	NA	NA	-0.462994	-1.03261	-1.08766	0.75718	0.792668	7.35988	8.48086	0.000865655	0.00601914
BTBD10	0.258899	0.358897	0.0344942	NA	NA	NA	NA	NA	NA	NA	NA	NA	NA	NA	NA	NA	NA	NA	NA	NA	NA	NA	NA	NA	NA	NA	NA	NA	NA	NA	NA	NA	NA	NA	NA	NA	NA
BTBD11	0.0147825	0.240193	0.249989	NA	NA	NA	NA	NA	NA	NA	NA	NA	NA	NA	NA	NA	NA	NA	NA	NA	NA	NA	NA	NA	NA	NA	NA	NA	NA	NA	NA	NA	NA	NA	NA	NA	NA
BTBD17	-0.141802	-0.288062	0.283064	NA	NA	NA	NA	NA	NA	NA	NA	NA	NA	NA	NA	NA	NA	NA	NA	NA	NA	NA	NA	NA	NA	NA	NA	NA	NA	NA	NA	NA	NA	NA	NA	NA	NA
BTBD18	-0.169588	-0.343471	NA	NA	NA	NA	NA	NA	NA	NA	NA	NA	NA	NA	NA	NA	NA	NA	NA	NA	NA	NA	NA	NA	NA	NA	NA	NA	NA	NA	NA	NA	NA	NA	NA	NA	NA
BTBD19	0.0191566	0.514943	0.578741	NA	NA	NA	NA	NA	NA	NA	NA	NA	NA	NA	NA	NA	NA	NA	NA	NA	NA	NA	NA	NA	NA	NA	NA	NA	NA	NA	NA	NA	NA	NA	NA	NA	NA
BTBD2	-0.601258	-0.249002	-0.699954	NA	NA	NA	NA	NA	NA	NA	NA	NA	NA	NA	NA	NA	NA	NA	NA	NA	NA	NA	NA	NA	NA	NA	NA	NA	NA	NA	NA	NA	NA	NA	NA	NA	NA
BTBD3	-0.139208	0.0727438	0.380112	NA	NA	NA	NA	NA	NA	NA	NA	NA	NA	NA	NA	NA	NA	NA	NA	NA	NA	NA	NA	NA	NA	NA	NA	NA	NA	NA	NA	NA	NA	NA	NA	NA	NA
BTBD6	-0.00299099	0.389924	0.544252	NA	NA	NA	NA	NA	NA	NA	NA	NA	NA	NA	NA	NA	NA	NA	NA	NA	NA	NA	NA	NA	NA	NA	NA	NA	NA	NA	NA	NA	NA	NA	NA	NA	NA
BTBD8	0.403455	0.0765759	-1.02667	NA	NA	NA	NA	NA	NA	NA	NA	NA	NA	NA	NA	NA	NA	NA	NA	NA	NA	NA	NA	NA	NA	NA	NA	NA	NA	NA	NA	NA	NA	NA	NA	NA	NA
BTBD9	2.12519	1.91685	2.15195	yes	1.41639	4.92214	52.291	0.000311545	0.00704782	Human	Yes_AST	Yes	1.84424	5.2563	53.8282	0.000342816	0.0121101	Human	Yes_NEU	Yes	1.5855	5.48002	48.8879	0.000287807	0.0074957	Human	Yes_NPC	Yes	0.0851634	0.483915	1.42577	0.416052	0.142524	5.23076	44.8433	7.49623e-08	4.07727e-06
BTC	-0.12178	-0.146455	-0.792511	NA	NA	NA	NA	NA	NA	NA	NA	NA	NA	NA	NA	NA	NA	NA	NA	NA	NA	NA	NA	NA	NA	NA	NA	NA	NA	NA	NA	NA	NA	NA	NA	NA	NA
BTD	0.0656727	0.0924309	-0.335796	yes	NA	NA	NA	NA	NA	NA	NA	NA	NA	NA	NA	NA	NA	NA	NA	NA	NA	NA	NA	NA	NA	NA	NA	NA	-0.0172517	-1.2788	-0.381124	0.631266	0.508925	4.38466	4.3692	0.0143866	0.0417307
BTF3	2.0092	2.04102	1.83567	yes	1.96495	6.83183	33.3127	0.00106902	0.0145993	Human	Yes_AST	Yes	2.28777	6.5755	63.9903	0.000213757	0.00909863	Human	Yes_NEU	Yes	2.12606	6.79523	41.6105	0.000459916	0.00979048	Human	Yes_NPC	Yes	-0.445985	-0.0754473	1.97247	0.314204	0.139473	6.74688	22.9999	4.18222e-06	9.67873e-05
BTG1	-0.162099	0.260967	-0.693741	NA	NA	NA	NA	NA	NA	NA	NA	NA	NA	NA	NA	NA	NA	NA	NA	NA	NA	NA	NA	NA	NA	NA	NA	NA	NA	NA	NA	NA	NA	NA	NA	NA	NA
BTG2	0.566463	-0.139106	-1.03559	NA	NA	NA	NA	NA	NA	NA	NA	NA	NA	NA	NA	NA	NA	NA	NA	NA	NA	NA	NA	NA	NA	NA	NA	NA	NA	NA	NA	NA	NA	NA	NA	NA	NA
BTG3	-0.0127102	-0.577619	-0.828136	yes	NA	NA	NA	NA	NA	NA	NA	NA	NA	NA	NA	NA	NA	NA	NA	NA	NA	NA	NA	NA	NA	NA	NA	NA	-0.329308	-1.06793	-0.712381	0.155433	0.656364	5.55912	4.13585	0.0175538	0.0480678
BTN2A1	-0.29284	0.272457	0.292956	yes	NA	NA	NA	NA	NA	NA	NA	NA	NA	NA	NA	NA	NA	NA	NA	NA	NA	NA	NA	NA	NA	NA	NA	NA	0.222293	0.753012	0.178092	0.0470351	-0.512974	5.41426	5.62721	0.00536417	0.0210616
BTN2A2	0.20553	-0.039507	-0.0985031	NA	NA	NA	NA	NA	NA	NA	NA	NA	NA	NA	NA	NA	NA	NA	NA	NA	NA	NA	NA	NA	NA	NA	NA	NA	NA	NA	NA	NA	NA	NA	NA	NA	NA
BTN3A1	-0.0388008	-0.0873283	-0.93725	yes	NA	NA	NA	NA	NA	NA	NA	NA	NA	NA	NA	NA	NA	NA	NA	NA	NA	NA	NA	NA	NA	NA	NA	NA	-0.478172	-1.96945	-0.883494	0.544148	0.772564	4.68328	4.45631	0.0133751	0.0396223
BTN3A3	-0.234008	-0.550772	-1.11809	yes	NA	NA	NA	NA	NA	NA	NA	NA	NA	NA	NA	NA	NA	NA	NA	NA	NA	NA	NA	NA	NA	NA	NA	NA	0.128787	-3.02521	-1.79768	0.149408	1.19237	4.30661	8.68173	0.00077413	0.00557072
BTRC	0.0590289	0.0910618	-0.873076	NA	NA	NA	NA	NA	NA	NA	NA	NA	NA	NA	NA	NA	NA	NA	NA	NA	NA	NA	NA	NA	NA	NA	NA	NA	NA	NA	NA	NA	NA	NA	NA	NA	NA
BUB1B	0.0406075	-0.0912299	1.7107	yes	1.54224	6.57921	28.0487	0.00168027	0.019467	Human	Yes_AST	Yes	NA	NA	NA	NA	NA	NA	NA	NA	NA	NA	NA	NA	NA	NA	NA	NA	0.0433128	0.975103	1.55222	-1.83001	-1.47884	6.32209	6.10125	0.00382372	0.016819
BUB3	0.00158947	0.20818	1.1947	NA	NA	NA	NA	NA	NA	NA	NA	NA	NA	NA	NA	NA	NA	NA	NA	NA	NA	NA	NA	NA	NA	NA	NA	NA	NA	NA	NA	NA	NA	NA	NA	NA	NA
BUD13	1.15592	1.35743	1.50439	yes	1.27995	4.65083	20.7469	0.00360398	0.0313045	Human	Yes_AST	Yes	1.14034	4.34716	23.4213	0.00295993	0.0439105	Human	Yes_NEU	Yes	NA	NA	NA	NA	NA	NA	NA	NA	-0.132741	0.657861	1.28935	-0.152871	-0.3609	4.70202	18.0291	1.68488e-05	0.000285614
BUD31	-0.100485	-0.31123	-0.262447	NA	NA	NA	NA	NA	NA	NA	NA	NA	NA	NA	NA	NA	NA	NA	NA	NA	NA	NA	NA	NA	NA	NA	NA	NA	NA	NA	NA	NA	NA	NA	NA	NA	NA
BVES	1.66928	1.43677	1.4623	yes	1.62297	3.90505	19.273	0.00431499	0.0344908	Human	Yes_AST	Yes	2.08334	4.11515	26.352	0.00221296	0.0365789	Human	Yes_NEU	Yes	2.78432	3.13921	27.0649	0.00153364	0.0214153	Human	Yes_NPC	Yes	-0.076382	-1.5899	1.631	0.449229	1.13843	3.83863	17.9568	1.72336e-05	0.000290342
BYSL	-0.0840524	0.0360676	0.351181	NA	NA	NA	NA	NA	NA	NA	NA	NA	NA	NA	NA	NA	NA	NA	NA	NA	NA	NA	NA	NA	NA	NA	NA	NA	NA	NA	NA	NA	NA	NA	NA	NA	NA
BZW1	-1.09577	-1.87588	-1.69213	yes	-1.65155	7.80593	27.3263	0.00179776	0.0203174	Chimpanzee	Yes_AST	Yes	-1.73294	7.53603	49.7954	0.000423129	0.0133081	Chimpanzee	Yes_NEU	Yes	NA	NA	NA	NA	NA	NA	NA	NA	-0.17648	-0.0681711	-1.64244	-0.0958827	0.249121	7.79757	13.9701	6.85496e-05	0.000886333
BZW2	-0.377789	0.352711	0.614392	NA	NA	NA	NA	NA	NA	NA	NA	NA	NA	NA	NA	NA	NA	NA	NA	NA	NA	NA	NA	NA	NA	NA	NA	NA	NA	NA	NA	NA	NA	NA	NA	NA	NA
C10orf105	-0.570808	-1.45361	-0.909859	NA	NA	NA	NA	NA	NA	NA	NA	NA	-4.24351	2.46836	27.061	0.00207108	0.0351872	Chimpanzee	Yes_NEU	Yes	NA	NA	NA	NA	NA	NA	NA	NA	NA	NA	NA	NA	NA	NA	NA	NA	NA
C10orf143	-0.384005	0.200276	0.122234	NA	NA	NA	NA	NA	NA	NA	NA	NA	NA	NA	NA	NA	NA	NA	NA	NA	NA	NA	NA	NA	NA	NA	NA	NA	NA	NA	NA	NA	NA	NA	NA	NA	NA
C10orf82	-0.389026	NA	NA	NA	NA	NA	NA	NA	NA	NA	NA	NA	NA	NA	NA	NA	NA	NA	NA	NA	NA	NA	NA	NA	NA	NA	NA	NA	NA	NA	NA	NA	NA	NA	NA	NA	NA
C10orf88	-0.130256	0.0543073	-0.135417	NA	NA	NA	NA	NA	NA	NA	NA	NA	NA	NA	NA	NA	NA	NA	NA	NA	NA	NA	NA	NA	NA	NA	NA	NA	NA	NA	NA	NA	NA	NA	NA	NA	NA
C10orf90	NA	-0.926206	-0.854974	NA	NA	NA	NA	NA	NA	NA	NA	NA	NA	NA	NA	NA	NA	NA	NA	NA	NA	NA	NA	NA	NA	NA	NA	NA	NA	NA	NA	NA	NA	NA	NA	NA	NA
C10orf95	-0.74481	NA	NA	NA	NA	NA	NA	NA	NA	NA	NA	NA	NA	NA	NA	NA	NA	NA	NA	NA	NA	NA	NA	NA	NA	NA	NA	NA	NA	NA	NA	NA	NA	NA	NA	NA	NA
C11orf24	0.0119141	0.244539	0.553882	NA	NA	NA	NA	NA	NA	NA	NA	NA	NA	NA	NA	NA	NA	NA	NA	NA	NA	NA	NA	NA	NA	NA	NA	NA	NA	NA	NA	NA	NA	NA	NA	NA	NA
C11orf42	0.0745045	-0.0143942	NA	NA	NA	NA	NA	NA	NA	NA	NA	NA	NA	NA	NA	NA	NA	NA	NA	NA	NA	NA	NA	NA	NA	NA	NA	NA	NA	NA	NA	NA	NA	NA	NA	NA	NA
C11orf49	0.244325	-0.0451612	-0.444756	NA	NA	NA	NA	NA	NA	NA	NA	NA	NA	NA	NA	NA	NA	NA	NA	NA	NA	NA	NA	NA	NA	NA	NA	NA	NA	NA	NA	NA	NA	NA	NA	NA	NA
C11orf54	-0.998134	-1.08948	-1.7107	yes	-1.34645	5.32592	28.0844	0.00167474	0.019467	Chimpanzee	Yes_AST	Yes	NA	NA	NA	NA	NA	NA	NA	NA	NA	NA	NA	NA	NA	NA	NA	NA	-0.0330767	-0.092317	-1.33942	0.422581	0.521354	5.42877	12.6401	0.000116725	0.0013463
C11orf58	-0.477598	-0.511925	0.0263031	yes	NA	NA	NA	NA	NA	NA	NA	NA	NA	NA	NA	NA	NA	NA	NA	NA	NA	NA	NA	NA	NA	NA	NA	NA	0.0962505	0.498889	0.0332657	-0.418346	-0.455466	7.68194	4.57426	0.012132	0.0369946
C11orf65	0.721508	NA	NA	NA	NA	NA	NA	NA	NA	NA	NA	NA	NA	NA	NA	NA	NA	NA	NA	NA	NA	NA	NA	NA	NA	NA	NA	NA	NA	NA	NA	NA	NA	NA	NA	NA	NA
C11orf68	-0.746078	-0.151193	-0.583885	NA	NA	NA	NA	NA	NA	NA	NA	NA	NA	NA	NA	NA	NA	NA	NA	NA	NA	NA	NA	NA	NA	NA	NA	NA	NA	NA	NA	NA	NA	NA	NA	NA	NA
C11orf71	1.59089	0.136806	0.394778	NA	NA	NA	NA	NA	NA	NA	NA	NA	NA	NA	NA	NA	NA	NA	NA	NA	2.34157	2.96688	24.4271	0.00201995	0.0256513	Human	Yes_NPC	Yes	NA	NA	NA	NA	NA	NA	NA	NA	NA
C11orf80	0.412098	-0.126532	0.382098	NA	NA	NA	NA	NA	NA	NA	NA	NA	NA	NA	NA	NA	NA	NA	NA	NA	NA	NA	NA	NA	NA	NA	NA	NA	NA	NA	NA	NA	NA	NA	NA	NA	NA
C11orf87	0.522417	0.811414	0.523697	yes	NA	NA	NA	NA	NA	NA	NA	NA	NA	NA	NA	NA	NA	NA	NA	NA	NA	NA	NA	NA	NA	NA	NA	NA	-0.333427	-3.1936	2.22886	1.05424	-0.51811	5.91815	5.4407	0.0061569	0.0232048
C11orf88	-0.533167	-1.18614	NA	NA	NA	NA	NA	NA	NA	NA	NA	NA	NA	NA	NA	NA	NA	NA	NA	NA	NA	NA	NA	NA	NA	NA	NA	NA	NA	NA	NA	NA	NA	NA	NA	NA	NA
C11orf91	-3.11937	-2.7405	NA	NA	NA	NA	NA	NA	NA	NA	NA	NA	-11.4106	7.19354	188.947	9.95874e-06	0.00181762	Chimpanzee	Yes_NEU	Yes	-8.74886	5.61318	169.415	6.32423e-06	0.000759682	Chimpanzee	Yes_NPC	Yes	NA	NA	NA	NA	NA	NA	NA	NA	NA
C11orf94	-0.775215	-0.222073	-1.09057	NA	NA	NA	NA	NA	NA	NA	NA	NA	NA	NA	NA	NA	NA	NA	NA	NA	NA	NA	NA	NA	NA	NA	NA	NA	NA	NA	NA	NA	NA	NA	NA	NA	NA
C11orf95	-0.123591	0.06771	0.120844	yes	NA	NA	NA	NA	NA	NA	NA	NA	NA	NA	NA	NA	NA	NA	NA	NA	NA	NA	NA	NA	NA	NA	NA	NA	0.610253	1.7657	0.105926	0.101393	-0.312768	8.01855	7.41053	0.00162304	0.00938021
C12orf10	-0.221062	0.136806	-0.403181	NA	NA	NA	NA	NA	NA	NA	NA	NA	NA	NA	NA	NA	NA	NA	NA	NA	NA	NA	NA	NA	NA	NA	NA	NA	NA	NA	NA	NA	NA	NA	NA	NA	NA
C12orf29	0.539862	0.353957	0.603965	NA	NA	NA	NA	NA	NA	NA	NA	NA	NA	NA	NA	NA	NA	NA	NA	NA	NA	NA	NA	NA	NA	NA	NA	NA	NA	NA	NA	NA	NA	NA	NA	NA	NA
C12orf4	0.847968	0.305765	0.983673	NA	NA	NA	NA	NA	NA	NA	NA	NA	NA	NA	NA	NA	NA	NA	NA	NA	NA	NA	NA	NA	NA	NA	NA	NA	NA	NA	NA	NA	NA	NA	NA	NA	NA
C12orf42	0.250689	NA	NA	NA	NA	NA	NA	NA	NA	NA	NA	NA	NA	NA	NA	NA	NA	NA	NA	NA	NA	NA	NA	NA	NA	NA	NA	NA	NA	NA	NA	NA	NA	NA	NA	NA	NA
C12orf43	0.0190639	-0.00973012	0.515729	NA	NA	NA	NA	NA	NA	NA	NA	NA	NA	NA	NA	NA	NA	NA	NA	NA	NA	NA	NA	NA	NA	NA	NA	NA	NA	NA	NA	NA	NA	NA	NA	NA	NA
C12orf45	2.18991	1.86836	1.69944	yes	2.36861	3.73918	27.6489	0.00174398	0.0199782	Human	Yes_AST	Yes	2.79378	3.70655	49.3802	0.000432776	0.0135408	Human	Yes_NEU	Yes	2.36703	4.03656	53.0677	0.000226014	0.00645785	Human	Yes_NPC	Yes	-0.325864	0.408285	2.38015	0.409263	-0.030906	3.83019	25.9727	2.05124e-06	5.53629e-05
C12orf49	-0.261116	-0.112637	-1.34113	NA	-1.11172	8.00146	15.9026	0.00681123	0.0455903	Chimpanzee	Yes_AST	Yes	NA	NA	NA	NA	NA	NA	NA	NA	NA	NA	NA	NA	NA	NA	NA	NA	NA	NA	NA	NA	NA	NA	NA	NA	NA
C12orf56	-0.0799139	-0.205918	-0.0140178	NA	NA	NA	NA	NA	NA	NA	NA	NA	NA	NA	NA	NA	NA	NA	NA	NA	NA	NA	NA	NA	NA	NA	NA	NA	NA	NA	NA	NA	NA	NA	NA	NA	NA
C12orf65	0.364798	0.686245	1.15783	yes	NA	NA	NA	NA	NA	NA	NA	NA	NA	NA	NA	NA	NA	NA	NA	NA	NA	NA	NA	NA	NA	NA	NA	NA	0.108593	0.225164	0.884991	0.368448	-0.527616	4.95136	4.63089	0.0115823	0.035858
C12orf66	0.416965	0.568333	0.228175	NA	NA	NA	NA	NA	NA	NA	NA	NA	NA	NA	NA	NA	NA	NA	NA	NA	NA	NA	NA	NA	NA	NA	NA	NA	NA	NA	NA	NA	NA	NA	NA	NA	NA
C12orf73	0.176239	0.356545	-0.0706661	NA	NA	NA	NA	NA	NA	NA	NA	NA	NA	NA	NA	NA	NA	NA	NA	NA	NA	NA	NA	NA	NA	NA	NA	NA	NA	NA	NA	NA	NA	NA	NA	NA	NA
C12orf76	0.172612	-0.307004	-1.40642	NA	-1.27861	5.54595	17.7608	0.00525157	0.0392263	Chimpanzee	Yes_AST	Yes	NA	NA	NA	NA	NA	NA	NA	NA	NA	NA	NA	NA	NA	NA	NA	NA	NA	NA	NA	NA	NA	NA	NA	NA	NA
C14orf132	2.63163	1.12175	2.89265	yes	3.50961	6.96155	146.9	1.55543e-05	0.00128042	Human	Yes_AST	Yes	NA	NA	NA	NA	NA	NA	NA	NA	3.25755	7.80597	89.9584	4.58277e-05	0.00233543	Human	Yes_NPC	Yes	1.11636	1.23086	3.52053	-0.559211	-0.284105	7.44863	20.4103	8.33416e-06	0.000168174
C14orf28	0.573588	0.12394	-0.100825	NA	NA	NA	NA	NA	NA	NA	NA	NA	NA	NA	NA	NA	NA	NA	NA	NA	NA	NA	NA	NA	NA	NA	NA	NA	NA	NA	NA	NA	NA	NA	NA	NA	NA
C14orf39	NA	NA	1.11302	NA	NA	NA	NA	NA	NA	NA	NA	NA	NA	NA	NA	NA	NA	NA	NA	NA	NA	NA	NA	NA	NA	NA	NA	NA	NA	NA	NA	NA	NA	NA	NA	NA	NA
C14orf93	-0.0473117	-0.394512	-0.692908	NA	NA	NA	NA	NA	NA	NA	NA	NA	NA	NA	NA	NA	NA	NA	NA	NA	NA	NA	NA	NA	NA	NA	NA	NA	NA	NA	NA	NA	NA	NA	NA	NA	NA
C15orf39	-0.968651	-0.0414046	0.00798423	NA	NA	NA	NA	NA	NA	NA	NA	NA	NA	NA	NA	NA	NA	NA	NA	NA	NA	NA	NA	NA	NA	NA	NA	NA	NA	NA	NA	NA	NA	NA	NA	NA	NA
C15orf40	1.81831	0.782953	0.412543	yes	NA	NA	NA	NA	NA	NA	NA	NA	NA	NA	NA	NA	NA	NA	NA	NA	2.08654	4.31326	32.7345	0.00090869	0.0151947	Human	Yes_NPC	Yes	-0.00907552	-0.887961	0.393443	0.727361	1.67291	4.3249	10.1011	0.000368984	0.00326479
C15orf41	0.53134	0.597228	0.58086	NA	NA	NA	NA	NA	NA	NA	NA	NA	NA	NA	NA	NA	NA	NA	NA	NA	NA	NA	NA	NA	NA	NA	NA	NA	NA	NA	NA	NA	NA	NA	NA	NA	NA
C15orf61	0.132509	0.372143	0.019751	NA	NA	NA	NA	NA	NA	NA	NA	NA	NA	NA	NA	NA	NA	NA	NA	NA	NA	NA	NA	NA	NA	NA	NA	NA	NA	NA	NA	NA	NA	NA	NA	NA	NA
C15orf62	1.32043	1.03639	1.3068	NA	2.46374	0.842573	15.0592	0.00772388	0.0493398	Human	Yes_AST	Yes	NA	NA	NA	NA	NA	NA	NA	NA	3.2125	1.13289	16.9991	0.00512198	0.047816	Human	Yes_NPC	Yes	NA	NA	NA	NA	NA	NA	NA	NA	NA
C15orf65	0.139733	-0.237964	-0.466142	NA	NA	NA	NA	NA	NA	NA	NA	NA	NA	NA	NA	NA	NA	NA	NA	NA	NA	NA	NA	NA	NA	NA	NA	NA	NA	NA	NA	NA	NA	NA	NA	NA	NA
C16orf45	-3.62442	-2.4445	-4.08621	yes	-6.54563	6.40117	880.213	6.79125e-08	8.19961e-05	Chimpanzee	Yes_AST	Yes	-5.9671	5.94923	117.04	3.9376e-05	0.00359336	Chimpanzee	Yes_NEU	Yes	-6.15283	7.06512	333.348	7.26156e-07	0.000237453	Chimpanzee	Yes_NPC	Yes	-0.38585	0.303144	-6.53531	0.562979	0.361159	6.50286	136.544	6.26762e-11	2.79823e-08
C16orf46	-2.32469	-1.891	NA	NA	NA	NA	NA	NA	NA	NA	NA	NA	-5.71068	3.06314	50.59	0.000405454	0.0128529	Chimpanzee	Yes_NEU	Yes	-4.22159	2.75232	61.1842	0.000147945	0.0047349	Chimpanzee	Yes_NPC	Yes	NA	NA	NA	NA	NA	NA	NA	NA	NA
C16orf58	-0.565197	-0.695921	-1.27429	yes	NA	NA	NA	NA	NA	NA	NA	NA	NA	NA	NA	NA	NA	NA	NA	NA	NA	NA	NA	NA	NA	NA	NA	NA	0.136674	0.16604	-0.623434	0.0525587	-0.0541895	5.82171	4.50212	0.0128758	0.0385758
C16orf70	0.00013855	-0.618054	-0.290602	NA	NA	NA	NA	NA	NA	NA	NA	NA	NA	NA	NA	NA	NA	NA	NA	NA	NA	NA	NA	NA	NA	NA	NA	NA	NA	NA	NA	NA	NA	NA	NA	NA	NA
C16orf71	0.0333009	-0.140256	0.125944	NA	NA	NA	NA	NA	NA	NA	NA	NA	NA	NA	NA	NA	NA	NA	NA	NA	NA	NA	NA	NA	NA	NA	NA	NA	NA	NA	NA	NA	NA	NA	NA	NA	NA
C16orf72	0.347875	0.381348	0.26411	NA	NA	NA	NA	NA	NA	NA	NA	NA	NA	NA	NA	NA	NA	NA	NA	NA	NA	NA	NA	NA	NA	NA	NA	NA	NA	NA	NA	NA	NA	NA	NA	NA	NA
C16orf74	-0.141959	-0.986694	-1.71416	NA	-4.17053	3.81445	28.2648	0.00164711	0.0193124	Chimpanzee	Yes_AST	Yes	NA	NA	NA	NA	NA	NA	NA	NA	NA	NA	NA	NA	NA	NA	NA	NA	NA	NA	NA	NA	NA	NA	NA	NA	NA
C16orf86	-0.44909	-0.544271	-1.17561	yes	NA	NA	NA	NA	NA	NA	NA	NA	NA	NA	NA	NA	NA	NA	NA	NA	NA	NA	NA	NA	NA	NA	NA	NA	-0.259538	-1.02871	-1.45211	0.322584	0.597191	2.39129	6.33173	0.00326226	0.0150474
C16orf87	0.656771	0.743577	0.891051	yes	NA	NA	NA	NA	NA	NA	NA	NA	NA	NA	NA	NA	NA	NA	NA	NA	NA	NA	NA	NA	NA	NA	NA	NA	0.0611884	0.109699	0.766601	0.015312	-0.174306	4.8974	4.60833	0.0117978	0.0363466
C16orf89	-1.18004	NA	NA	NA	NA	NA	NA	NA	NA	NA	NA	NA	NA	NA	NA	NA	NA	NA	NA	NA	NA	NA	NA	NA	NA	NA	NA	NA	NA	NA	NA	NA	NA	NA	NA	NA	NA
C16orf91	-0.0724475	-0.0290433	0.0148574	NA	NA	NA	NA	NA	NA	NA	NA	NA	NA	NA	NA	NA	NA	NA	NA	NA	NA	NA	NA	NA	NA	NA	NA	NA	NA	NA	NA	NA	NA	NA	NA	NA	NA
C16orf95	-2.76308	-1.23841	-1.10485	yes	NA	NA	NA	NA	NA	NA	NA	NA	NA	NA	NA	NA	NA	NA	NA	NA	-4.20281	3.81296	104.276	2.90226e-05	0.00172553	Chimpanzee	Yes_NPC	Yes	-0.22307	0.191988	-2.57197	-0.386941	-1.64756	3.45379	11.8432	0.000164067	0.00175974
C16orf96	NA	0.482398	NA	NA	NA	NA	NA	NA	NA	NA	NA	NA	NA	NA	NA	NA	NA	NA	NA	NA	NA	NA	NA	NA	NA	NA	NA	NA	NA	NA	NA	NA	NA	NA	NA	NA	NA
C17orf107	0.822993	0.990423	NA	NA	NA	NA	NA	NA	NA	NA	NA	NA	NA	NA	NA	NA	NA	NA	NA	NA	NA	NA	NA	NA	NA	NA	NA	NA	NA	NA	NA	NA	NA	NA	NA	NA	NA
C17orf113	-0.0485676	-0.0590581	-0.729141	NA	NA	NA	NA	NA	NA	NA	NA	NA	NA	NA	NA	NA	NA	NA	NA	NA	NA	NA	NA	NA	NA	NA	NA	NA	NA	NA	NA	NA	NA	NA	NA	NA	NA
C17orf53	0.309907	0.0224375	1.48476	yes	1.68647	3.33621	20.0915	0.0038993	0.0327525	Human	Yes_AST	Yes	NA	NA	NA	NA	NA	NA	NA	NA	NA	NA	NA	NA	NA	NA	NA	NA	0.0321726	0.775733	1.69657	-1.62745	-1.17002	3.05478	7.2669	0.00177402	0.0100204
C17orf75	0.0848659	-0.0154019	-0.107947	NA	NA	NA	NA	NA	NA	NA	NA	NA	NA	NA	NA	NA	NA	NA	NA	NA	NA	NA	NA	NA	NA	NA	NA	NA	NA	NA	NA	NA	NA	NA	NA	NA	NA
C17orf80	-0.136182	-0.131917	-0.821934	NA	NA	NA	NA	NA	NA	NA	NA	NA	NA	NA	NA	NA	NA	NA	NA	NA	NA	NA	NA	NA	NA	NA	NA	NA	NA	NA	NA	NA	NA	NA	NA	NA	NA
C18orf21	-0.0387054	0.0463117	-0.449274	NA	NA	NA	NA	NA	NA	NA	NA	NA	NA	NA	NA	NA	NA	NA	NA	NA	NA	NA	NA	NA	NA	NA	NA	NA	NA	NA	NA	NA	NA	NA	NA	NA	NA
C18orf25	0.11929	-0.0896403	-0.567611	NA	NA	NA	NA	NA	NA	NA	NA	NA	NA	NA	NA	NA	NA	NA	NA	NA	NA	NA	NA	NA	NA	NA	NA	NA	NA	NA	NA	NA	NA	NA	NA	NA	NA
C18orf32	-2.47257	-1.67323	-3.08033	yes	-3.54724	6.34092	188.117	7.42616e-06	0.000831141	Chimpanzee	Yes_AST	Yes	-2.51675	6.16223	37.6131	0.000891404	0.0212211	Chimpanzee	Yes_NEU	Yes	-2.13172	6.21865	73.8575	8.38075e-05	0.00336848	Chimpanzee	Yes_NPC	Yes	-0.21758	-0.572349	-3.53792	1.01517	1.38832	6.25853	43.0715	9.61909e-08	5.05238e-06
C18orf54	0.160233	0.108237	1.40428	yes	1.31702	5.59835	17.66	0.00532325	0.0394204	Human	Yes_AST	Yes	NA	NA	NA	NA	NA	NA	NA	NA	NA	NA	NA	NA	NA	NA	NA	NA	-0.320047	0.652266	1.3272	-1.04574	-1.03748	5.33365	4.88219	0.00946197	0.0311475
C19orf12	0.814119	0.921853	0.26111	yes	NA	NA	NA	NA	NA	NA	NA	NA	NA	NA	NA	NA	NA	NA	NA	NA	NA	NA	NA	NA	NA	NA	NA	NA	0.0585469	0.0838944	0.171175	0.477703	0.514037	5.75083	6.6526	0.00263074	0.0131375
C19orf18	NA	0.150228	0.231378	NA	NA	NA	NA	NA	NA	NA	NA	NA	NA	NA	NA	NA	NA	NA	NA	NA	NA	NA	NA	NA	NA	NA	NA	NA	NA	NA	NA	NA	NA	NA	NA	NA	NA
C19orf38	NA	0.434742	NA	NA	NA	NA	NA	NA	NA	NA	NA	NA	NA	NA	NA	NA	NA	NA	NA	NA	NA	NA	NA	NA	NA	NA	NA	NA	NA	NA	NA	NA	NA	NA	NA	NA	NA
C19orf44	0.0601001	-0.141801	-0.369778	NA	NA	NA	NA	NA	NA	NA	NA	NA	NA	NA	NA	NA	NA	NA	NA	NA	NA	NA	NA	NA	NA	NA	NA	NA	NA	NA	NA	NA	NA	NA	NA	NA	NA
C19orf47	-0.0145123	0.473529	1.0889	yes	NA	NA	NA	NA	NA	NA	NA	NA	NA	NA	NA	NA	NA	NA	NA	NA	NA	NA	NA	NA	NA	NA	NA	NA	0.234882	0.719373	0.680847	-0.248933	-0.727452	4.50149	5.43086	0.00620229	0.0233103
C19orf48	1.48683	1.98442	2.19068	yes	3.24938	5.03429	55.0632	0.000269501	0.00644647	Human	Yes_AST	Yes	2.20365	4.09155	59.4048	0.000262101	0.0103652	Human	Yes_NEU	Yes	2.0801	4.97944	21.4227	0.00285207	0.0325967	Human	Yes_NPC	Yes	0.0334857	1.04101	3.25713	-1.05493	-1.19012	4.74907	24.4846	2.90237e-06	7.24916e-05
C19orf53	0.0355767	0.0682195	0.108537	NA	NA	NA	NA	NA	NA	NA	NA	NA	NA	NA	NA	NA	NA	NA	NA	NA	NA	NA	NA	NA	NA	NA	NA	NA	NA	NA	NA	NA	NA	NA	NA	NA	NA
C19orf54	-0.213655	-0.162552	-0.975894	NA	NA	NA	NA	NA	NA	NA	NA	NA	NA	NA	NA	NA	NA	NA	NA	NA	NA	NA	NA	NA	NA	NA	NA	NA	NA	NA	NA	NA	NA	NA	NA	NA	NA
C19orf57	0.107807	0.0104403	0.462173	NA	NA	NA	NA	NA	NA	NA	NA	NA	NA	NA	NA	NA	NA	NA	NA	NA	NA	NA	NA	NA	NA	NA	NA	NA	NA	NA	NA	NA	NA	NA	NA	NA	NA
C19orf66	-0.727329	-0.44773	-1.90757	yes	-1.93113	4.07153	36.6707	0.000826566	0.0123716	Chimpanzee	Yes_AST	Yes	NA	NA	NA	NA	NA	NA	NA	NA	NA	NA	NA	NA	NA	NA	NA	NA	-0.196384	-2.94122	-1.92158	0.923714	-0.311271	3.69767	12.7805	0.000110122	0.00128256
C19orf71	-1.15054	-1.21015	-1.54765	yes	-1.47168	2.76419	22.2831	0.00301918	0.0283368	Chimpanzee	Yes_AST	Yes	NA	NA	NA	NA	NA	NA	NA	NA	NA	NA	NA	NA	NA	NA	NA	NA	0.222391	0.199348	-1.46154	-0.273854	-0.0270827	2.93766	18.6822	1.37866e-05	0.000245721
C19orf73	0.25542	0.0660596	-0.0687678	NA	NA	NA	NA	NA	NA	NA	NA	NA	NA	NA	NA	NA	NA	NA	NA	NA	NA	NA	NA	NA	NA	NA	NA	NA	NA	NA	NA	NA	NA	NA	NA	NA	NA
C19orf81	-0.0471946	-0.230297	NA	NA	NA	NA	NA	NA	NA	NA	NA	NA	NA	NA	NA	NA	NA	NA	NA	NA	NA	NA	NA	NA	NA	NA	NA	NA	NA	NA	NA	NA	NA	NA	NA	NA	NA
C19orf84	-1.01828	-0.169549	-0.59633	NA	NA	NA	NA	NA	NA	NA	NA	NA	NA	NA	NA	NA	NA	NA	NA	NA	NA	NA	NA	NA	NA	NA	NA	NA	NA	NA	NA	NA	NA	NA	NA	NA	NA
C1GALT1	-0.0826935	0.00196432	-0.388951	yes	NA	NA	NA	NA	NA	NA	NA	NA	NA	NA	NA	NA	NA	NA	NA	NA	NA	NA	NA	NA	NA	NA	NA	NA	0.0888825	-1.32843	-0.391272	0.394872	0.197647	5.87107	5.33442	0.0066682	0.0244523
C1GALT1C1	0.0473344	-0.0841379	-0.265064	NA	NA	NA	NA	NA	NA	NA	NA	NA	NA	NA	NA	NA	NA	NA	NA	NA	NA	NA	NA	NA	NA	NA	NA	NA	NA	NA	NA	NA	NA	NA	NA	NA	NA
C1GALT1C1L	-1.32219	-0.435088	NA	NA	NA	NA	NA	NA	NA	NA	NA	NA	NA	NA	NA	NA	NA	NA	NA	NA	-4.06051	1.17239	17.0491	0.00508506	0.0476224	Chimpanzee	Yes_NPC	Yes	NA	NA	NA	NA	NA	NA	NA	NA	NA
C1orf109	0.109642	0.145929	0.0643128	NA	NA	NA	NA	NA	NA	NA	NA	NA	NA	NA	NA	NA	NA	NA	NA	NA	NA	NA	NA	NA	NA	NA	NA	NA	NA	NA	NA	NA	NA	NA	NA	NA	NA
C1orf115	-0.210371	-0.431184	0.340272	NA	NA	NA	NA	NA	NA	NA	NA	NA	NA	NA	NA	NA	NA	NA	NA	NA	NA	NA	NA	NA	NA	NA	NA	NA	NA	NA	NA	NA	NA	NA	NA	NA	NA
C1orf131	-0.270872	-0.26016	-0.603852	NA	NA	NA	NA	NA	NA	NA	NA	NA	NA	NA	NA	NA	NA	NA	NA	NA	NA	NA	NA	NA	NA	NA	NA	NA	NA	NA	NA	NA	NA	NA	NA	NA	NA
C1orf158	NA	0.211339	NA	NA	NA	NA	NA	NA	NA	NA	NA	NA	NA	NA	NA	NA	NA	NA	NA	NA	NA	NA	NA	NA	NA	NA	NA	NA	NA	NA	NA	NA	NA	NA	NA	NA	NA
C1orf162	NA	0.146267	NA	NA	NA	NA	NA	NA	NA	NA	NA	NA	NA	NA	NA	NA	NA	NA	NA	NA	NA	NA	NA	NA	NA	NA	NA	NA	NA	NA	NA	NA	NA	NA	NA	NA	NA
C1orf174	0.186892	0.206422	0.595011	NA	NA	NA	NA	NA	NA	NA	NA	NA	NA	NA	NA	NA	NA	NA	NA	NA	NA	NA	NA	NA	NA	NA	NA	NA	NA	NA	NA	NA	NA	NA	NA	NA	NA
C1orf189	NA	-0.929315	-1.24327	NA	NA	NA	NA	NA	NA	NA	NA	NA	NA	NA	NA	NA	NA	NA	NA	NA	NA	NA	NA	NA	NA	NA	NA	NA	NA	NA	NA	NA	NA	NA	NA	NA	NA
C1orf194	-0.384271	-0.431184	-0.493938	NA	NA	NA	NA	NA	NA	NA	NA	NA	NA	NA	NA	NA	NA	NA	NA	NA	NA	NA	NA	NA	NA	NA	NA	NA	NA	NA	NA	NA	NA	NA	NA	NA	NA
C1orf198	-0.473658	-0.904624	0.178585	yes	NA	NA	NA	NA	NA	NA	NA	NA	NA	NA	NA	NA	NA	NA	NA	NA	NA	NA	NA	NA	NA	NA	NA	NA	2.00511	-0.0119401	0.282508	-2.25609	-0.902517	8.54265	7.77676	0.00130035	0.0080076
C1orf21	3.22945	2.50152	1.90328	yes	2.32434	5.63993	36.4679	0.000839005	0.0124944	Human	Yes_AST	Yes	3.31891	5.96264	131.913	2.79931e-05	0.00315121	Human	Yes_NEU	Yes	3.02895	6.63463	194.085	4.10686e-06	0.000589585	Human	Yes_NPC	Yes	-0.471764	0.532375	2.33739	0.979012	0.673399	6.10215	51.1226	3.31753e-08	2.12858e-06
C1orf216	1.16012	2.51302	1.75616	yes	1.74808	5.13032	29.931	0.00141839	0.0175324	Human	Yes_AST	Yes	2.05363	5.67423	136.208	2.55414e-05	0.0030689	Human	Yes_NEU	Yes	NA	NA	NA	NA	NA	NA	NA	NA	0.379068	0.340598	1.76018	0.290017	-0.166657	5.41664	18.4031	1.50094e-05	0.000260759
C1orf232	-0.328059	NA	NA	NA	NA	NA	NA	NA	NA	NA	NA	NA	NA	NA	NA	NA	NA	NA	NA	NA	NA	NA	NA	NA	NA	NA	NA	NA	NA	NA	NA	NA	NA	NA	NA	NA	NA
C1orf35	-0.196492	-0.11133	0.67858	NA	NA	NA	NA	NA	NA	NA	NA	NA	NA	NA	NA	NA	NA	NA	NA	NA	NA	NA	NA	NA	NA	NA	NA	NA	NA	NA	NA	NA	NA	NA	NA	NA	NA
C1orf43	0.505234	0.451184	0.293209	NA	NA	NA	NA	NA	NA	NA	NA	NA	NA	NA	NA	NA	NA	NA	NA	NA	NA	NA	NA	NA	NA	NA	NA	NA	NA	NA	NA	NA	NA	NA	NA	NA	NA
C1orf50	0.114707	-0.0892718	-0.631116	NA	NA	NA	NA	NA	NA	NA	NA	NA	NA	NA	NA	NA	NA	NA	NA	NA	NA	NA	NA	NA	NA	NA	NA	NA	NA	NA	NA	NA	NA	NA	NA	NA	NA
C1orf52	0.222598	0.298139	0.0509373	NA	NA	NA	NA	NA	NA	NA	NA	NA	NA	NA	NA	NA	NA	NA	NA	NA	NA	NA	NA	NA	NA	NA	NA	NA	NA	NA	NA	NA	NA	NA	NA	NA	NA
C1orf53	-0.0973827	0.034673	0.0354425	NA	NA	NA	NA	NA	NA	NA	NA	NA	NA	NA	NA	NA	NA	NA	NA	NA	NA	NA	NA	NA	NA	NA	NA	NA	NA	NA	NA	NA	NA	NA	NA	NA	NA
C1orf54	0.526069	0.838373	0.814012	yes	NA	NA	NA	NA	NA	NA	NA	NA	NA	NA	NA	NA	NA	NA	NA	NA	NA	NA	NA	NA	NA	NA	NA	NA	-1.81412	-2.03028	1.13925	0.83195	0.0459286	2.54845	9.67593	0.000456829	0.00381224
C1orf56	0.45682	-0.0246162	0.26359	NA	NA	NA	NA	NA	NA	NA	NA	NA	NA	NA	NA	NA	NA	NA	NA	NA	NA	NA	NA	NA	NA	NA	NA	NA	NA	NA	NA	NA	NA	NA	NA	NA	NA
C1orf74	0.910517	0.428271	1.02719	yes	NA	NA	NA	NA	NA	NA	NA	NA	NA	NA	NA	NA	NA	NA	NA	NA	NA	NA	NA	NA	NA	NA	NA	NA	-0.117005	-0.386557	1.09338	-0.354696	0.290228	2.09146	8.31601	0.000950121	0.00642305
C1orf87	NA	-1.18182	-1.1374	NA	NA	NA	NA	NA	NA	NA	NA	NA	NA	NA	NA	NA	NA	NA	NA	NA	NA	NA	NA	NA	NA	NA	NA	NA	NA	NA	NA	NA	NA	NA	NA	NA	NA
C1orf94	NA	-0.350036	-0.526708	NA	NA	NA	NA	NA	NA	NA	NA	NA	NA	NA	NA	NA	NA	NA	NA	NA	NA	NA	NA	NA	NA	NA	NA	NA	NA	NA	NA	NA	NA	NA	NA	NA	NA
C1QBP	-0.0244446	-0.0391475	0.812116	NA	NA	NA	NA	NA	NA	NA	NA	NA	NA	NA	NA	NA	NA	NA	NA	NA	NA	NA	NA	NA	NA	NA	NA	NA	NA	NA	NA	NA	NA	NA	NA	NA	NA
C1QL1	0.278482	0.115595	-0.021851	yes	NA	NA	NA	NA	NA	NA	NA	NA	NA	NA	NA	NA	NA	NA	NA	NA	NA	NA	NA	NA	NA	NA	NA	NA	-0.205099	-3.95873	-0.110992	0.581637	0.828888	7.09795	4.4524	0.0134187	0.0397185
C1QL2	-0.241383	0.3731	NA	NA	NA	NA	NA	NA	NA	NA	NA	NA	NA	NA	NA	NA	NA	NA	NA	NA	NA	NA	NA	NA	NA	NA	NA	NA	NA	NA	NA	NA	NA	NA	NA	NA	NA
C1QL3	0.486985	1.12224	0.0809247	NA	NA	NA	NA	NA	NA	NA	NA	NA	NA	NA	NA	NA	NA	NA	NA	NA	NA	NA	NA	NA	NA	NA	NA	NA	NA	NA	NA	NA	NA	NA	NA	NA	NA
C1QL4	-0.472489	-0.0341543	-0.582734	NA	NA	NA	NA	NA	NA	NA	NA	NA	NA	NA	NA	NA	NA	NA	NA	NA	NA	NA	NA	NA	NA	NA	NA	NA	NA	NA	NA	NA	NA	NA	NA	NA	NA
C1QTNF1	-0.294369	0.21403	0.364079	NA	NA	NA	NA	NA	NA	NA	NA	NA	NA	NA	NA	NA	NA	NA	NA	NA	NA	NA	NA	NA	NA	NA	NA	NA	NA	NA	NA	NA	NA	NA	NA	NA	NA
C1QTNF12	-0.590626	0.0330821	-0.717715	NA	NA	NA	NA	NA	NA	NA	NA	NA	NA	NA	NA	NA	NA	NA	NA	NA	NA	NA	NA	NA	NA	NA	NA	NA	NA	NA	NA	NA	NA	NA	NA	NA	NA
C1QTNF2	-0.899061	0.202455	0.364016	NA	NA	NA	NA	NA	NA	NA	NA	NA	NA	NA	NA	NA	NA	NA	NA	NA	NA	NA	NA	NA	NA	NA	NA	NA	NA	NA	NA	NA	NA	NA	NA	NA	NA
C1QTNF6	0.256141	0.246684	-0.0271699	NA	NA	NA	NA	NA	NA	NA	NA	NA	NA	NA	NA	NA	NA	NA	NA	NA	NA	NA	NA	NA	NA	NA	NA	NA	NA	NA	NA	NA	NA	NA	NA	NA	NA
C1QTNF7	NA	0.473774	NA	NA	NA	NA	NA	NA	NA	NA	NA	NA	NA	NA	NA	NA	NA	NA	NA	NA	NA	NA	NA	NA	NA	NA	NA	NA	NA	NA	NA	NA	NA	NA	NA	NA	NA
C1R	-0.418113	-0.0626869	-0.653542	yes	NA	NA	NA	NA	NA	NA	NA	NA	NA	NA	NA	NA	NA	NA	NA	NA	NA	NA	NA	NA	NA	NA	NA	NA	-0.804413	-3.99201	-1.88843	1.50982	0.0485433	6.87154	4.32667	0.0149118	0.0429371
C1RL	0.312735	-0.0279691	-2.67148	yes	-1.54756	6.21442	104.648	4.24105e-05	0.00213069	Chimpanzee	Yes_AST	Yes	NA	NA	NA	NA	NA	NA	NA	NA	NA	NA	NA	NA	NA	NA	NA	NA	-1.19285	-3.58909	-1.53795	1.44492	2.37402	5.5532	10.8747	0.000254357	0.00244215
C1S	-0.619739	0.237316	-0.527519	NA	NA	NA	NA	NA	NA	NA	NA	NA	NA	NA	NA	NA	NA	NA	NA	NA	NA	NA	NA	NA	NA	NA	NA	NA	NA	NA	NA	NA	NA	NA	NA	NA	NA
C20orf194	-0.00190473	-0.0039712	-0.888946	yes	NA	NA	NA	NA	NA	NA	NA	NA	NA	NA	NA	NA	NA	NA	NA	NA	NA	NA	NA	NA	NA	NA	NA	NA	0.0052184	0.6847	-0.405808	0.389151	0.383458	6.89586	4.51291	0.0127613	0.0383315
C20orf204	0.594666	0.902912	NA	NA	NA	NA	NA	NA	NA	NA	NA	NA	NA	NA	NA	NA	NA	NA	NA	NA	NA	NA	NA	NA	NA	NA	NA	NA	NA	NA	NA	NA	NA	NA	NA	NA	NA
C20orf27	-0.149253	-0.299048	0.361776	NA	NA	NA	NA	NA	NA	NA	NA	NA	NA	NA	NA	NA	NA	NA	NA	NA	NA	NA	NA	NA	NA	NA	NA	NA	NA	NA	NA	NA	NA	NA	NA	NA	NA
C20orf96	0.330667	-0.498264	-0.959068	NA	NA	NA	NA	NA	NA	NA	NA	NA	NA	NA	NA	NA	NA	NA	NA	NA	NA	NA	NA	NA	NA	NA	NA	NA	NA	NA	NA	NA	NA	NA	NA	NA	NA
C21orf91	-0.269361	0.027452	-0.110851	NA	NA	NA	NA	NA	NA	NA	NA	NA	NA	NA	NA	NA	NA	NA	NA	NA	NA	NA	NA	NA	NA	NA	NA	NA	NA	NA	NA	NA	NA	NA	NA	NA	NA
C22orf15	-1.45861	NA	-2.05151	NA	-3.8468	1.62911	45.28	0.000464912	0.00888149	Chimpanzee	Yes_AST	Yes	NA	NA	NA	NA	NA	NA	NA	NA	-4.57484	1.26611	20.6983	0.00311736	0.0347845	Chimpanzee	Yes_NPC	Yes	NA	NA	NA	NA	NA	NA	NA	NA	NA
C22orf23	-2.18152	-1.95499	-2.06276	yes	-2.57038	3.82153	46.0118	0.000444764	0.00865455	Chimpanzee	Yes_AST	Yes	-2.57018	4.05905	57.2771	0.000289547	0.0110921	Chimpanzee	Yes_NEU	Yes	-2.60533	4.06624	52.4362	0.000234156	0.00658385	Chimpanzee	Yes_NPC	Yes	0.313864	-0.0405688	-2.56023	-0.0157254	-0.0644414	3.99801	37.8544	2.12746e-07	9.34252e-06
C22orf31	NA	NA	-0.00720946	NA	NA	NA	NA	NA	NA	NA	NA	NA	NA	NA	NA	NA	NA	NA	NA	NA	NA	NA	NA	NA	NA	NA	NA	NA	NA	NA	NA	NA	NA	NA	NA	NA	NA
C22orf39	-1.48885	-0.886924	-1.03408	yes	NA	NA	NA	NA	NA	NA	NA	NA	NA	NA	NA	NA	NA	NA	NA	NA	-1.08258	6.77263	21.5015	0.00282502	0.0324451	Chimpanzee	Yes_NPC	Yes	0.0064714	0.336307	-0.903889	0.0396934	-0.195508	6.44103	7.9872	0.00114848	0.00731374
C2CD2	0.190151	-0.034426	-0.756894	NA	NA	NA	NA	NA	NA	NA	NA	NA	NA	NA	NA	NA	NA	NA	NA	NA	NA	NA	NA	NA	NA	NA	NA	NA	NA	NA	NA	NA	NA	NA	NA	NA	NA
C2CD2L	-0.0967989	0.12394	-0.116035	NA	NA	NA	NA	NA	NA	NA	NA	NA	NA	NA	NA	NA	NA	NA	NA	NA	NA	NA	NA	NA	NA	NA	NA	NA	NA	NA	NA	NA	NA	NA	NA	NA	NA
C2CD3	0.303911	-0.024532	0.831715	yes	NA	NA	NA	NA	NA	NA	NA	NA	NA	NA	NA	NA	NA	NA	NA	NA	NA	NA	NA	NA	NA	NA	NA	NA	0.185304	0.522478	0.4302	-0.478286	-0.187506	6.20553	4.27047	0.0156397	0.0443803
C2CD4C	0.67728	0.393109	0.28934	NA	NA	NA	NA	NA	NA	NA	NA	NA	NA	NA	NA	NA	NA	NA	NA	NA	NA	NA	NA	NA	NA	NA	NA	NA	NA	NA	NA	NA	NA	NA	NA	NA	NA
C2CD4D	NA	NA	0.313628	NA	NA	NA	NA	NA	NA	NA	NA	NA	NA	NA	NA	NA	NA	NA	NA	NA	NA	NA	NA	NA	NA	NA	NA	NA	NA	NA	NA	NA	NA	NA	NA	NA	NA
C2CD5	0.204713	0.259639	0.462687	yes	NA	NA	NA	NA	NA	NA	NA	NA	NA	NA	NA	NA	NA	NA	NA	NA	NA	NA	NA	NA	NA	NA	NA	NA	0.0762648	1.0429	0.258625	0.172394	-0.00778013	6.71835	6.26273	0.00341981	0.0155454
C2orf15	-0.11929	-0.176014	-0.323816	NA	NA	NA	NA	NA	NA	NA	NA	NA	NA	NA	NA	NA	NA	NA	NA	NA	NA	NA	NA	NA	NA	NA	NA	NA	NA	NA	NA	NA	NA	NA	NA	NA	NA
C2orf40	-1.79086	0.250231	-0.0442051	NA	NA	NA	NA	NA	NA	NA	NA	NA	NA	NA	NA	NA	NA	NA	NA	NA	-5.52678	3.10485	31.6958	0.000994088	0.0161859	Chimpanzee	Yes_NPC	Yes	NA	NA	NA	NA	NA	NA	NA	NA	NA
C2orf42	0.045123	0.0571022	-0.254791	NA	NA	NA	NA	NA	NA	NA	NA	NA	NA	NA	NA	NA	NA	NA	NA	NA	NA	NA	NA	NA	NA	NA	NA	NA	NA	NA	NA	NA	NA	NA	NA	NA	NA
C2orf49	0.0879694	0.097117	-1.42587	NA	-0.646309	5.80581	18.2859	0.00489825	0.0375089	Chimpanzee	Yes_AST	Yes	NA	NA	NA	NA	NA	NA	NA	NA	NA	NA	NA	NA	NA	NA	NA	NA	NA	NA	NA	NA	NA	NA	NA	NA	NA
C2orf50	0.0038156	-0.493528	0.107572	NA	NA	NA	NA	NA	NA	NA	NA	NA	NA	NA	NA	NA	NA	NA	NA	NA	NA	NA	NA	NA	NA	NA	NA	NA	NA	NA	NA	NA	NA	NA	NA	NA	NA
C2orf66	-0.602378	-0.0419523	-0.0484097	NA	NA	NA	NA	NA	NA	NA	NA	NA	NA	NA	NA	NA	NA	NA	NA	NA	NA	NA	NA	NA	NA	NA	NA	NA	NA	NA	NA	NA	NA	NA	NA	NA	NA
C2orf68	0.0244446	0.178695	0.0238735	NA	NA	NA	NA	NA	NA	NA	NA	NA	NA	NA	NA	NA	NA	NA	NA	NA	NA	NA	NA	NA	NA	NA	NA	NA	NA	NA	NA	NA	NA	NA	NA	NA	NA
C2orf69	0.0295595	0.204293	0.207044	NA	NA	NA	NA	NA	NA	NA	NA	NA	NA	NA	NA	NA	NA	NA	NA	NA	NA	NA	NA	NA	NA	NA	NA	NA	NA	NA	NA	NA	NA	NA	NA	NA	NA
C2orf72	0.916154	0.406835	0.453275	NA	NA	NA	NA	NA	NA	NA	NA	NA	NA	NA	NA	NA	NA	NA	NA	NA	NA	NA	NA	NA	NA	NA	NA	NA	NA	NA	NA	NA	NA	NA	NA	NA	NA
C2orf76	0.0327686	0.0564911	-0.0402243	NA	NA	NA	NA	NA	NA	NA	NA	NA	NA	NA	NA	NA	NA	NA	NA	NA	NA	NA	NA	NA	NA	NA	NA	NA	NA	NA	NA	NA	NA	NA	NA	NA	NA
C2orf80	-1.10735	-0.205782	-0.186001	yes	NA	NA	NA	NA	NA	NA	NA	NA	NA	NA	NA	NA	NA	NA	NA	NA	NA	NA	NA	NA	NA	NA	NA	NA	-1.09205	-1.88809	-0.421903	-0.250789	-1.11541	4.26713	5.86623	0.00451313	0.0188699
C2orf88	1.25922	-0.0621618	0.136128	yes	NA	NA	NA	NA	NA	NA	NA	NA	NA	NA	NA	NA	NA	NA	NA	NA	NA	NA	NA	NA	NA	NA	NA	NA	1.79552	-3.24252	0.379996	-0.604503	2.77481	1.75407	10.9537	0.000245153	0.00237721
C2orf92	0.313483	-0.0201552	0.46956	NA	NA	NA	NA	NA	NA	NA	NA	NA	NA	NA	NA	NA	NA	NA	NA	NA	NA	NA	NA	NA	NA	NA	NA	NA	NA	NA	NA	NA	NA	NA	NA	NA	NA
C3orf14	0.523697	0.0277547	-0.0190942	NA	NA	NA	NA	NA	NA	NA	NA	NA	NA	NA	NA	NA	NA	NA	NA	NA	NA	NA	NA	NA	NA	NA	NA	NA	NA	NA	NA	NA	NA	NA	NA	NA	NA
C3orf18	0.374037	-0.00139184	-0.989416	NA	NA	NA	NA	NA	NA	NA	NA	NA	NA	NA	NA	NA	NA	NA	NA	NA	NA	NA	NA	NA	NA	NA	NA	NA	NA	NA	NA	NA	NA	NA	NA	NA	NA
C3orf20	-0.804018	-0.580965	-1.03757	NA	NA	NA	NA	NA	NA	NA	NA	NA	NA	NA	NA	NA	NA	NA	NA	NA	NA	NA	NA	NA	NA	NA	NA	NA	NA	NA	NA	NA	NA	NA	NA	NA	NA
C3orf33	-1.31602	-1.60824	-2.43705	yes	-3.17956	2.66626	75.7664	0.00010855	0.00365556	Chimpanzee	Yes_AST	Yes	-2.53911	2.74627	33.7581	0.00118057	0.0246468	Chimpanzee	Yes_NEU	Yes	-2.3471	2.62531	16.9087	0.00518971	0.0483032	Chimpanzee	Yes_NPC	Yes	0.0800446	-0.4317	-3.16802	0.628021	0.807065	2.70131	29.2391	1.01481e-06	3.20759e-05
C3orf38	0.289451	0.170054	0.0305788	NA	NA	NA	NA	NA	NA	NA	NA	NA	NA	NA	NA	NA	NA	NA	NA	NA	NA	NA	NA	NA	NA	NA	NA	NA	NA	NA	NA	NA	NA	NA	NA	NA	NA
C3orf62	0.946535	1.01237	1.0887	yes	NA	NA	NA	NA	NA	NA	NA	NA	NA	NA	NA	NA	NA	NA	NA	NA	NA	NA	NA	NA	NA	NA	NA	NA	0.296383	0.445709	0.98082	0.131354	0.0219162	3.4214	13.0317	9.93515e-05	0.00118547
C3orf70	-0.315745	-0.61736	-0.480119	NA	NA	NA	NA	NA	NA	NA	NA	NA	NA	NA	NA	NA	NA	NA	NA	NA	NA	NA	NA	NA	NA	NA	NA	NA	NA	NA	NA	NA	NA	NA	NA	NA	NA
C3orf80	0.689294	0.402634	0.319558	NA	NA	NA	NA	NA	NA	NA	NA	NA	NA	NA	NA	NA	NA	NA	NA	NA	NA	NA	NA	NA	NA	NA	NA	NA	NA	NA	NA	NA	NA	NA	NA	NA	NA
C4orf19	-0.107529	0.817258	1.16564	NA	NA	NA	NA	NA	NA	NA	NA	NA	NA	NA	NA	NA	NA	NA	NA	NA	NA	NA	NA	NA	NA	NA	NA	NA	NA	NA	NA	NA	NA	NA	NA	NA	NA
C4orf3	2.47336	2.06901	2.14443	yes	1.45728	6.3326	51.5499	0.000324241	0.00717081	Human	Yes_AST	Yes	1.77621	6.49186	67.0774	0.000187739	0.00853081	Human	Yes_NEU	Yes	1.76801	6.31818	74.059	8.31161e-05	0.00336235	Human	Yes_NPC	Yes	-0.00800816	-0.183206	1.46587	0.307345	0.284514	6.40543	45.6483	6.7136e-08	3.73969e-06
C4orf33	0.296131	-0.0412473	-0.383754	NA	NA	NA	NA	NA	NA	NA	NA	NA	NA	NA	NA	NA	NA	NA	NA	NA	NA	NA	NA	NA	NA	NA	NA	NA	NA	NA	NA	NA	NA	NA	NA	NA	NA
C4orf45	-0.46386	-0.19874	NA	NA	NA	NA	NA	NA	NA	NA	NA	NA	NA	NA	NA	NA	NA	NA	NA	NA	NA	NA	NA	NA	NA	NA	NA	NA	NA	NA	NA	NA	NA	NA	NA	NA	NA
C4orf46	0.685896	1.04444	1.48027	yes	1.42247	5.01833	19.8934	0.00399487	0.0330924	Human	Yes_AST	Yes	NA	NA	NA	NA	NA	NA	NA	NA	NA	NA	NA	NA	NA	NA	NA	NA	0.112738	0.550813	1.43286	-0.438938	-0.576065	4.99971	7.20985	0.0018384	0.01028
C4orf47	-0.760675	-0.813854	-0.810188	yes	NA	NA	NA	NA	NA	NA	NA	NA	NA	NA	NA	NA	NA	NA	NA	NA	NA	NA	NA	NA	NA	NA	NA	NA	0.671445	-1.66974	-1.99296	-0.405963	0.51705	2.26181	6.70203	0.00254646	0.0128583
C4orf48	-0.568832	-0.959656	-1.16564	yes	NA	NA	NA	NA	NA	NA	NA	NA	NA	NA	NA	NA	NA	NA	NA	NA	NA	NA	NA	NA	NA	NA	NA	NA	0.266532	0.412217	-0.867587	-0.267234	-0.0123719	5.1654	5.35028	0.00658888	0.0242778
C4orf50	0.0138085	0.0116658	NA	NA	NA	NA	NA	NA	NA	NA	NA	NA	NA	NA	NA	NA	NA	NA	NA	NA	NA	NA	NA	NA	NA	NA	NA	NA	NA	NA	NA	NA	NA	NA	NA	NA	NA
C5	-0.294238	-0.941137	0.00828857	NA	NA	NA	NA	NA	NA	NA	NA	NA	NA	NA	NA	NA	NA	NA	NA	NA	NA	NA	NA	NA	NA	NA	NA	NA	NA	NA	NA	NA	NA	NA	NA	NA	NA
C5AR1	-0.0376548	-0.173227	-0.407765	NA	NA	NA	NA	NA	NA	NA	NA	NA	NA	NA	NA	NA	NA	NA	NA	NA	NA	NA	NA	NA	NA	NA	NA	NA	NA	NA	NA	NA	NA	NA	NA	NA	NA
C5orf15	0.0173239	0.0542567	-0.158626	NA	NA	NA	NA	NA	NA	NA	NA	NA	NA	NA	NA	NA	NA	NA	NA	NA	NA	NA	NA	NA	NA	NA	NA	NA	NA	NA	NA	NA	NA	NA	NA	NA	NA
C5orf22	0.525538	0.218331	0.521421	NA	NA	NA	NA	NA	NA	NA	NA	NA	NA	NA	NA	NA	NA	NA	NA	NA	NA	NA	NA	NA	NA	NA	NA	NA	NA	NA	NA	NA	NA	NA	NA	NA	NA
C5orf30	2.04913	0.628654	1.31769	yes	1.0396	5.07358	15.3171	0.00742848	0.0481187	Human	Yes_AST	Yes	NA	NA	NA	NA	NA	NA	NA	NA	2.14631	6.13423	43.7923	0.000396758	0.00893047	Human	Yes_NPC	Yes	-0.464615	0.322446	1.04897	0.271753	1.08554	5.37146	11.1305	0.000225906	0.00223713
C5orf34	0.000856615	-0.102671	0.712546	NA	NA	NA	NA	NA	NA	NA	NA	NA	NA	NA	NA	NA	NA	NA	NA	NA	NA	NA	NA	NA	NA	NA	NA	NA	NA	NA	NA	NA	NA	NA	NA	NA	NA
C5orf49	-0.651869	-0.797562	-0.697803	NA	NA	NA	NA	NA	NA	NA	NA	NA	NA	NA	NA	NA	NA	NA	NA	NA	NA	NA	NA	NA	NA	NA	NA	NA	NA	NA	NA	NA	NA	NA	NA	NA	NA
C5orf51	0.0551343	-0.0793151	-0.769484	NA	NA	NA	NA	NA	NA	NA	NA	NA	NA	NA	NA	NA	NA	NA	NA	NA	NA	NA	NA	NA	NA	NA	NA	NA	NA	NA	NA	NA	NA	NA	NA	NA	NA
C5orf63	-0.931778	-0.222769	-0.375009	NA	NA	NA	NA	NA	NA	NA	NA	NA	NA	NA	NA	NA	NA	NA	NA	NA	NA	NA	NA	NA	NA	NA	NA	NA	NA	NA	NA	NA	NA	NA	NA	NA	NA
C6orf106	-0.050302	0.143693	0.578255	NA	NA	NA	NA	NA	NA	NA	NA	NA	NA	NA	NA	NA	NA	NA	NA	NA	NA	NA	NA	NA	NA	NA	NA	NA	NA	NA	NA	NA	NA	NA	NA	NA	NA
C6orf118	-0.00466768	-0.159951	0.0509373	NA	NA	NA	NA	NA	NA	NA	NA	NA	NA	NA	NA	NA	NA	NA	NA	NA	NA	NA	NA	NA	NA	NA	NA	NA	NA	NA	NA	NA	NA	NA	NA	NA	NA
C6orf120	2.06091	1.18528	1.40932	yes	1.91493	5.12605	17.8524	0.00518756	0.0389656	Human	Yes_AST	Yes	NA	NA	NA	NA	NA	NA	NA	NA	1.88829	4.88711	44.5587	0.000377279	0.00869144	Human	Yes_NPC	Yes	-0.337052	-0.147027	1.92018	0.819909	-0.0464191	5.19336	10.7713	0.000267017	0.00254999
C6orf132	0.243838	0.0467439	NA	NA	NA	NA	NA	NA	NA	NA	NA	NA	NA	NA	NA	NA	NA	NA	NA	NA	NA	NA	NA	NA	NA	NA	NA	NA	NA	NA	NA	NA	NA	NA	NA	NA	NA
C6orf141	NA	-0.147251	-0.678341	NA	NA	NA	NA	NA	NA	NA	NA	NA	NA	NA	NA	NA	NA	NA	NA	NA	NA	NA	NA	NA	NA	NA	NA	NA	NA	NA	NA	NA	NA	NA	NA	NA	NA
C6orf163	-0.857534	-0.512452	-0.353257	yes	NA	NA	NA	NA	NA	NA	NA	NA	NA	NA	NA	NA	NA	NA	NA	NA	NA	NA	NA	NA	NA	NA	NA	NA	0.739624	0.688068	-0.59334	-0.510898	-0.796195	1.8079	4.128	0.0176733	0.0482693
C6orf201	NA	0.86877	NA	NA	NA	NA	NA	NA	NA	NA	NA	NA	NA	NA	NA	NA	NA	NA	NA	NA	NA	NA	NA	NA	NA	NA	NA	NA	NA	NA	NA	NA	NA	NA	NA	NA	NA
C6orf203	0.0270063	-0.040932	-0.18308	NA	NA	NA	NA	NA	NA	NA	NA	NA	NA	NA	NA	NA	NA	NA	NA	NA	NA	NA	NA	NA	NA	NA	NA	NA	NA	NA	NA	NA	NA	NA	NA	NA	NA
C6orf223	-0.712354	-0.754362	-0.272765	NA	NA	NA	NA	NA	NA	NA	NA	NA	NA	NA	NA	NA	NA	NA	NA	NA	NA	NA	NA	NA	NA	NA	NA	NA	NA	NA	NA	NA	NA	NA	NA	NA	NA
C6orf62	0.15655	-0.0617736	-0.645267	NA	NA	NA	NA	NA	NA	NA	NA	NA	NA	NA	NA	NA	NA	NA	NA	NA	NA	NA	NA	NA	NA	NA	NA	NA	NA	NA	NA	NA	NA	NA	NA	NA	NA
C6orf89	1.85962	1.15767	1.06694	yes	NA	NA	NA	NA	NA	NA	NA	NA	NA	NA	NA	NA	NA	NA	NA	NA	1.41773	6.66555	34.5601	0.000780465	0.013816	Human	Yes_NPC	Yes	0.0082269	-0.908113	0.704489	0.331023	0.695583	7.09052	17.5284	1.9732e-05	0.000325274
C7	NA	-0.0200054	NA	NA	NA	NA	NA	NA	NA	NA	NA	NA	NA	NA	NA	NA	NA	NA	NA	NA	NA	NA	NA	NA	NA	NA	NA	NA	NA	NA	NA	NA	NA	NA	NA	NA	NA
C7orf25	-2.30849	-2.2937	-2.46723	yes	-4.6003	3.29152	79.1762	9.55985e-05	0.00341013	Chimpanzee	Yes_AST	Yes	-4.53552	3.28462	94.6089	7.19281e-05	0.00508513	Chimpanzee	Yes_NEU	Yes	-3.95547	3.30122	60.0162	0.000156734	0.00491481	Chimpanzee	Yes_NPC	Yes	0.0679285	-0.350654	-4.59109	0.0509574	0.619432	3.3087	52.5009	2.80929e-08	1.87964e-06
C7orf26	-0.138075	0.406897	0.58297	yes	NA	NA	NA	NA	NA	NA	NA	NA	NA	NA	NA	NA	NA	NA	NA	NA	NA	NA	NA	NA	NA	NA	NA	NA	0.179986	0.869817	0.280526	0.0908904	-0.491285	5.72265	5.82593	0.00464512	0.0192024
C7orf31	-1.01341	-1.27969	-1.3405	yes	-1.75445	4.84099	15.8811	0.00683261	0.045656	Chimpanzee	Yes_AST	Yes	NA	NA	NA	NA	NA	NA	NA	NA	NA	NA	NA	NA	NA	NA	NA	NA	-0.288678	-0.730255	-1.74909	0.694135	0.482791	4.69757	9.26804	0.000564388	0.0044239
C7orf43	-0.300209	-0.233501	0.121227	NA	NA	NA	NA	NA	NA	NA	NA	NA	NA	NA	NA	NA	NA	NA	NA	NA	NA	NA	NA	NA	NA	NA	NA	NA	NA	NA	NA	NA	NA	NA	NA	NA	NA
C8orf34	0.0928756	-0.149884	-0.148186	NA	NA	NA	NA	NA	NA	NA	NA	NA	NA	NA	NA	NA	NA	NA	NA	NA	NA	NA	NA	NA	NA	NA	NA	NA	NA	NA	NA	NA	NA	NA	NA	NA	NA
C8orf37	-1.57552	-1.69817	-1.33835	yes	-1.90805	5.58531	15.8009	0.00691337	0.0458831	Chimpanzee	Yes_AST	Yes	-1.94766	5.36145	39.3211	0.000793423	0.0200369	Chimpanzee	Yes_NEU	Yes	-1.86286	4.97605	23.9298	0.00213337	0.0265757	Chimpanzee	Yes_NPC	Yes	-0.141932	-0.875055	-1.90137	-0.0474645	0.022329	5.37121	12.8507	0.000106983	0.00125556
C8orf48	0.13792	0.0245584	0.183967	NA	NA	NA	NA	NA	NA	NA	NA	NA	NA	NA	NA	NA	NA	NA	NA	NA	NA	NA	NA	NA	NA	NA	NA	NA	NA	NA	NA	NA	NA	NA	NA	NA	NA
C8orf59	-0.12897	-0.817258	-0.838351	NA	NA	NA	NA	NA	NA	NA	NA	NA	NA	NA	NA	NA	NA	NA	NA	NA	NA	NA	NA	NA	NA	NA	NA	NA	NA	NA	NA	NA	NA	NA	NA	NA	NA
C8orf82	0.0710459	0.0788569	0.803061	NA	NA	NA	NA	NA	NA	NA	NA	NA	NA	NA	NA	NA	NA	NA	NA	NA	NA	NA	NA	NA	NA	NA	NA	NA	NA	NA	NA	NA	NA	NA	NA	NA	NA
C8orf88	-0.0531927	0.0685676	0.657546	NA	NA	NA	NA	NA	NA	NA	NA	NA	NA	NA	NA	NA	NA	NA	NA	NA	NA	NA	NA	NA	NA	NA	NA	NA	NA	NA	NA	NA	NA	NA	NA	NA	NA
C9orf129	-2.12766	-1.58131	-1.21743	NA	NA	NA	NA	NA	NA	NA	NA	NA	-5.17855	2.6876	32.6281	0.00128875	0.0262234	Chimpanzee	Yes_NEU	Yes	-4.22994	2.81371	49.0567	0.000284909	0.00745323	Chimpanzee	Yes_NPC	Yes	NA	NA	NA	NA	NA	NA	NA	NA	NA
C9orf135	NA	-0.0581306	0.278221	NA	NA	NA	NA	NA	NA	NA	NA	NA	NA	NA	NA	NA	NA	NA	NA	NA	NA	NA	NA	NA	NA	NA	NA	NA	NA	NA	NA	NA	NA	NA	NA	NA	NA
C9orf24	-1.14169	-1.07412	-2.51432	yes	-4.81751	3.41565	84.6664	7.8726e-05	0.00305973	Chimpanzee	Yes_AST	Yes	NA	NA	NA	NA	NA	NA	NA	NA	NA	NA	NA	NA	NA	NA	NA	NA	0.823255	-0.573447	-4.80663	0.565923	1.91252	3.73648	12.1742	0.000142137	0.00157334
C9orf3	0.202091	0.246289	0.692189	NA	NA	NA	NA	NA	NA	NA	NA	NA	NA	NA	NA	NA	NA	NA	NA	NA	NA	NA	NA	NA	NA	NA	NA	NA	NA	NA	NA	NA	NA	NA	NA	NA	NA
C9orf40	0.325059	0.479663	1.33556	yes	1.42717	4.15268	15.7137	0.00700263	0.046178	Human	Yes_AST	Yes	NA	NA	NA	NA	NA	NA	NA	NA	NA	NA	NA	NA	NA	NA	NA	NA	0.0302974	0.778508	1.43733	-0.643301	-0.885799	4.09267	4.53815	0.012498	0.0377868
C9orf43	-1.05205	-0.855602	-0.428216	NA	NA	NA	NA	NA	NA	NA	NA	NA	NA	NA	NA	NA	NA	NA	NA	NA	NA	NA	NA	NA	NA	NA	NA	NA	NA	NA	NA	NA	NA	NA	NA	NA	NA
C9orf72	0.00874573	-0.338653	-1.2857	NA	NA	NA	NA	NA	NA	NA	NA	NA	NA	NA	NA	NA	NA	NA	NA	NA	NA	NA	NA	NA	NA	NA	NA	NA	NA	NA	NA	NA	NA	NA	NA	NA	NA
C9orf78	-0.256033	-0.182116	-0.497291	NA	NA	NA	NA	NA	NA	NA	NA	NA	NA	NA	NA	NA	NA	NA	NA	NA	NA	NA	NA	NA	NA	NA	NA	NA	NA	NA	NA	NA	NA	NA	NA	NA	NA
CA10	-0.302841	0.12942	-0.75074	NA	NA	NA	NA	NA	NA	NA	NA	NA	NA	NA	NA	NA	NA	NA	NA	NA	NA	NA	NA	NA	NA	NA	NA	NA	NA	NA	NA	NA	NA	NA	NA	NA	NA
CA11	-0.400539	0.377319	-0.341208	NA	NA	NA	NA	NA	NA	NA	NA	NA	NA	NA	NA	NA	NA	NA	NA	NA	NA	NA	NA	NA	NA	NA	NA	NA	NA	NA	NA	NA	NA	NA	NA	NA	NA
CA12	-0.923753	-0.140256	0.0199678	yes	NA	NA	NA	NA	NA	NA	NA	NA	NA	NA	NA	NA	NA	NA	NA	NA	NA	NA	NA	NA	NA	NA	NA	NA	-1.72462	-2.17929	0.116904	-0.663953	-4.9692	6.06951	4.27794	0.0155407	0.0441578
CA13	0.544963	0.198315	0.0414959	yes	NA	NA	NA	NA	NA	NA	NA	NA	NA	NA	NA	NA	NA	NA	NA	NA	NA	NA	NA	NA	NA	NA	NA	NA	-0.932344	-3.10512	0.107688	0.695031	1.10766	3.23398	5.09532	0.00800603	0.0277528
CA14	0.50932	0.367034	0.866257	NA	NA	NA	NA	NA	NA	NA	NA	NA	NA	NA	NA	NA	NA	NA	NA	NA	NA	NA	NA	NA	NA	NA	NA	NA	NA	NA	NA	NA	NA	NA	NA	NA	NA
CA2	2.23339	1.23407	0.132495	yes	NA	NA	NA	NA	NA	NA	NA	NA	NA	NA	NA	NA	NA	NA	NA	NA	3.81013	3.83168	55.7714	0.000195051	0.0058426	Human	Yes_NPC	Yes	-2.18359	-2.7776	0.482576	3.6819	3.3099	4.40131	7.63821	0.00141291	0.0085148
CA5B	0.0725942	-0.776412	-0.272182	NA	NA	NA	NA	NA	NA	NA	NA	NA	NA	NA	NA	NA	NA	NA	NA	NA	NA	NA	NA	NA	NA	NA	NA	NA	NA	NA	NA	NA	NA	NA	NA	NA	NA
CA8	1.09901	0.000176491	-0.376367	NA	NA	NA	NA	NA	NA	NA	NA	NA	NA	NA	NA	NA	NA	NA	NA	NA	NA	NA	NA	NA	NA	NA	NA	NA	NA	NA	NA	NA	NA	NA	NA	NA	NA
CA9	-0.989635	-0.40307	-0.36558	NA	NA	NA	NA	NA	NA	NA	NA	NA	NA	NA	NA	NA	NA	NA	NA	NA	NA	NA	NA	NA	NA	NA	NA	NA	NA	NA	NA	NA	NA	NA	NA	NA	NA
CAAP1	-0.0179919	0.027452	-0.357598	NA	NA	NA	NA	NA	NA	NA	NA	NA	NA	NA	NA	NA	NA	NA	NA	NA	NA	NA	NA	NA	NA	NA	NA	NA	NA	NA	NA	NA	NA	NA	NA	NA	NA
CAB39	-0.0205007	-0.235528	-1.36761	NA	-0.623283	7.21965	16.5787	0.00618032	0.0428931	Chimpanzee	Yes_AST	Yes	NA	NA	NA	NA	NA	NA	NA	NA	NA	NA	NA	NA	NA	NA	NA	NA	NA	NA	NA	NA	NA	NA	NA	NA	NA
CAB39L	-0.30363	-0.0874461	-1.40428	NA	-1.19263	5.47475	17.6713	0.0053151	0.0394204	Chimpanzee	Yes_AST	Yes	NA	NA	NA	NA	NA	NA	NA	NA	NA	NA	NA	NA	NA	NA	NA	NA	NA	NA	NA	NA	NA	NA	NA	NA	NA
CABCOCO1	-1.10666	-1.68117	-0.988695	yes	NA	NA	NA	NA	NA	NA	NA	NA	-4.18062	3.94885	38.3441	0.000847594	0.020837	Chimpanzee	Yes_NEU	Yes	NA	NA	NA	NA	NA	NA	NA	NA	-0.222575	-2.96795	-2.76961	-1.41414	0.193133	3.81796	12.0947	0.000147079	0.0016114
CABIN1	0.0265775	-0.0895274	-0.514374	NA	NA	NA	NA	NA	NA	NA	NA	NA	NA	NA	NA	NA	NA	NA	NA	NA	NA	NA	NA	NA	NA	NA	NA	NA	NA	NA	NA	NA	NA	NA	NA	NA	NA
CABLES1	-0.249366	0.48914	0.436563	NA	NA	NA	NA	NA	NA	NA	NA	NA	NA	NA	NA	NA	NA	NA	NA	NA	NA	NA	NA	NA	NA	NA	NA	NA	NA	NA	NA	NA	NA	NA	NA	NA	NA
CABP1	-0.655305	-0.0805931	-1.06011	NA	NA	NA	NA	NA	NA	NA	NA	NA	NA	NA	NA	NA	NA	NA	NA	NA	NA	NA	NA	NA	NA	NA	NA	NA	NA	NA	NA	NA	NA	NA	NA	NA	NA
CABP7	1.55879	0.389988	-0.119966	NA	NA	NA	NA	NA	NA	NA	NA	NA	NA	NA	NA	NA	NA	NA	NA	NA	3.21814	1.9695	23.4535	0.00224996	0.0276189	Human	Yes_NPC	Yes	NA	NA	NA	NA	NA	NA	NA	NA	NA
CABYR	-0.147529	-0.0467343	-0.123177	NA	NA	NA	NA	NA	NA	NA	NA	NA	NA	NA	NA	NA	NA	NA	NA	NA	NA	NA	NA	NA	NA	NA	NA	NA	NA	NA	NA	NA	NA	NA	NA	NA	NA
CACFD1	-3.86006	NA	NA	NA	NA	NA	NA	NA	NA	NA	NA	NA	NA	NA	NA	NA	NA	NA	NA	NA	-11.8156	6.32631	522.749	1.69651e-07	0.000138018	Chimpanzee	Yes_NPC	Yes	NA	NA	NA	NA	NA	NA	NA	NA	NA
CACHD1	0.07699	0.628336	0.0221812	NA	NA	NA	NA	NA	NA	NA	NA	NA	NA	NA	NA	NA	NA	NA	NA	NA	NA	NA	NA	NA	NA	NA	NA	NA	NA	NA	NA	NA	NA	NA	NA	NA	NA
CACNA1A	-0.0628304	0.034255	0.106386	NA	NA	NA	NA	NA	NA	NA	NA	NA	NA	NA	NA	NA	NA	NA	NA	NA	NA	NA	NA	NA	NA	NA	NA	NA	NA	NA	NA	NA	NA	NA	NA	NA	NA
CACNA1D	-0.173439	0.230093	-0.213369	NA	NA	NA	NA	NA	NA	NA	NA	NA	NA	NA	NA	NA	NA	NA	NA	NA	NA	NA	NA	NA	NA	NA	NA	NA	NA	NA	NA	NA	NA	NA	NA	NA	NA
CACNA1E	-0.12661	-0.0226118	0.336611	NA	NA	NA	NA	NA	NA	NA	NA	NA	NA	NA	NA	NA	NA	NA	NA	NA	NA	NA	NA	NA	NA	NA	NA	NA	NA	NA	NA	NA	NA	NA	NA	NA	NA
CACNA1G	-1.44793	0.263145	1.06697	NA	NA	NA	NA	NA	NA	NA	NA	NA	NA	NA	NA	NA	NA	NA	NA	NA	-2.3472	4.60327	20.4338	0.00322227	0.0356509	Chimpanzee	Yes_NPC	Yes	NA	NA	NA	NA	NA	NA	NA	NA	NA
CACNA1H	0.212363	0.228318	-0.384059	yes	NA	NA	NA	NA	NA	NA	NA	NA	NA	NA	NA	NA	NA	NA	NA	NA	NA	NA	NA	NA	NA	NA	NA	NA	0.692013	1.53855	-0.290167	0.854122	0.988175	6.73844	4.58412	0.0120342	0.0368374
CACNA1I	-0.609069	-0.0226746	0.253722	NA	NA	NA	NA	NA	NA	NA	NA	NA	NA	NA	NA	NA	NA	NA	NA	NA	NA	NA	NA	NA	NA	NA	NA	NA	NA	NA	NA	NA	NA	NA	NA	NA	NA
CACNA1S	0.535189	NA	1.17296	NA	NA	NA	NA	NA	NA	NA	NA	NA	NA	NA	NA	NA	NA	NA	NA	NA	NA	NA	NA	NA	NA	NA	NA	NA	NA	NA	NA	NA	NA	NA	NA	NA	NA
CACNA2D1	0.775215	1.34797	1.53389	yes	1.55664	4.68221	21.7937	0.00319087	0.029249	Human	Yes_AST	Yes	2.83556	5.59137	23.1145	0.0030567	0.0448776	Human	Yes_NEU	Yes	NA	NA	NA	NA	NA	NA	NA	NA	-0.063678	1.19326	1.5649	1.26778	-0.132005	5.4014	9.44463	0.000514601	0.00416147
CACNA2D2	-0.225247	0.0239374	0.0401917	NA	NA	NA	NA	NA	NA	NA	NA	NA	NA	NA	NA	NA	NA	NA	NA	NA	NA	NA	NA	NA	NA	NA	NA	NA	NA	NA	NA	NA	NA	NA	NA	NA	NA
CACNA2D3	-0.312513	0.135595	0.182232	NA	NA	NA	NA	NA	NA	NA	NA	NA	NA	NA	NA	NA	NA	NA	NA	NA	NA	NA	NA	NA	NA	NA	NA	NA	NA	NA	NA	NA	NA	NA	NA	NA	NA
CACNB1	-0.145588	0.0651927	-0.881182	yes	NA	NA	NA	NA	NA	NA	NA	NA	NA	NA	NA	NA	NA	NA	NA	NA	NA	NA	NA	NA	NA	NA	NA	NA	0.374274	1.51725	-0.562699	0.753269	0.183299	5.82245	5.72749	0.00498653	0.020034
CACNB2	-0.0706355	0.717293	0.189924	NA	NA	NA	NA	NA	NA	NA	NA	NA	NA	NA	NA	NA	NA	NA	NA	NA	NA	NA	NA	NA	NA	NA	NA	NA	NA	NA	NA	NA	NA	NA	NA	NA	NA
CACNB3	-0.0189646	-0.811414	-1.1341	NA	NA	NA	NA	NA	NA	NA	NA	NA	NA	NA	NA	NA	NA	NA	NA	NA	NA	NA	NA	NA	NA	NA	NA	NA	NA	NA	NA	NA	NA	NA	NA	NA	NA
CACNG1	NA	1.26654	NA	NA	NA	NA	NA	NA	NA	NA	NA	NA	NA	NA	NA	NA	NA	NA	NA	NA	NA	NA	NA	NA	NA	NA	NA	NA	NA	NA	NA	NA	NA	NA	NA	NA	NA
CACNG2	-0.439361	0.121877	NA	NA	NA	NA	NA	NA	NA	NA	NA	NA	NA	NA	NA	NA	NA	NA	NA	NA	NA	NA	NA	NA	NA	NA	NA	NA	NA	NA	NA	NA	NA	NA	NA	NA	NA
CACNG3	-0.416493	0.1043	NA	NA	NA	NA	NA	NA	NA	NA	NA	NA	NA	NA	NA	NA	NA	NA	NA	NA	NA	NA	NA	NA	NA	NA	NA	NA	NA	NA	NA	NA	NA	NA	NA	NA	NA
CACNG4	-0.318432	-0.0360676	0.179729	NA	NA	NA	NA	NA	NA	NA	NA	NA	NA	NA	NA	NA	NA	NA	NA	NA	NA	NA	NA	NA	NA	NA	NA	NA	NA	NA	NA	NA	NA	NA	NA	NA	NA
CACNG5	-0.256754	-0.855468	-0.529789	yes	NA	NA	NA	NA	NA	NA	NA	NA	NA	NA	NA	NA	NA	NA	NA	NA	NA	NA	NA	NA	NA	NA	NA	NA	-1.25531	-5.71122	-2.00869	-0.60686	1.00408	6.18989	8.11649	0.0010653	0.0069828
CACNG7	-0.268904	-0.149884	-1.73486	NA	-1.11189	7.8528	29.0596	0.00153235	0.0184135	Chimpanzee	Yes_AST	Yes	NA	NA	NA	NA	NA	NA	NA	NA	NA	NA	NA	NA	NA	NA	NA	NA	NA	NA	NA	NA	NA	NA	NA	NA	NA
CACNG8	1.07936	0.813854	1.58633	yes	3.0716	5.6664	23.6426	0.0026023	0.0259224	Human	Yes_AST	Yes	NA	NA	NA	NA	NA	NA	NA	NA	NA	NA	NA	NA	NA	NA	NA	NA	-1.0138	-1.6257	3.08635	-0.222631	-0.353408	4.89048	8.23911	0.000992733	0.00663576
CACTIN	-1.34586	-0.969411	-1.05172	yes	NA	NA	NA	NA	NA	NA	NA	NA	NA	NA	NA	NA	NA	NA	NA	NA	-1.24861	6.48942	17.6515	0.00466588	0.0450959	Chimpanzee	Yes_NPC	Yes	-0.0194622	0.462982	-0.692503	-0.0869001	-0.573106	6.12661	9.86563	0.000414962	0.00354854
CACUL1	2.21648	1.74602	2.75168	yes	1.83101	5.88989	115.739	3.1531e-05	0.00177141	Human	Yes_AST	Yes	1.59929	5.90971	42.4902	0.000646588	0.0179465	Human	Yes_NEU	Yes	1.66746	5.87831	54.6901	0.000206726	0.00607468	Human	Yes_NPC	Yes	0.271251	0.174063	1.83945	-0.240716	-0.191444	5.91002	42.7781	1.00339e-07	5.19385e-06
CACYBP	0.0357556	-0.260277	0.766262	NA	NA	NA	NA	NA	NA	NA	NA	NA	NA	NA	NA	NA	NA	NA	NA	NA	NA	NA	NA	NA	NA	NA	NA	NA	NA	NA	NA	NA	NA	NA	NA	NA	NA
CAD	-0.0299772	-0.0276314	0.955214	NA	NA	NA	NA	NA	NA	NA	NA	NA	NA	NA	NA	NA	NA	NA	NA	NA	NA	NA	NA	NA	NA	NA	NA	NA	NA	NA	NA	NA	NA	NA	NA	NA	NA
CADM1	0.0490958	0.156575	-0.675881	NA	NA	NA	NA	NA	NA	NA	NA	NA	NA	NA	NA	NA	NA	NA	NA	NA	NA	NA	NA	NA	NA	NA	NA	NA	NA	NA	NA	NA	NA	NA	NA	NA	NA
CADM2	1.87299	0.291662	-0.0382813	NA	NA	NA	NA	NA	NA	NA	NA	NA	NA	NA	NA	NA	NA	NA	NA	NA	2.91596	6.63285	35.1093	0.000746561	0.0133971	Human	Yes_NPC	Yes	NA	NA	NA	NA	NA	NA	NA	NA	NA
CADM3	-0.102765	-0.411049	-0.679873	NA	NA	NA	NA	NA	NA	NA	NA	NA	NA	NA	NA	NA	NA	NA	NA	NA	NA	NA	NA	NA	NA	NA	NA	NA	NA	NA	NA	NA	NA	NA	NA	NA	NA
CADM4	-0.515689	-0.286954	-1.29356	NA	NA	NA	NA	NA	NA	NA	NA	NA	NA	NA	NA	NA	NA	NA	NA	NA	NA	NA	NA	NA	NA	NA	NA	NA	NA	NA	NA	NA	NA	NA	NA	NA	NA
CADPS2	0.891138	0.0660596	-0.46287	NA	NA	NA	NA	NA	NA	NA	NA	NA	NA	NA	NA	NA	NA	NA	NA	NA	NA	NA	NA	NA	NA	NA	NA	NA	NA	NA	NA	NA	NA	NA	NA	NA	NA
CALB1	-0.469799	0.156792	-0.399883	yes	NA	NA	NA	NA	NA	NA	NA	NA	NA	NA	NA	NA	NA	NA	NA	NA	NA	NA	NA	NA	NA	NA	NA	NA	-4.72017	-3.08439	-1.83913	2.6551	0.856444	5.03439	4.8443	0.00975132	0.0317585
CALCB	0.617597	0.0905479	-0.340627	NA	NA	NA	NA	NA	NA	NA	NA	NA	NA	NA	NA	NA	NA	NA	NA	NA	NA	NA	NA	NA	NA	NA	NA	NA	NA	NA	NA	NA	NA	NA	NA	NA	NA
CALCOCO1	0.210272	0.332381	-0.727379	NA	NA	NA	NA	NA	NA	NA	NA	NA	NA	NA	NA	NA	NA	NA	NA	NA	NA	NA	NA	NA	NA	NA	NA	NA	NA	NA	NA	NA	NA	NA	NA	NA	NA
CALCOCO2	0.63527	-0.160892	-1.23695	yes	NA	NA	NA	NA	NA	NA	NA	NA	NA	NA	NA	NA	NA	NA	NA	NA	NA	NA	NA	NA	NA	NA	NA	NA	-0.197968	-1.51529	-0.774218	0.507864	1.27558	6.01235	8.98998	0.00065443	0.00488137
CALCRL	0.0529443	0.212827	0.645072	NA	NA	NA	NA	NA	NA	NA	NA	NA	NA	NA	NA	NA	NA	NA	NA	NA	NA	NA	NA	NA	NA	NA	NA	NA	NA	NA	NA	NA	NA	NA	NA	NA	NA
CALD1	-0.53967	-0.000744742	0.573129	yes	NA	NA	NA	NA	NA	NA	NA	NA	NA	NA	NA	NA	NA	NA	NA	NA	NA	NA	NA	NA	NA	NA	NA	NA	0.184514	-1.59363	0.529651	-0.535365	-1.29677	9.18392	4.51247	0.0127659	0.0383315
CALHM2	0.507912	0.881896	1.48323	yes	2.84177	2.70989	20.0293	0.00392896	0.032868	Human	Yes_AST	Yes	NA	NA	NA	NA	NA	NA	NA	NA	NA	NA	NA	NA	NA	NA	NA	NA	-0.39422	0.487844	2.84506	0.367429	-1.91943	2.46271	7.31931	0.00171713	0.00978154
CALHM5	1.001	0.680099	1.27318	NA	NA	NA	NA	NA	NA	NA	NA	NA	NA	NA	NA	NA	NA	NA	NA	NA	NA	NA	NA	NA	NA	NA	NA	NA	NA	NA	NA	NA	NA	NA	NA	NA	NA
CALM1	1.17962	0.0252929	1.05739	NA	NA	NA	NA	NA	NA	NA	NA	NA	NA	NA	NA	NA	NA	NA	NA	NA	NA	NA	NA	NA	NA	NA	NA	NA	NA	NA	NA	NA	NA	NA	NA	NA	NA
CALM3	-0.56235	-0.0634507	-0.245233	yes	NA	NA	NA	NA	NA	NA	NA	NA	NA	NA	NA	NA	NA	NA	NA	NA	NA	NA	NA	NA	NA	NA	NA	NA	-0.211845	0.794389	-0.17257	0.0258713	-0.429144	9.37692	4.85662	0.00965616	0.0315733
CALML4	-1.06955	NA	-0.612176	NA	NA	NA	NA	NA	NA	NA	NA	NA	NA	NA	NA	NA	NA	NA	NA	NA	NA	NA	NA	NA	NA	NA	NA	NA	NA	NA	NA	NA	NA	NA	NA	NA	NA
CALR	-0.896314	-0.000664975	-0.182232	NA	NA	NA	NA	NA	NA	NA	NA	NA	NA	NA	NA	NA	NA	NA	NA	NA	NA	NA	NA	NA	NA	NA	NA	NA	NA	NA	NA	NA	NA	NA	NA	NA	NA
CALU	-0.638335	-0.088218	0.00694584	yes	NA	NA	NA	NA	NA	NA	NA	NA	NA	NA	NA	NA	NA	NA	NA	NA	NA	NA	NA	NA	NA	NA	NA	NA	0.386528	-1.02342	0.0182584	-0.333382	-0.769326	9.3602	4.74278	0.0105777	0.0336557
CALY	0.119377	-0.0960305	-0.865884	NA	NA	NA	NA	NA	NA	NA	NA	NA	NA	NA	NA	NA	NA	NA	NA	NA	NA	NA	NA	NA	NA	NA	NA	NA	NA	NA	NA	NA	NA	NA	NA	NA	NA
CAMK1	-1.54803	-1.54944	-1.82177	yes	-2.04026	4.21078	32.5267	0.00113905	0.0150741	Chimpanzee	Yes_AST	Yes	-2.0455	3.95491	31.1002	0.00145716	0.0282202	Chimpanzee	Yes_NEU	Yes	-1.98478	3.99803	23.1975	0.00231606	0.0283122	Chimpanzee	Yes_NPC	Yes	-0.180256	-0.485356	-2.02731	-0.0245727	0.025571	4.07821	19.1295	1.20578e-05	0.000219354
CAMK1D	2.29096	1.54579	1.72646	yes	2.37138	6.08067	28.7388	0.00157736	0.0187731	Human	Yes_AST	Yes	2.10448	5.30314	30.8939	0.00148212	0.0284581	Human	Yes_NEU	Yes	2.26409	5.12877	58.8193	0.000166459	0.00511728	Human	Yes_NPC	Yes	-0.483955	-0.759946	2.38467	-0.283866	-0.142266	5.60919	21.2102	6.6835e-06	0.000140972
CAMK1G	0.232722	-0.0448669	-0.672427	NA	NA	NA	NA	NA	NA	NA	NA	NA	NA	NA	NA	NA	NA	NA	NA	NA	NA	NA	NA	NA	NA	NA	NA	NA	NA	NA	NA	NA	NA	NA	NA	NA	NA
CAMK2A	-0.330489	0.0315857	0.146868	NA	NA	NA	NA	NA	NA	NA	NA	NA	NA	NA	NA	NA	NA	NA	NA	NA	NA	NA	NA	NA	NA	NA	NA	NA	NA	NA	NA	NA	NA	NA	NA	NA	NA
CAMK2B	-0.217499	-0.891035	-0.585201	NA	NA	NA	NA	NA	NA	NA	NA	NA	NA	NA	NA	NA	NA	NA	NA	NA	NA	NA	NA	NA	NA	NA	NA	NA	NA	NA	NA	NA	NA	NA	NA	NA	NA
CAMK2G	-0.148887	-0.97497	-1.39713	yes	-0.85697	6.62254	17.4199	0.00549919	0.0400747	Chimpanzee	Yes_AST	Yes	NA	NA	NA	NA	NA	NA	NA	NA	NA	NA	NA	NA	NA	NA	NA	NA	0.502607	-0.690501	-0.845802	-0.028761	0.563193	6.73736	9.05468	0.00063209	0.00477753
CAMK2N1	-0.0627815	0.0458017	-0.404245	NA	NA	NA	NA	NA	NA	NA	NA	NA	NA	NA	NA	NA	NA	NA	NA	NA	NA	NA	NA	NA	NA	NA	NA	NA	NA	NA	NA	NA	NA	NA	NA	NA	NA
CAMK2N2	-0.0280388	0.0240797	0.54494	NA	NA	NA	NA	NA	NA	NA	NA	NA	NA	NA	NA	NA	NA	NA	NA	NA	NA	NA	NA	NA	NA	NA	NA	NA	NA	NA	NA	NA	NA	NA	NA	NA	NA
CAMK4	2.51221	0.85964	1.94013	yes	5.45309	5.04039	38.4506	0.000727181	0.011478	Human	Yes_AST	Yes	NA	NA	NA	NA	NA	NA	NA	NA	2.37778	4.71399	77.4798	7.24353e-05	0.00307458	Human	Yes_NPC	Yes	1.83208	2.63764	5.45907	-2.9483	-3.09875	4.66137	13.2646	9.04328e-05	0.00109863
CAMKK1	-0.467308	-0.786641	-1.56623	yes	-1.10962	4.45437	22.9908	0.00279196	0.02715	Chimpanzee	Yes_AST	Yes	NA	NA	NA	NA	NA	NA	NA	NA	NA	NA	NA	NA	NA	NA	NA	NA	0.390493	-0.19385	-1.09921	-0.188034	0.494677	4.61247	6.18902	0.00359778	0.0161366
CAMKK2	-0.136178	0.022012	-0.418538	NA	NA	NA	NA	NA	NA	NA	NA	NA	NA	NA	NA	NA	NA	NA	NA	NA	NA	NA	NA	NA	NA	NA	NA	NA	NA	NA	NA	NA	NA	NA	NA	NA	NA
CAMKMT	2.24238e-05	-0.0542567	-0.47702	NA	NA	NA	NA	NA	NA	NA	NA	NA	NA	NA	NA	NA	NA	NA	NA	NA	NA	NA	NA	NA	NA	NA	NA	NA	NA	NA	NA	NA	NA	NA	NA	NA	NA
CAMKV	0.272223	0.00404466	0.986018	NA	NA	NA	NA	NA	NA	NA	NA	NA	NA	NA	NA	NA	NA	NA	NA	NA	NA	NA	NA	NA	NA	NA	NA	NA	NA	NA	NA	NA	NA	NA	NA	NA	NA
CAMLG	-0.341662	-0.0133925	-0.801176	NA	NA	NA	NA	NA	NA	NA	NA	NA	NA	NA	NA	NA	NA	NA	NA	NA	NA	NA	NA	NA	NA	NA	NA	NA	NA	NA	NA	NA	NA	NA	NA	NA	NA
CAMSAP1	-0.0748718	-0.0387515	-0.0338219	NA	NA	NA	NA	NA	NA	NA	NA	NA	NA	NA	NA	NA	NA	NA	NA	NA	NA	NA	NA	NA	NA	NA	NA	NA	NA	NA	NA	NA	NA	NA	NA	NA	NA
CAMSAP2	0.253683	0.321061	-0.0615826	NA	NA	NA	NA	NA	NA	NA	NA	NA	NA	NA	NA	NA	NA	NA	NA	NA	NA	NA	NA	NA	NA	NA	NA	NA	NA	NA	NA	NA	NA	NA	NA	NA	NA
CAMSAP3	0.0190178	0.00973012	-0.617051	NA	NA	NA	NA	NA	NA	NA	NA	NA	NA	NA	NA	NA	NA	NA	NA	NA	NA	NA	NA	NA	NA	NA	NA	NA	NA	NA	NA	NA	NA	NA	NA	NA	NA
CAMTA1	0.146093	-0.102963	-0.023915	NA	NA	NA	NA	NA	NA	NA	NA	NA	NA	NA	NA	NA	NA	NA	NA	NA	NA	NA	NA	NA	NA	NA	NA	NA	NA	NA	NA	NA	NA	NA	NA	NA	NA
CAMTA2	-0.345347	-0.382853	-1.38635	yes	-0.985301	5.53406	17.0999	0.00574599	0.0410814	Chimpanzee	Yes_AST	Yes	NA	NA	NA	NA	NA	NA	NA	NA	NA	NA	NA	NA	NA	NA	NA	NA	0.0346991	-0.183956	-0.976509	0.709472	0.439207	5.68266	4.64442	0.0114552	0.0355716
CAND1	0.141634	0.12386	0.232208	NA	NA	NA	NA	NA	NA	NA	NA	NA	NA	NA	NA	NA	NA	NA	NA	NA	NA	NA	NA	NA	NA	NA	NA	NA	NA	NA	NA	NA	NA	NA	NA	NA	NA
CAND2	-0.642732	0.00264734	-0.803897	NA	NA	NA	NA	NA	NA	NA	NA	NA	NA	NA	NA	NA	NA	NA	NA	NA	NA	NA	NA	NA	NA	NA	NA	NA	NA	NA	NA	NA	NA	NA	NA	NA	NA
CANT1	0.04385	0.309621	0.760018	NA	NA	NA	NA	NA	NA	NA	NA	NA	NA	NA	NA	NA	NA	NA	NA	NA	NA	NA	NA	NA	NA	NA	NA	NA	NA	NA	NA	NA	NA	NA	NA	NA	NA
CANX	-3.4854	-1.73108	-2.15084	yes	-6.79124	9.76014	52.2081	0.000312932	0.00706572	Chimpanzee	Yes_AST	Yes	-7.57391	9.94135	41.1993	0.000701604	0.0185748	Chimpanzee	Yes_NEU	Yes	-6.97772	9.35517	271.553	1.4038e-06	0.00032704	Chimpanzee	Yes_NPC	Yes	0.260576	-0.762005	-6.77549	-0.813532	-0.225699	9.75215	27.8571	1.35448e-06	4.01692e-05
CAP1	-1.10971	-1.32908	-1.06223	yes	NA	NA	NA	NA	NA	NA	NA	NA	-1.05443	7.12597	22.464	0.00327633	0.0468726	Chimpanzee	Yes_NEU	Yes	NA	NA	NA	NA	NA	NA	NA	NA	-0.173773	-0.44498	-0.755219	-0.301627	-0.0859439	7.29102	11.1599	0.000222875	0.00222066
CAP2	-0.631007	-0.011439	-0.750709	NA	NA	NA	NA	NA	NA	NA	NA	NA	NA	NA	NA	NA	NA	NA	NA	NA	NA	NA	NA	NA	NA	NA	NA	NA	NA	NA	NA	NA	NA	NA	NA	NA	NA
CAPG	-0.490269	-0.129104	-0.531791	yes	NA	NA	NA	NA	NA	NA	NA	NA	NA	NA	NA	NA	NA	NA	NA	NA	NA	NA	NA	NA	NA	NA	NA	NA	-0.882702	-2.60875	-1.0148	0.471146	0.494412	6.25465	4.70641	0.0108929	0.0343179
CAPN1	-0.121405	0.212436	0.306136	yes	NA	NA	NA	NA	NA	NA	NA	NA	NA	NA	NA	NA	NA	NA	NA	NA	NA	NA	NA	NA	NA	NA	NA	NA	-0.260476	-0.5827	0.201199	0.0718052	-0.391097	7.25523	4.67775	0.0111489	0.0348948
CAPN10	-0.20553	-0.65888	-0.629935	NA	NA	NA	NA	NA	NA	NA	NA	NA	NA	NA	NA	NA	NA	NA	NA	NA	NA	NA	NA	NA	NA	NA	NA	NA	NA	NA	NA	NA	NA	NA	NA	NA	NA
CAPN14	NA	0.814009	NA	NA	NA	NA	NA	NA	NA	NA	NA	NA	NA	NA	NA	NA	NA	NA	NA	NA	NA	NA	NA	NA	NA	NA	NA	NA	NA	NA	NA	NA	NA	NA	NA	NA	NA
CAPN3	-1.86178	-2.3509	-1.51213	NA	-4.24549	2.41015	21.0147	0.00349184	0.0307521	Chimpanzee	Yes_AST	Yes	-4.79647	3.17988	101.979	5.82028e-05	0.00445762	Chimpanzee	Yes_NEU	Yes	-4.22737	2.28864	34.6397	0.000775423	0.0137474	Chimpanzee	Yes_NPC	Yes	NA	NA	NA	NA	NA	NA	NA	NA	NA
CAPN5	-0.229097	-0.934401	0.0671003	yes	NA	NA	NA	NA	NA	NA	NA	NA	NA	NA	NA	NA	NA	NA	NA	NA	NA	NA	NA	NA	NA	NA	NA	NA	0.31129	-1.43171	0.159462	-1.52526	-0.578674	6.87124	5.92602	0.00432512	0.0182743
CAPN6	-0.662621	0.731355	0.726762	NA	NA	NA	NA	NA	NA	NA	NA	NA	NA	NA	NA	NA	NA	NA	NA	NA	NA	NA	NA	NA	NA	NA	NA	NA	NA	NA	NA	NA	NA	NA	NA	NA	NA
CAPN7	0.0547234	-0.125857	-0.691789	NA	NA	NA	NA	NA	NA	NA	NA	NA	NA	NA	NA	NA	NA	NA	NA	NA	NA	NA	NA	NA	NA	NA	NA	NA	NA	NA	NA	NA	NA	NA	NA	NA	NA
CAPN9	-0.0108625	-0.1725	-0.0240807	NA	NA	NA	NA	NA	NA	NA	NA	NA	NA	NA	NA	NA	NA	NA	NA	NA	NA	NA	NA	NA	NA	NA	NA	NA	NA	NA	NA	NA	NA	NA	NA	NA	NA
CAPNS1	-0.251	-0.0580781	-0.200022	NA	NA	NA	NA	NA	NA	NA	NA	NA	NA	NA	NA	NA	NA	NA	NA	NA	NA	NA	NA	NA	NA	NA	NA	NA	NA	NA	NA	NA	NA	NA	NA	NA	NA
CAPRIN1	0.142665	0.0450774	0.128592	NA	NA	NA	NA	NA	NA	NA	NA	NA	NA	NA	NA	NA	NA	NA	NA	NA	NA	NA	NA	NA	NA	NA	NA	NA	NA	NA	NA	NA	NA	NA	NA	NA	NA
CAPRIN2	-0.012675	-0.449985	-0.840128	NA	NA	NA	NA	NA	NA	NA	NA	NA	NA	NA	NA	NA	NA	NA	NA	NA	NA	NA	NA	NA	NA	NA	NA	NA	NA	NA	NA	NA	NA	NA	NA	NA	NA
CAPS	-0.0959811	-1.18614	-2.34384	yes	-3.87847	5.94884	67.0702	0.00015403	0.00453068	Chimpanzee	Yes_AST	Yes	NA	NA	NA	NA	NA	NA	NA	NA	NA	NA	NA	NA	NA	NA	NA	NA	0.910322	-4.02058	-3.86496	0.0730958	3.54735	6.03627	22.1641	5.18454e-06	0.000115254
CAPS2	0.207798	-0.512494	-0.603728	NA	NA	NA	NA	NA	NA	NA	NA	NA	NA	NA	NA	NA	NA	NA	NA	NA	NA	NA	NA	NA	NA	NA	NA	NA	NA	NA	NA	NA	NA	NA	NA	NA	NA
CAPSL	-0.244535	-0.741661	NA	NA	NA	NA	NA	NA	NA	NA	NA	NA	NA	NA	NA	NA	NA	NA	NA	NA	NA	NA	NA	NA	NA	NA	NA	NA	NA	NA	NA	NA	NA	NA	NA	NA	NA
CAPZA2	0.0237921	-0.0281065	-0.980719	NA	NA	NA	NA	NA	NA	NA	NA	NA	NA	NA	NA	NA	NA	NA	NA	NA	NA	NA	NA	NA	NA	NA	NA	NA	NA	NA	NA	NA	NA	NA	NA	NA	NA
CAPZB	-0.0953027	-0.020212	0.878902	NA	NA	NA	NA	NA	NA	NA	NA	NA	NA	NA	NA	NA	NA	NA	NA	NA	NA	NA	NA	NA	NA	NA	NA	NA	NA	NA	NA	NA	NA	NA	NA	NA	NA
CARD10	-0.194604	-1.05169	-0.689367	yes	NA	NA	NA	NA	NA	NA	NA	NA	NA	NA	NA	NA	NA	NA	NA	NA	NA	NA	NA	NA	NA	NA	NA	NA	-0.126324	-1.99021	-0.655277	-1.01527	-0.000466985	3.0708	9.62211	0.000469576	0.00389361
CARD11	-0.221376	-0.838373	0.354565	NA	NA	NA	NA	NA	NA	NA	NA	NA	NA	NA	NA	NA	NA	NA	NA	NA	NA	NA	NA	NA	NA	NA	NA	NA	NA	NA	NA	NA	NA	NA	NA	NA	NA
CARD14	-0.564016	-0.0534076	-0.173464	NA	NA	NA	NA	NA	NA	NA	NA	NA	NA	NA	NA	NA	NA	NA	NA	NA	NA	NA	NA	NA	NA	NA	NA	NA	NA	NA	NA	NA	NA	NA	NA	NA	NA
CARD16	NA	0.479498	NA	NA	NA	NA	NA	NA	NA	NA	NA	NA	NA	NA	NA	NA	NA	NA	NA	NA	NA	NA	NA	NA	NA	NA	NA	NA	NA	NA	NA	NA	NA	NA	NA	NA	NA
CARD6	NA	0.0490907	-0.0706661	NA	NA	NA	NA	NA	NA	NA	NA	NA	NA	NA	NA	NA	NA	NA	NA	NA	NA	NA	NA	NA	NA	NA	NA	NA	NA	NA	NA	NA	NA	NA	NA	NA	NA
CARD8	2.12052	0.877121	1.37492	yes	1.48108	5.34863	16.7615	0.00602323	0.0421777	Human	Yes_AST	Yes	NA	NA	NA	NA	NA	NA	NA	NA	1.88589	5.75845	48.6723	0.000291561	0.00757674	Human	Yes_NPC	Yes	-0.0314901	0.172721	1.49249	-0.040693	0.37968	5.44617	9.89261	0.000409374	0.00351196
CARD9	0.906482	1.19581	1.65594	NA	3.34196	0.0489981	26.0642	0.00203057	0.0220829	Human	Yes_AST	Yes	NA	NA	NA	NA	NA	NA	NA	NA	NA	NA	NA	NA	NA	NA	NA	NA	NA	NA	NA	NA	NA	NA	NA	NA	NA
CARF	-0.158505	-0.196499	-1.15864	yes	NA	NA	NA	NA	NA	NA	NA	NA	NA	NA	NA	NA	NA	NA	NA	NA	NA	NA	NA	NA	NA	NA	NA	NA	-0.0644423	-0.52517	-0.984608	0.735066	0.746489	5.1391	4.42175	0.0137664	0.04037
CARHSP1	0.985637	0.536542	0.409637	NA	NA	NA	NA	NA	NA	NA	NA	NA	NA	NA	NA	NA	NA	NA	NA	NA	NA	NA	NA	NA	NA	NA	NA	NA	NA	NA	NA	NA	NA	NA	NA	NA	NA
CARM1	-0.00289213	0.223222	0.440961	NA	NA	NA	NA	NA	NA	NA	NA	NA	NA	NA	NA	NA	NA	NA	NA	NA	NA	NA	NA	NA	NA	NA	NA	NA	NA	NA	NA	NA	NA	NA	NA	NA	NA
CARMIL1	-0.474993	0.334118	-0.134186	NA	NA	NA	NA	NA	NA	NA	NA	NA	NA	NA	NA	NA	NA	NA	NA	NA	NA	NA	NA	NA	NA	NA	NA	NA	NA	NA	NA	NA	NA	NA	NA	NA	NA
CARMIL2	-0.0127412	0.147885	0.360909	NA	NA	NA	NA	NA	NA	NA	NA	NA	NA	NA	NA	NA	NA	NA	NA	NA	NA	NA	NA	NA	NA	NA	NA	NA	NA	NA	NA	NA	NA	NA	NA	NA	NA
CARNMT1	0.110278	0.106479	0.0643338	NA	NA	NA	NA	NA	NA	NA	NA	NA	NA	NA	NA	NA	NA	NA	NA	NA	NA	NA	NA	NA	NA	NA	NA	NA	NA	NA	NA	NA	NA	NA	NA	NA	NA
CARNS1	-0.252056	0.0963622	-0.00799311	NA	NA	NA	NA	NA	NA	NA	NA	NA	NA	NA	NA	NA	NA	NA	NA	NA	NA	NA	NA	NA	NA	NA	NA	NA	NA	NA	NA	NA	NA	NA	NA	NA	NA
CARS	-3.29355	-2.80443	-3.19991	yes	-5.3582	5.87954	216.052	4.8979e-06	0.000631083	Chimpanzee	Yes_AST	Yes	-5.07062	5.87574	206.653	7.68384e-06	0.0015688	Chimpanzee	Yes_NEU	Yes	-5.15317	5.8366	208.197	3.28405e-06	0.000508683	Chimpanzee	Yes_NPC	Yes	0.0637033	-0.396991	-5.34729	0.269712	0.172511	5.88335	117.949	1.6171e-10	5.11038e-08
CARS2	0.325055	-0.00591493	0.115931	NA	NA	NA	NA	NA	NA	NA	NA	NA	NA	NA	NA	NA	NA	NA	NA	NA	NA	NA	NA	NA	NA	NA	NA	NA	NA	NA	NA	NA	NA	NA	NA	NA	NA
CASC1	-0.0389263	-0.400956	-0.234175	NA	NA	NA	NA	NA	NA	NA	NA	NA	NA	NA	NA	NA	NA	NA	NA	NA	NA	NA	NA	NA	NA	NA	NA	NA	NA	NA	NA	NA	NA	NA	NA	NA	NA
CASC10	-0.149912	0.753726	0.996163	NA	NA	NA	NA	NA	NA	NA	NA	NA	NA	NA	NA	NA	NA	NA	NA	NA	NA	NA	NA	NA	NA	NA	NA	NA	NA	NA	NA	NA	NA	NA	NA	NA	NA
CASC4	-0.224384	-0.405819	-1.19364	yes	NA	NA	NA	NA	NA	NA	NA	NA	NA	NA	NA	NA	NA	NA	NA	NA	NA	NA	NA	NA	NA	NA	NA	NA	0.224369	-1.08911	-1.04267	0.511105	0.773078	8.03705	9.3118	0.000551552	0.00436154
CASD1	0.957591	1.14277	0.691555	yes	NA	NA	NA	NA	NA	NA	NA	NA	NA	NA	NA	NA	NA	NA	NA	NA	NA	NA	NA	NA	NA	NA	NA	NA	0.0935877	0.802318	0.836029	0.240785	0.191931	6.11244	6.57352	0.00277228	0.0135825
CASK	0.353008	0.297456	0.232208	NA	NA	NA	NA	NA	NA	NA	NA	NA	NA	NA	NA	NA	NA	NA	NA	NA	NA	NA	NA	NA	NA	NA	NA	NA	NA	NA	NA	NA	NA	NA	NA	NA	NA
CASKIN1	-0.00454171	-0.0191746	-0.181433	NA	NA	NA	NA	NA	NA	NA	NA	NA	NA	NA	NA	NA	NA	NA	NA	NA	NA	NA	NA	NA	NA	NA	NA	NA	NA	NA	NA	NA	NA	NA	NA	NA	NA
CASKIN2	-0.340964	-0.199201	-0.564487	NA	NA	NA	NA	NA	NA	NA	NA	NA	NA	NA	NA	NA	NA	NA	NA	NA	NA	NA	NA	NA	NA	NA	NA	NA	NA	NA	NA	NA	NA	NA	NA	NA	NA
CASP10	-0.545995	0.437668	NA	NA	NA	NA	NA	NA	NA	NA	NA	NA	NA	NA	NA	NA	NA	NA	NA	NA	NA	NA	NA	NA	NA	NA	NA	NA	NA	NA	NA	NA	NA	NA	NA	NA	NA
CASP3	0.46253	-0.384087	-0.421136	NA	NA	NA	NA	NA	NA	NA	NA	NA	NA	NA	NA	NA	NA	NA	NA	NA	NA	NA	NA	NA	NA	NA	NA	NA	NA	NA	NA	NA	NA	NA	NA	NA	NA
CASP4	NA	NA	-0.0755893	NA	NA	NA	NA	NA	NA	NA	NA	NA	NA	NA	NA	NA	NA	NA	NA	NA	NA	NA	NA	NA	NA	NA	NA	NA	NA	NA	NA	NA	NA	NA	NA	NA	NA
CASP6	-0.923753	-0.0463117	-1.00682	NA	NA	NA	NA	NA	NA	NA	NA	NA	NA	NA	NA	NA	NA	NA	NA	NA	NA	NA	NA	NA	NA	NA	NA	NA	NA	NA	NA	NA	NA	NA	NA	NA	NA
CASP7	-0.130256	0.274713	0.152725	NA	NA	NA	NA	NA	NA	NA	NA	NA	NA	NA	NA	NA	NA	NA	NA	NA	NA	NA	NA	NA	NA	NA	NA	NA	NA	NA	NA	NA	NA	NA	NA	NA	NA
CASP8	-0.304209	-0.210247	-0.317681	yes	NA	NA	NA	NA	NA	NA	NA	NA	NA	NA	NA	NA	NA	NA	NA	NA	NA	NA	NA	NA	NA	NA	NA	NA	-0.111282	-2.43772	-0.415715	-0.518352	-0.731612	3.39477	4.10892	0.0179679	0.0489017
CASP8AP2	0.304209	0.00666118	0.761782	NA	NA	NA	NA	NA	NA	NA	NA	NA	NA	NA	NA	NA	NA	NA	NA	NA	NA	NA	NA	NA	NA	NA	NA	NA	NA	NA	NA	NA	NA	NA	NA	NA	NA
CASP9	0.0172323	-0.575526	-0.654634	NA	NA	NA	NA	NA	NA	NA	NA	NA	NA	NA	NA	NA	NA	NA	NA	NA	NA	NA	NA	NA	NA	NA	NA	NA	NA	NA	NA	NA	NA	NA	NA	NA	NA
CASQ1	NA	-0.626858	0.845245	NA	NA	NA	NA	NA	NA	NA	NA	NA	NA	NA	NA	NA	NA	NA	NA	NA	NA	NA	NA	NA	NA	NA	NA	NA	NA	NA	NA	NA	NA	NA	NA	NA	NA
CASQ2	0.0265377	-0.250212	-0.696233	NA	NA	NA	NA	NA	NA	NA	NA	NA	NA	NA	NA	NA	NA	NA	NA	NA	NA	NA	NA	NA	NA	NA	NA	NA	NA	NA	NA	NA	NA	NA	NA	NA	NA
CASS4	-0.493162	0.152529	-0.458583	NA	NA	NA	NA	NA	NA	NA	NA	NA	NA	NA	NA	NA	NA	NA	NA	NA	NA	NA	NA	NA	NA	NA	NA	NA	NA	NA	NA	NA	NA	NA	NA	NA	NA
CASTOR1	-1.78066	-1.71078	-2.191	yes	-3.23346	2.87457	55.14	0.000268446	0.00644163	Chimpanzee	Yes_AST	Yes	-3.47067	2.59791	40.0999	0.000753507	0.0194633	Chimpanzee	Yes_NEU	Yes	-3.5248	2.16754	31.2736	0.0010318	0.0165707	Chimpanzee	Yes_NPC	Yes	-0.180839	-1.00518	-3.22033	-0.256771	-0.327249	2.62083	30.881	7.31427e-07	2.47232e-05
CASZ1	-0.535908	0.230538	-0.187655	NA	NA	NA	NA	NA	NA	NA	NA	NA	NA	NA	NA	NA	NA	NA	NA	NA	NA	NA	NA	NA	NA	NA	NA	NA	NA	NA	NA	NA	NA	NA	NA	NA	NA
CAT	-0.0448376	-0.0898251	-0.631397	NA	NA	NA	NA	NA	NA	NA	NA	NA	NA	NA	NA	NA	NA	NA	NA	NA	NA	NA	NA	NA	NA	NA	NA	NA	NA	NA	NA	NA	NA	NA	NA	NA	NA
CATIP	-0.880266	NA	-2.79237	NA	-6.66836	2.19865	122.916	2.6398e-05	0.001613	Chimpanzee	Yes_AST	Yes	NA	NA	NA	NA	NA	NA	NA	NA	NA	NA	NA	NA	NA	NA	NA	NA	NA	NA	NA	NA	NA	NA	NA	NA	NA
CATSPER3	-1.53705	-1.39846	-1.23614	NA	NA	NA	NA	NA	NA	NA	NA	NA	-3.11619	0.116121	25.0506	0.0025092	0.0399518	Chimpanzee	Yes_NEU	Yes	-3.94154	0.095925	22.8501	0.00240989	0.029037	Chimpanzee	Yes_NPC	Yes	NA	NA	NA	NA	NA	NA	NA	NA	NA
CATSPERE	NA	-0.363313	-1.03374	NA	NA	NA	NA	NA	NA	NA	NA	NA	NA	NA	NA	NA	NA	NA	NA	NA	NA	NA	NA	NA	NA	NA	NA	NA	NA	NA	NA	NA	NA	NA	NA	NA	NA
CATSPERG	0.513117	0.450051	0.357286	NA	NA	NA	NA	NA	NA	NA	NA	NA	NA	NA	NA	NA	NA	NA	NA	NA	NA	NA	NA	NA	NA	NA	NA	NA	NA	NA	NA	NA	NA	NA	NA	NA	NA
CAV1	-0.212363	-0.0562139	-0.0876938	yes	NA	NA	NA	NA	NA	NA	NA	NA	NA	NA	NA	NA	NA	NA	NA	NA	NA	NA	NA	NA	NA	NA	NA	NA	-1.37926	-4.46054	-0.117397	-0.272155	-1.16023	6.03055	5.82838	0.00463697	0.0191835
CAV2	-0.297094	-0.255983	-2.1499	yes	-1.94319	6.29732	52.0967	0.000314809	0.00708111	Chimpanzee	Yes_AST	Yes	NA	NA	NA	NA	NA	NA	NA	NA	NA	NA	NA	NA	NA	NA	NA	NA	-1.20862	-4.62973	-1.93281	1.06027	0.580277	5.46718	10.532	0.000299167	0.00278988
CAV3	NA	0.347977	NA	NA	NA	NA	NA	NA	NA	NA	NA	NA	NA	NA	NA	NA	NA	NA	NA	NA	NA	NA	NA	NA	NA	NA	NA	NA	NA	NA	NA	NA	NA	NA	NA	NA	NA
CAVIN1	-0.957593	0.097117	-0.0222135	NA	NA	NA	NA	NA	NA	NA	NA	NA	NA	NA	NA	NA	NA	NA	NA	NA	NA	NA	NA	NA	NA	NA	NA	NA	NA	NA	NA	NA	NA	NA	NA	NA	NA
CAVIN2	-0.669319	0.0171244	-0.0623422	NA	NA	NA	NA	NA	NA	NA	NA	NA	NA	NA	NA	NA	NA	NA	NA	NA	NA	NA	NA	NA	NA	NA	NA	NA	NA	NA	NA	NA	NA	NA	NA	NA	NA
CAVIN3	-1.16039	-0.3601	-0.0954421	NA	NA	NA	NA	NA	NA	NA	NA	NA	NA	NA	NA	NA	NA	NA	NA	NA	NA	NA	NA	NA	NA	NA	NA	NA	NA	NA	NA	NA	NA	NA	NA	NA	NA
CAVIN4	0.925878	1.39784	1.21437	yes	NA	NA	NA	NA	NA	NA	NA	NA	2.2279	3.12007	25.0034	0.00252092	0.0400091	Human	Yes_NEU	Yes	NA	NA	NA	NA	NA	NA	NA	NA	0.817016	2.22115	2.22522	-0.00205962	-1.15067	3.13238	12.5768	0.000119852	0.00137496
CBFA2T3	-0.627292	0.175825	-0.0630878	NA	NA	NA	NA	NA	NA	NA	NA	NA	NA	NA	NA	NA	NA	NA	NA	NA	NA	NA	NA	NA	NA	NA	NA	NA	NA	NA	NA	NA	NA	NA	NA	NA	NA
CBL	2.52669	1.37548	2.12063	yes	2.04266	6.98237	49.7114	0.000358834	0.00757481	Human	Yes_AST	Yes	1.99384	6.7839	24.1687	0.00274078	0.0421234	Human	Yes_NEU	Yes	2.31524	7.11979	79.6359	6.66118e-05	0.0029738	Human	Yes_NPC	Yes	-0.0855699	0.0164976	2.05349	-0.068014	0.245857	6.96569	22.8162	4.38188e-06	0.000100539
CBLB	0.279488	0.42398	0.0417518	NA	NA	NA	NA	NA	NA	NA	NA	NA	NA	NA	NA	NA	NA	NA	NA	NA	NA	NA	NA	NA	NA	NA	NA	NA	NA	NA	NA	NA	NA	NA	NA	NA	NA
CBLL1	0.014199	-0.0104403	-0.466119	NA	NA	NA	NA	NA	NA	NA	NA	NA	NA	NA	NA	NA	NA	NA	NA	NA	NA	NA	NA	NA	NA	NA	NA	NA	NA	NA	NA	NA	NA	NA	NA	NA	NA
CBLN1	-0.513861	0.811414	1.13111	yes	NA	NA	NA	NA	NA	NA	NA	NA	NA	NA	NA	NA	NA	NA	NA	NA	NA	NA	NA	NA	NA	NA	NA	NA	2.00675	4.1559	2.89366	0.0293749	-3.80614	3.72985	6.85107	0.00231051	0.0120473
CBLN2	-0.00699978	0.341532	0.876983	NA	NA	NA	NA	NA	NA	NA	NA	NA	NA	NA	NA	NA	NA	NA	NA	NA	NA	NA	NA	NA	NA	NA	NA	NA	NA	NA	NA	NA	NA	NA	NA	NA	NA
CBLN4	-1.05257	-0.835547	0.0714926	NA	NA	NA	NA	NA	NA	NA	NA	NA	NA	NA	NA	NA	NA	NA	NA	NA	NA	NA	NA	NA	NA	NA	NA	NA	NA	NA	NA	NA	NA	NA	NA	NA	NA
CBR1	-2.04966	-1.39632	-1.04013	yes	NA	NA	NA	NA	NA	NA	NA	NA	-2.1704	6.38224	24.9414	0.00253643	0.0401496	Chimpanzee	Yes_NEU	Yes	-2.10268	5.39044	43.8397	0.000395516	0.00891957	Chimpanzee	Yes_NPC	Yes	-0.562393	-1.90744	-1.78399	-0.388057	-0.339092	6.52306	13.4089	8.53695e-05	0.00105142
CBR3	-1.43647	NA	-0.612646	yes	NA	NA	NA	NA	NA	NA	NA	NA	NA	NA	NA	NA	NA	NA	NA	NA	-3.14691	0.608786	20.1145	0.0033551	0.0366045	Chimpanzee	Yes_NPC	Yes	-0.443425	-2.02132	-1.18623	-2.26333	-1.98191	1.97305	5.66976	0.00520007	0.0206862
CBR4	1.05205	0.0568595	-1.39713	yes	-0.627895	5.58465	17.4307	0.00549115	0.0400747	Chimpanzee	Yes_AST	Yes	NA	NA	NA	NA	NA	NA	NA	NA	NA	NA	NA	NA	NA	NA	NA	NA	-0.323805	-1.21337	-0.617617	0.735254	1.84307	5.52459	4.14899	0.0173557	0.0476958
CBX2	0.191356	-0.097278	1.05693	yes	NA	NA	NA	NA	NA	NA	NA	NA	NA	NA	NA	NA	NA	NA	NA	NA	NA	NA	NA	NA	NA	NA	NA	NA	0.275087	1.76217	1.19899	-1.4871	-1.03016	6.97465	8.33272	0.000941145	0.00638655
CBX4	0.0687764	-0.197804	-0.508072	yes	NA	NA	NA	NA	NA	NA	NA	NA	NA	NA	NA	NA	NA	NA	NA	NA	NA	NA	NA	NA	NA	NA	NA	NA	0.220116	0.6519	-0.28561	-0.0159318	0.385044	5.98544	4.9207	0.0091779	0.0305313
CBX5	3.33381	2.50978	3.24059	yes	3.87458	8.94644	230.694	4.01962e-06	0.000574657	Human	Yes_AST	Yes	3.63749	8.68226	133.971	2.67809e-05	0.00309189	Human	Yes_NEU	Yes	3.65186	9.049	220.923	2.71762e-06	0.00046365	Human	Yes_NPC	Yes	0.0294511	0.476756	3.88312	-0.251609	-0.248438	8.89768	137.779	5.9121e-11	2.79823e-08
CBX6	-0.670497	0.0147718	-0.60142	NA	NA	NA	NA	NA	NA	NA	NA	NA	NA	NA	NA	NA	NA	NA	NA	NA	NA	NA	NA	NA	NA	NA	NA	NA	NA	NA	NA	NA	NA	NA	NA	NA	NA
CBX7	-0.23348	-0.798266	-2.06463	yes	-1.98711	3.13576	46.1164	0.000441982	0.00861719	Chimpanzee	Yes_AST	Yes	NA	NA	NA	NA	NA	NA	NA	NA	NA	NA	NA	NA	NA	NA	NA	NA	-0.334537	-0.602132	-1.97822	0.584732	1.38049	3.04859	7.5143	0.00152312	0.0089573
CBX8	0.0767307	-0.174233	-0.245091	yes	NA	NA	NA	NA	NA	NA	NA	NA	NA	NA	NA	NA	NA	NA	NA	NA	NA	NA	NA	NA	NA	NA	NA	NA	0.537218	1.23738	-0.182986	-0.10456	0.315345	4.72071	10.9144	0.000249689	0.00241246
CBY1	-1.38089	-1.54205	-1.71824	yes	-1.02592	5.59801	28.4212	0.00162365	0.019132	Chimpanzee	Yes_AST	Yes	-1.30723	5.61804	30.7008	0.001506	0.0287045	Chimpanzee	Yes_NEU	Yes	-1.16897	5.74458	18.6204	0.00408173	0.0416019	Chimpanzee	Yes_NPC	Yes	0.18109	-0.0123182	-1.01537	-0.297626	-0.173644	5.66389	17.1497	2.22924e-05	0.000361366
CC2D1A	0.142507	0.149521	-0.167232	NA	NA	NA	NA	NA	NA	NA	NA	NA	NA	NA	NA	NA	NA	NA	NA	NA	NA	NA	NA	NA	NA	NA	NA	NA	NA	NA	NA	NA	NA	NA	NA	NA	NA
CC2D1B	-0.207798	-0.234921	-0.676743	NA	NA	NA	NA	NA	NA	NA	NA	NA	NA	NA	NA	NA	NA	NA	NA	NA	NA	NA	NA	NA	NA	NA	NA	NA	NA	NA	NA	NA	NA	NA	NA	NA	NA
CC2D2A	-0.0579046	-0.451278	-0.148028	NA	NA	NA	NA	NA	NA	NA	NA	NA	NA	NA	NA	NA	NA	NA	NA	NA	NA	NA	NA	NA	NA	NA	NA	NA	NA	NA	NA	NA	NA	NA	NA	NA	NA
CCAR1	-0.0775055	0.129513	0.731955	NA	NA	NA	NA	NA	NA	NA	NA	NA	NA	NA	NA	NA	NA	NA	NA	NA	NA	NA	NA	NA	NA	NA	NA	NA	NA	NA	NA	NA	NA	NA	NA	NA	NA
CCAR2	-0.740745	-0.683134	-0.774997	yes	NA	NA	NA	NA	NA	NA	NA	NA	NA	NA	NA	NA	NA	NA	NA	NA	NA	NA	NA	NA	NA	NA	NA	NA	0.0377291	0.662424	-0.431398	-0.0913658	-0.21624	8.05432	11.1956	0.000219261	0.00219159
CCBE1	-0.576816	1.25179	0.196668	NA	NA	NA	NA	NA	NA	NA	NA	NA	NA	NA	NA	NA	NA	NA	NA	NA	NA	NA	NA	NA	NA	NA	NA	NA	NA	NA	NA	NA	NA	NA	NA	NA	NA
CCDC102A	-0.169102	0.0189294	-0.0373087	NA	NA	NA	NA	NA	NA	NA	NA	NA	NA	NA	NA	NA	NA	NA	NA	NA	NA	NA	NA	NA	NA	NA	NA	NA	NA	NA	NA	NA	NA	NA	NA	NA	NA
CCDC102B	0.0989665	0.0206847	1.28201	yes	NA	NA	NA	NA	NA	NA	NA	NA	NA	NA	NA	NA	NA	NA	NA	NA	NA	NA	NA	NA	NA	NA	NA	NA	-0.721277	-1.22803	1.23601	-1.18869	-1.01827	3.45091	23.0987	4.07921e-06	9.4813e-05
CCDC106	-0.058532	0.0819023	-0.254574	NA	NA	NA	NA	NA	NA	NA	NA	NA	NA	NA	NA	NA	NA	NA	NA	NA	NA	NA	NA	NA	NA	NA	NA	NA	NA	NA	NA	NA	NA	NA	NA	NA	NA
CCDC107	-0.285485	-0.199903	-0.485707	NA	NA	NA	NA	NA	NA	NA	NA	NA	NA	NA	NA	NA	NA	NA	NA	NA	NA	NA	NA	NA	NA	NA	NA	NA	NA	NA	NA	NA	NA	NA	NA	NA	NA
CCDC110	-0.436473	-1.20635	-0.563598	yes	NA	NA	NA	NA	NA	NA	NA	NA	NA	NA	NA	NA	NA	NA	NA	NA	NA	NA	NA	NA	NA	NA	NA	NA	0.673132	-0.292913	-1.20814	-0.51386	0.303601	2.05366	4.72322	0.0107459	0.0340457
CCDC112	-0.112037	-0.105137	-0.450074	NA	NA	NA	NA	NA	NA	NA	NA	NA	NA	NA	NA	NA	NA	NA	NA	NA	NA	NA	NA	NA	NA	NA	NA	NA	NA	NA	NA	NA	NA	NA	NA	NA	NA
CCDC113	0.421327	-0.300534	-0.629207	NA	NA	NA	NA	NA	NA	NA	NA	NA	NA	NA	NA	NA	NA	NA	NA	NA	NA	NA	NA	NA	NA	NA	NA	NA	NA	NA	NA	NA	NA	NA	NA	NA	NA
CCDC114	-0.28442	-0.303177	-0.242855	NA	NA	NA	NA	NA	NA	NA	NA	NA	NA	NA	NA	NA	NA	NA	NA	NA	NA	NA	NA	NA	NA	NA	NA	NA	NA	NA	NA	NA	NA	NA	NA	NA	NA
CCDC116	NA	0.0660596	NA	NA	NA	NA	NA	NA	NA	NA	NA	NA	NA	NA	NA	NA	NA	NA	NA	NA	NA	NA	NA	NA	NA	NA	NA	NA	NA	NA	NA	NA	NA	NA	NA	NA	NA
CCDC117	0.0471946	0.558297	0.505762	NA	NA	NA	NA	NA	NA	NA	NA	NA	NA	NA	NA	NA	NA	NA	NA	NA	NA	NA	NA	NA	NA	NA	NA	NA	NA	NA	NA	NA	NA	NA	NA	NA	NA
CCDC12	-0.234705	-0.161319	-0.0152346	NA	NA	NA	NA	NA	NA	NA	NA	NA	NA	NA	NA	NA	NA	NA	NA	NA	NA	NA	NA	NA	NA	NA	NA	NA	NA	NA	NA	NA	NA	NA	NA	NA	NA
CCDC120	-0.133959	-0.0860809	-0.431045	NA	NA	NA	NA	NA	NA	NA	NA	NA	NA	NA	NA	NA	NA	NA	NA	NA	NA	NA	NA	NA	NA	NA	NA	NA	NA	NA	NA	NA	NA	NA	NA	NA	NA
CCDC121	-0.675719	-1.21249	-1.48567	yes	-1.42704	3.65422	20.1278	0.00388214	0.0326839	Chimpanzee	Yes_AST	Yes	NA	NA	NA	NA	NA	NA	NA	NA	NA	NA	NA	NA	NA	NA	NA	NA	0.064566	-0.345694	-1.4162	0.207064	0.530648	3.69265	12.1427	0.000144068	0.00159112
CCDC124	-0.264963	-0.179331	0.165205	NA	NA	NA	NA	NA	NA	NA	NA	NA	NA	NA	NA	NA	NA	NA	NA	NA	NA	NA	NA	NA	NA	NA	NA	NA	NA	NA	NA	NA	NA	NA	NA	NA	NA
CCDC125	-1.52052	-1.97612	-2.22502	NA	-4.67197	1.67466	57.8953	0.000233968	0.00595629	Chimpanzee	Yes_AST	Yes	-4.36073	2.20515	58.4748	0.00027365	0.0105654	Chimpanzee	Yes_NEU	Yes	-3.18997	1.13918	22.3733	0.00254692	0.0301633	Chimpanzee	Yes_NPC	Yes	NA	NA	NA	NA	NA	NA	NA	NA	NA
CCDC127	0.7622	1.2919	0.327338	yes	NA	NA	NA	NA	NA	NA	NA	NA	NA	NA	NA	NA	NA	NA	NA	NA	NA	NA	NA	NA	NA	NA	NA	NA	-0.078347	-0.206695	0.206023	0.668254	0.47703	5.33595	9.09148	0.000619774	0.00470651
CCDC130	0.37383	0.134563	0.397943	NA	NA	NA	NA	NA	NA	NA	NA	NA	NA	NA	NA	NA	NA	NA	NA	NA	NA	NA	NA	NA	NA	NA	NA	NA	NA	NA	NA	NA	NA	NA	NA	NA	NA
CCDC134	-0.300984	-0.742125	-0.80238	yes	NA	NA	NA	NA	NA	NA	NA	NA	NA	NA	NA	NA	NA	NA	NA	NA	NA	NA	NA	NA	NA	NA	NA	NA	-0.119297	-0.731176	-0.733361	-0.203107	0.180419	3.20881	6.21316	0.00353835	0.0159501
CCDC136	-0.0713157	-0.173229	-0.811999	NA	NA	NA	NA	NA	NA	NA	NA	NA	NA	NA	NA	NA	NA	NA	NA	NA	NA	NA	NA	NA	NA	NA	NA	NA	NA	NA	NA	NA	NA	NA	NA	NA	NA
CCDC137	-0.801665	-0.281494	0.112167	NA	NA	NA	NA	NA	NA	NA	NA	NA	NA	NA	NA	NA	NA	NA	NA	NA	NA	NA	NA	NA	NA	NA	NA	NA	NA	NA	NA	NA	NA	NA	NA	NA	NA
CCDC14	0.785432	0.438855	1.4719	yes	1.2973	6.54554	19.5969	0.00414378	0.0337365	Human	Yes_AST	Yes	NA	NA	NA	NA	NA	NA	NA	NA	NA	NA	NA	NA	NA	NA	NA	NA	0.171372	0.914969	1.30719	-0.667989	-0.514719	6.6525	6.65401	0.00262828	0.0131353
CCDC140	NA	NA	-0.0607143	NA	NA	NA	NA	NA	NA	NA	NA	NA	NA	NA	NA	NA	NA	NA	NA	NA	NA	NA	NA	NA	NA	NA	NA	NA	NA	NA	NA	NA	NA	NA	NA	NA	NA
CCDC142	-0.0875562	-0.0214849	0.32998	NA	NA	NA	NA	NA	NA	NA	NA	NA	NA	NA	NA	NA	NA	NA	NA	NA	NA	NA	NA	NA	NA	NA	NA	NA	NA	NA	NA	NA	NA	NA	NA	NA	NA
CCDC148	-0.256797	-0.839488	-0.492949	NA	NA	NA	NA	NA	NA	NA	NA	NA	NA	NA	NA	NA	NA	NA	NA	NA	NA	NA	NA	NA	NA	NA	NA	NA	NA	NA	NA	NA	NA	NA	NA	NA	NA
CCDC149	-0.438262	-0.248442	-0.67762	NA	NA	NA	NA	NA	NA	NA	NA	NA	NA	NA	NA	NA	NA	NA	NA	NA	NA	NA	NA	NA	NA	NA	NA	NA	NA	NA	NA	NA	NA	NA	NA	NA	NA
CCDC15	0.0231078	-0.655692	0.783515	NA	NA	NA	NA	NA	NA	NA	NA	NA	NA	NA	NA	NA	NA	NA	NA	NA	NA	NA	NA	NA	NA	NA	NA	NA	NA	NA	NA	NA	NA	NA	NA	NA	NA
CCDC150	1.52482	0.369105	1.36343	yes	2.68616	2.96887	16.4698	0.00627658	0.0433077	Human	Yes_AST	Yes	NA	NA	NA	NA	NA	NA	NA	NA	2.1154	2.49518	22.5363	0.00249898	0.0298659	Human	Yes_NPC	Yes	0.215922	0.0896291	2.69884	-1.68781	-0.602627	2.5107	8.37126	0.000920803	0.00628033
CCDC151	0.889473	-0.0127154	0.0418283	NA	NA	NA	NA	NA	NA	NA	NA	NA	NA	NA	NA	NA	NA	NA	NA	NA	NA	NA	NA	NA	NA	NA	NA	NA	NA	NA	NA	NA	NA	NA	NA	NA	NA
CCDC152	-0.0712213	-0.401884	-0.982822	NA	NA	NA	NA	NA	NA	NA	NA	NA	NA	NA	NA	NA	NA	NA	NA	NA	NA	NA	NA	NA	NA	NA	NA	NA	NA	NA	NA	NA	NA	NA	NA	NA	NA
CCDC153	-0.014717	-1.43418	-1.53389	yes	-2.87237	2.88073	21.7801	0.00319581	0.029249	Chimpanzee	Yes_AST	Yes	-3.3234	2.70125	26.1993	0.00224523	0.0367973	Chimpanzee	Yes_NEU	Yes	NA	NA	NA	NA	NA	NA	NA	NA	-0.0566643	-3.44936	-2.86286	-0.464466	2.71842	2.44135	9.37921	0.000532431	0.00425746
CCDC157	-0.537748	-0.359528	-0.0480538	NA	NA	NA	NA	NA	NA	NA	NA	NA	NA	NA	NA	NA	NA	NA	NA	NA	NA	NA	NA	NA	NA	NA	NA	NA	NA	NA	NA	NA	NA	NA	NA	NA	NA
CCDC158	-1.36145	-1.23654	-0.923401	NA	NA	NA	NA	NA	NA	NA	NA	NA	NA	NA	NA	NA	NA	NA	NA	NA	-3.42183	0.399912	18.1116	0.0043757	0.0435057	Chimpanzee	Yes_NPC	Yes	NA	NA	NA	NA	NA	NA	NA	NA	NA
CCDC159	-0.1504	-0.532247	-0.296919	NA	NA	NA	NA	NA	NA	NA	NA	NA	NA	NA	NA	NA	NA	NA	NA	NA	NA	NA	NA	NA	NA	NA	NA	NA	NA	NA	NA	NA	NA	NA	NA	NA	NA
CCDC160	0.0280489	-0.0783464	0.115225	NA	NA	NA	NA	NA	NA	NA	NA	NA	NA	NA	NA	NA	NA	NA	NA	NA	NA	NA	NA	NA	NA	NA	NA	NA	NA	NA	NA	NA	NA	NA	NA	NA	NA
CCDC167	-0.447014	-0.296205	0.741045	yes	NA	NA	NA	NA	NA	NA	NA	NA	NA	NA	NA	NA	NA	NA	NA	NA	NA	NA	NA	NA	NA	NA	NA	NA	0.0475422	0.835546	0.478457	-0.940096	-0.953594	4.81748	5.80691	0.00470893	0.0193913
CCDC169	0.0728536	-0.31123	-0.245765	NA	NA	NA	NA	NA	NA	NA	NA	NA	NA	NA	NA	NA	NA	NA	NA	NA	NA	NA	NA	NA	NA	NA	NA	NA	NA	NA	NA	NA	NA	NA	NA	NA	NA
CCDC17	-0.139155	0.00888493	0.43148	NA	NA	NA	NA	NA	NA	NA	NA	NA	NA	NA	NA	NA	NA	NA	NA	NA	NA	NA	NA	NA	NA	NA	NA	NA	NA	NA	NA	NA	NA	NA	NA	NA	NA
CCDC170	0.109789	0.0303585	0.216545	NA	NA	NA	NA	NA	NA	NA	NA	NA	NA	NA	NA	NA	NA	NA	NA	NA	NA	NA	NA	NA	NA	NA	NA	NA	NA	NA	NA	NA	NA	NA	NA	NA	NA
CCDC171	0.992462	0.596921	1.10485	yes	NA	NA	NA	NA	NA	NA	NA	NA	NA	NA	NA	NA	NA	NA	NA	NA	NA	NA	NA	NA	NA	NA	NA	NA	0.0975244	0.411589	1.34833	-0.0947454	-0.00859376	2.68823	5.77238	0.00482741	0.019643
CCDC173	-0.785796	-1.15888	-1.30175	yes	-2.1042	3.6198	14.9537	0.00784933	0.0499173	Chimpanzee	Yes_AST	Yes	NA	NA	NA	NA	NA	NA	NA	NA	NA	NA	NA	NA	NA	NA	NA	NA	0.630715	-0.570689	-2.09009	-0.778999	0.801594	3.77757	8.16126	0.00103812	0.00685364
CCDC174	0.0724257	0.352816	-0.276817	NA	NA	NA	NA	NA	NA	NA	NA	NA	NA	NA	NA	NA	NA	NA	NA	NA	NA	NA	NA	NA	NA	NA	NA	NA	NA	NA	NA	NA	NA	NA	NA	NA	NA
CCDC175	NA	-0.525371	-0.0334998	NA	NA	NA	NA	NA	NA	NA	NA	NA	NA	NA	NA	NA	NA	NA	NA	NA	NA	NA	NA	NA	NA	NA	NA	NA	NA	NA	NA	NA	NA	NA	NA	NA	NA
CCDC177	0.677337	0.130594	0.197805	NA	NA	NA	NA	NA	NA	NA	NA	NA	NA	NA	NA	NA	NA	NA	NA	NA	NA	NA	NA	NA	NA	NA	NA	NA	NA	NA	NA	NA	NA	NA	NA	NA	NA
CCDC178	-1.2351	-0.495	-0.511376	NA	NA	NA	NA	NA	NA	NA	NA	NA	NA	NA	NA	NA	NA	NA	NA	NA	NA	NA	NA	NA	NA	NA	NA	NA	NA	NA	NA	NA	NA	NA	NA	NA	NA
CCDC18	-0.166102	-0.116645	0.995717	NA	NA	NA	NA	NA	NA	NA	NA	NA	NA	NA	NA	NA	NA	NA	NA	NA	NA	NA	NA	NA	NA	NA	NA	NA	NA	NA	NA	NA	NA	NA	NA	NA	NA
CCDC180	-0.810737	-0.625666	-0.542165	NA	NA	NA	NA	NA	NA	NA	NA	NA	NA	NA	NA	NA	NA	NA	NA	NA	NA	NA	NA	NA	NA	NA	NA	NA	NA	NA	NA	NA	NA	NA	NA	NA	NA
CCDC181	0.329825	-0.303816	-0.321929	NA	NA	NA	NA	NA	NA	NA	NA	NA	NA	NA	NA	NA	NA	NA	NA	NA	NA	NA	NA	NA	NA	NA	NA	NA	NA	NA	NA	NA	NA	NA	NA	NA	NA
CCDC183	-0.807342	-0.339102	-0.432178	yes	NA	NA	NA	NA	NA	NA	NA	NA	NA	NA	NA	NA	NA	NA	NA	NA	NA	NA	NA	NA	NA	NA	NA	NA	0.985724	1.89264	-0.71623	-0.166635	-0.93092	1.59179	7.10616	0.00196242	0.0107833
CCDC184	1.21035	0.514943	1.21359	yes	NA	NA	NA	NA	NA	NA	NA	NA	NA	NA	NA	NA	NA	NA	NA	NA	NA	NA	NA	NA	NA	NA	NA	NA	0.179656	1.26377	1.45676	0.621087	0.576686	5.69838	4.60621	0.0118183	0.0363784
CCDC186	0.0698093	0.0323994	-0.206554	NA	NA	NA	NA	NA	NA	NA	NA	NA	NA	NA	NA	NA	NA	NA	NA	NA	NA	NA	NA	NA	NA	NA	NA	NA	NA	NA	NA	NA	NA	NA	NA	NA	NA
CCDC188	0.857833	0.252114	0.574454	NA	NA	NA	NA	NA	NA	NA	NA	NA	NA	NA	NA	NA	NA	NA	NA	NA	NA	NA	NA	NA	NA	NA	NA	NA	NA	NA	NA	NA	NA	NA	NA	NA	NA
CCDC189	-1.73277	-1.68657	-1.78532	yes	-2.16586	3.83671	30.9906	0.00129445	0.0163937	Chimpanzee	Yes_AST	Yes	-2.73373	4.10609	38.6776	0.000828563	0.0205791	Chimpanzee	Yes_NEU	Yes	-2.24143	3.85202	29.6871	0.00119138	0.0185025	Chimpanzee	Yes_NPC	Yes	0.43374	-0.24493	-2.15371	-0.587173	-0.108865	3.96369	21.5824	6.04607e-06	0.000129827
CCDC190	-1.37165	-0.523536	NA	NA	NA	NA	NA	NA	NA	NA	NA	NA	NA	NA	NA	NA	NA	NA	NA	NA	-7.17831	2.2181	18.3753	0.00421999	0.0424959	Chimpanzee	Yes_NPC	Yes	NA	NA	NA	NA	NA	NA	NA	NA	NA
CCDC191	-1.30407	-1.12175	-1.18742	yes	NA	NA	NA	NA	NA	NA	NA	NA	NA	NA	NA	NA	NA	NA	NA	NA	-1.01894	5.08203	16.5866	0.00544088	0.0496512	Chimpanzee	Yes_NPC	Yes	0.0984183	-0.357167	-1.31897	0.0765491	0.2826	5.16552	8.63096	0.000796171	0.00569303
CCDC192	-0.552759	-0.929287	-1.02421	NA	NA	NA	NA	NA	NA	NA	NA	NA	NA	NA	NA	NA	NA	NA	NA	NA	NA	NA	NA	NA	NA	NA	NA	NA	NA	NA	NA	NA	NA	NA	NA	NA	NA
CCDC198	-0.70674	0.0493172	-0.58998	yes	NA	NA	NA	NA	NA	NA	NA	NA	NA	NA	NA	NA	NA	NA	NA	NA	NA	NA	NA	NA	NA	NA	NA	NA	-1.2685	-3.90333	-2.11958	2.40477	-0.615379	2.21132	5.08449	0.00807356	0.0279419
CCDC200	NA	0.260651	0.517853	NA	NA	NA	NA	NA	NA	NA	NA	NA	NA	NA	NA	NA	NA	NA	NA	NA	NA	NA	NA	NA	NA	NA	NA	NA	NA	NA	NA	NA	NA	NA	NA	NA	NA
CCDC22	-0.192667	-0.0731077	-0.125178	NA	NA	NA	NA	NA	NA	NA	NA	NA	NA	NA	NA	NA	NA	NA	NA	NA	NA	NA	NA	NA	NA	NA	NA	NA	NA	NA	NA	NA	NA	NA	NA	NA	NA
CCDC24	-0.0882648	-0.58783	-0.493938	yes	NA	NA	NA	NA	NA	NA	NA	NA	NA	NA	NA	NA	NA	NA	NA	NA	NA	NA	NA	NA	NA	NA	NA	NA	0.144263	-1.42428	-0.624835	-0.496113	0.319854	3.24796	4.75114	0.0105067	0.0335257
CCDC25	0.135692	0.145321	0.0304493	NA	NA	NA	NA	NA	NA	NA	NA	NA	NA	NA	NA	NA	NA	NA	NA	NA	NA	NA	NA	NA	NA	NA	NA	NA	NA	NA	NA	NA	NA	NA	NA	NA	NA
CCDC28A	0.25953	0.0289323	-0.165876	yes	NA	NA	NA	NA	NA	NA	NA	NA	NA	NA	NA	NA	NA	NA	NA	NA	NA	NA	NA	NA	NA	NA	NA	NA	-0.801245	-1.31626	-0.230691	0.301986	0.695683	2.90108	4.92287	0.00916216	0.0304979
CCDC28B	-0.527915	-0.952242	-1.50425	yes	-1.01436	5.07108	20.7177	0.00361648	0.0313147	Chimpanzee	Yes_AST	Yes	NA	NA	NA	NA	NA	NA	NA	NA	NA	NA	NA	NA	NA	NA	NA	NA	0.168615	-0.172979	-1.00425	0.20351	0.310649	5.18325	6.94299	0.00217751	0.0115619
CCDC3	-0.562925	0.225196	1.03791	NA	NA	NA	NA	NA	NA	NA	NA	NA	NA	NA	NA	NA	NA	NA	NA	NA	NA	NA	NA	NA	NA	NA	NA	NA	NA	NA	NA	NA	NA	NA	NA	NA	NA
CCDC30	1.05481	-0.0247058	0.129096	NA	NA	NA	NA	NA	NA	NA	NA	NA	NA	NA	NA	NA	NA	NA	NA	NA	NA	NA	NA	NA	NA	NA	NA	NA	NA	NA	NA	NA	NA	NA	NA	NA	NA
CCDC34	0.167096	-0.394512	1.337	NA	1.24566	5.15488	15.7687	0.00694618	0.0460257	Human	Yes_AST	Yes	NA	NA	NA	NA	NA	NA	NA	NA	NA	NA	NA	NA	NA	NA	NA	NA	NA	NA	NA	NA	NA	NA	NA	NA	NA
CCDC39	-1.8144	-1.93523	-2.04173	yes	-4.18131	2.85862	44.614	0.000484308	0.00908385	Chimpanzee	Yes_AST	Yes	-5.1801	3.83123	55.1541	0.0003209	0.0116083	Chimpanzee	Yes_NEU	Yes	-3.64656	2.84626	32.5962	0.000919499	0.0153319	Chimpanzee	Yes_NPC	Yes	1.09285	-0.369341	-4.17015	-1.01705	0.497338	3.31464	27.6551	1.41439e-06	4.14076e-05
CCDC40	-0.474495	-0.581105	-0.884088	NA	NA	NA	NA	NA	NA	NA	NA	NA	NA	NA	NA	NA	NA	NA	NA	NA	NA	NA	NA	NA	NA	NA	NA	NA	NA	NA	NA	NA	NA	NA	NA	NA	NA
CCDC43	-0.0861451	-0.0847183	-0.00888155	NA	NA	NA	NA	NA	NA	NA	NA	NA	NA	NA	NA	NA	NA	NA	NA	NA	NA	NA	NA	NA	NA	NA	NA	NA	NA	NA	NA	NA	NA	NA	NA	NA	NA
CCDC47	0.650893	-0.0806438	0.0957227	NA	NA	NA	NA	NA	NA	NA	NA	NA	NA	NA	NA	NA	NA	NA	NA	NA	NA	NA	NA	NA	NA	NA	NA	NA	NA	NA	NA	NA	NA	NA	NA	NA	NA
CCDC50	2.38607	1.47287	1.96008	yes	1.56327	6.6122	39.7383	0.000664949	0.0109629	Human	Yes_AST	Yes	1.59539	6.28205	27.7645	0.00194208	0.0336609	Human	Yes_NEU	Yes	1.98889	6.96683	66.1551	0.000116984	0.00411086	Human	Yes_NPC	Yes	-0.279809	0.106673	1.57364	0.0162434	0.398699	6.62576	26.031	2.02426e-06	5.47726e-05
CCDC57	1.61271	0.416903	1.29968	yes	NA	NA	NA	NA	NA	NA	NA	NA	NA	NA	NA	NA	NA	NA	NA	NA	1.81597	5.40623	25.1269	0.00187331	0.0243945	Human	Yes_NPC	Yes	0.726622	0.34461	1.44527	-0.636858	0.349392	5.11248	6.27979	0.00338005	0.0154182
CCDC58	0.0252965	0.106093	0.619028	NA	NA	NA	NA	NA	NA	NA	NA	NA	NA	NA	NA	NA	NA	NA	NA	NA	NA	NA	NA	NA	NA	NA	NA	NA	NA	NA	NA	NA	NA	NA	NA	NA	NA
CCDC59	-0.00907837	-0.0449023	-0.00032408	NA	NA	NA	NA	NA	NA	NA	NA	NA	NA	NA	NA	NA	NA	NA	NA	NA	NA	NA	NA	NA	NA	NA	NA	NA	NA	NA	NA	NA	NA	NA	NA	NA	NA
CCDC6	-0.0458688	0.0851623	-0.351808	NA	NA	NA	NA	NA	NA	NA	NA	NA	NA	NA	NA	NA	NA	NA	NA	NA	NA	NA	NA	NA	NA	NA	NA	NA	NA	NA	NA	NA	NA	NA	NA	NA	NA
CCDC60	NA	-0.0728996	NA	NA	NA	NA	NA	NA	NA	NA	NA	NA	NA	NA	NA	NA	NA	NA	NA	NA	NA	NA	NA	NA	NA	NA	NA	NA	NA	NA	NA	NA	NA	NA	NA	NA	NA
CCDC61	-0.156081	-0.34234	-0.0344289	NA	NA	NA	NA	NA	NA	NA	NA	NA	NA	NA	NA	NA	NA	NA	NA	NA	NA	NA	NA	NA	NA	NA	NA	NA	NA	NA	NA	NA	NA	NA	NA	NA	NA
CCDC65	0.47011	-0.468495	0.0322885	NA	NA	NA	NA	NA	NA	NA	NA	NA	NA	NA	NA	NA	NA	NA	NA	NA	NA	NA	NA	NA	NA	NA	NA	NA	NA	NA	NA	NA	NA	NA	NA	NA	NA
CCDC66	-0.0186358	-0.859987	-0.453021	yes	NA	NA	NA	NA	NA	NA	NA	NA	NA	NA	NA	NA	NA	NA	NA	NA	NA	NA	NA	NA	NA	NA	NA	NA	0.407191	0.0655131	-0.300846	-0.620428	0.250312	4.75829	4.44426	0.0135101	0.0398899
CCDC68	NA	NA	-1.67978	NA	-3.06371	0.89507	26.9464	0.00186395	0.0209037	Chimpanzee	Yes_AST	Yes	NA	NA	NA	NA	NA	NA	NA	NA	NA	NA	NA	NA	NA	NA	NA	NA	NA	NA	NA	NA	NA	NA	NA	NA	NA
CCDC7	0.108107	-0.119349	0.00192895	NA	NA	NA	NA	NA	NA	NA	NA	NA	NA	NA	NA	NA	NA	NA	NA	NA	NA	NA	NA	NA	NA	NA	NA	NA	NA	NA	NA	NA	NA	NA	NA	NA	NA
CCDC71	-0.173439	-0.0786656	0.0287409	NA	NA	NA	NA	NA	NA	NA	NA	NA	NA	NA	NA	NA	NA	NA	NA	NA	NA	NA	NA	NA	NA	NA	NA	NA	NA	NA	NA	NA	NA	NA	NA	NA	NA
CCDC73	-2.29801	-1.86343	NA	NA	NA	NA	NA	NA	NA	NA	NA	NA	-6.42889	2.11792	48.9373	0.000443394	0.0136952	Chimpanzee	Yes_NEU	Yes	-5.61679	1.82526	59.3445	0.000162097	0.00503486	Chimpanzee	Yes_NPC	Yes	NA	NA	NA	NA	NA	NA	NA	NA	NA
CCDC77	0.0563646	-0.027388	0.275321	NA	NA	NA	NA	NA	NA	NA	NA	NA	NA	NA	NA	NA	NA	NA	NA	NA	NA	NA	NA	NA	NA	NA	NA	NA	NA	NA	NA	NA	NA	NA	NA	NA	NA
CCDC78	0.571711	0.519594	0.302373	yes	NA	NA	NA	NA	NA	NA	NA	NA	NA	NA	NA	NA	NA	NA	NA	NA	NA	NA	NA	NA	NA	NA	NA	NA	0.226616	1.63277	0.469768	1.09037	0.87243	3.04606	5.68277	0.00515104	0.0205354
CCDC8	-0.110059	0.281494	0.631116	NA	NA	NA	NA	NA	NA	NA	NA	NA	NA	NA	NA	NA	NA	NA	NA	NA	NA	NA	NA	NA	NA	NA	NA	NA	NA	NA	NA	NA	NA	NA	NA	NA	NA
CCDC80	-0.613952	0.43936	0.866283	yes	NA	NA	NA	NA	NA	NA	NA	NA	NA	NA	NA	NA	NA	NA	NA	NA	NA	NA	NA	NA	NA	NA	NA	NA	-0.315192	-1.62097	1.78249	1.51022	-3.35302	8.91045	4.54262	0.012452	0.0377009
CCDC81	-0.752832	-0.648438	-0.442385	NA	NA	NA	NA	NA	NA	NA	NA	NA	NA	NA	NA	NA	NA	NA	NA	NA	NA	NA	NA	NA	NA	NA	NA	NA	NA	NA	NA	NA	NA	NA	NA	NA	NA
CCDC82	1.68007	0.616553	1.11145	yes	NA	NA	NA	NA	NA	NA	NA	NA	NA	NA	NA	NA	NA	NA	NA	NA	1.35015	6.27019	27.5326	0.00146396	0.0208894	Human	Yes_NPC	Yes	0.106692	0.217803	0.975261	-0.00485745	0.354406	5.98399	6.05706	0.00394357	0.017191
CCDC85A	-0.338055	0.00636717	-0.721587	NA	NA	NA	NA	NA	NA	NA	NA	NA	NA	NA	NA	NA	NA	NA	NA	NA	NA	NA	NA	NA	NA	NA	NA	NA	NA	NA	NA	NA	NA	NA	NA	NA	NA
CCDC85B	-0.648315	-0.0534076	0.47702	NA	NA	NA	NA	NA	NA	NA	NA	NA	NA	NA	NA	NA	NA	NA	NA	NA	NA	NA	NA	NA	NA	NA	NA	NA	NA	NA	NA	NA	NA	NA	NA	NA	NA
CCDC85C	-0.249109	-0.157953	-0.013807	NA	NA	NA	NA	NA	NA	NA	NA	NA	NA	NA	NA	NA	NA	NA	NA	NA	NA	NA	NA	NA	NA	NA	NA	NA	NA	NA	NA	NA	NA	NA	NA	NA	NA
CCDC86	-0.615555	-0.242567	0.117363	NA	NA	NA	NA	NA	NA	NA	NA	NA	NA	NA	NA	NA	NA	NA	NA	NA	NA	NA	NA	NA	NA	NA	NA	NA	NA	NA	NA	NA	NA	NA	NA	NA	NA
CCDC87	0.2986	NA	0.430928	NA	NA	NA	NA	NA	NA	NA	NA	NA	NA	NA	NA	NA	NA	NA	NA	NA	NA	NA	NA	NA	NA	NA	NA	NA	NA	NA	NA	NA	NA	NA	NA	NA	NA
CCDC88A	-0.0108069	-0.00432196	0.284033	NA	NA	NA	NA	NA	NA	NA	NA	NA	NA	NA	NA	NA	NA	NA	NA	NA	NA	NA	NA	NA	NA	NA	NA	NA	NA	NA	NA	NA	NA	NA	NA	NA	NA
CCDC88C	0.52794	-0.116171	0.0615758	NA	NA	NA	NA	NA	NA	NA	NA	NA	NA	NA	NA	NA	NA	NA	NA	NA	NA	NA	NA	NA	NA	NA	NA	NA	NA	NA	NA	NA	NA	NA	NA	NA	NA
CCDC90B	0.50265	0.379134	0.256378	NA	NA	NA	NA	NA	NA	NA	NA	NA	NA	NA	NA	NA	NA	NA	NA	NA	NA	NA	NA	NA	NA	NA	NA	NA	NA	NA	NA	NA	NA	NA	NA	NA	NA
CCDC91	0.59607	0.391643	0.319175	NA	NA	NA	NA	NA	NA	NA	NA	NA	NA	NA	NA	NA	NA	NA	NA	NA	NA	NA	NA	NA	NA	NA	NA	NA	NA	NA	NA	NA	NA	NA	NA	NA	NA
CCDC92	-2.80644	-2.28576	-2.58521	yes	-4.27478	4.76972	94.0653	5.79464e-05	0.00259892	Chimpanzee	Yes_AST	Yes	-4.26176	4.77758	93.683	7.39484e-05	0.00517897	Chimpanzee	Yes_NEU	Yes	-4.64573	5.39923	110.754	2.40609e-05	0.00156157	Chimpanzee	Yes_NPC	Yes	0.080832	0.301223	-4.26388	-0.00609572	-0.403749	4.99112	53.2937	2.55779e-08	1.75684e-06
CCDC93	2.48306	2.53503	2.35976	yes	1.79671	5.69048	68.7183	0.000143697	0.00436754	Human	Yes_AST	Yes	2.08836	5.83943	143.294	2.20874e-05	0.00291721	Human	Yes_NEU	Yes	2.06976	5.86667	75.0312	7.98824e-05	0.00328803	Human	Yes_NPC	Yes	-0.00922008	0.0463708	1.80634	0.278239	0.245214	5.81045	67.3603	5.84776e-09	6.14301e-07
CCDC96	-0.212051	-0.553635	-0.0578865	NA	NA	NA	NA	NA	NA	NA	NA	NA	NA	NA	NA	NA	NA	NA	NA	NA	NA	NA	NA	NA	NA	NA	NA	NA	NA	NA	NA	NA	NA	NA	NA	NA	NA
CCDC97	-0.25694	-0.217237	-0.294972	NA	NA	NA	NA	NA	NA	NA	NA	NA	NA	NA	NA	NA	NA	NA	NA	NA	NA	NA	NA	NA	NA	NA	NA	NA	NA	NA	NA	NA	NA	NA	NA	NA	NA
CCDC9B	-1.21739	-0.451782	-0.833181	yes	NA	NA	NA	NA	NA	NA	NA	NA	NA	NA	NA	NA	NA	NA	NA	NA	NA	NA	NA	NA	NA	NA	NA	NA	0.74233	-2.82812	-1.89692	0.110373	-2.06307	4.98018	7.78418	0.00129462	0.00798149
CCHCR1	-2.81556	-1.73193	-2.80054	yes	-4.72002	3.96879	124.796	2.52388e-05	0.00158291	Chimpanzee	Yes_AST	Yes	-4.74626	3.6987	41.3681	0.000694064	0.0185381	Chimpanzee	Yes_NEU	Yes	-4.40035	4.28201	114.279	2.18224e-05	0.00152912	Chimpanzee	Yes_NPC	Yes	-0.193986	-0.0375753	-4.7071	-0.0488733	0.284952	3.98964	40.4498	1.4165e-07	6.75068e-06
CCIN	NA	NA	-0.288282	NA	NA	NA	NA	NA	NA	NA	NA	NA	NA	NA	NA	NA	NA	NA	NA	NA	NA	NA	NA	NA	NA	NA	NA	NA	NA	NA	NA	NA	NA	NA	NA	NA	NA
CCKAR	NA	-0.176628	NA	NA	NA	NA	NA	NA	NA	NA	NA	NA	NA	NA	NA	NA	NA	NA	NA	NA	NA	NA	NA	NA	NA	NA	NA	NA	NA	NA	NA	NA	NA	NA	NA	NA	NA
CCM2	0.158804	0.232566	0.68657	NA	NA	NA	NA	NA	NA	NA	NA	NA	NA	NA	NA	NA	NA	NA	NA	NA	NA	NA	NA	NA	NA	NA	NA	NA	NA	NA	NA	NA	NA	NA	NA	NA	NA
CCM2L	-0.92291	NA	NA	NA	NA	NA	NA	NA	NA	NA	NA	NA	NA	NA	NA	NA	NA	NA	NA	NA	NA	NA	NA	NA	NA	NA	NA	NA	NA	NA	NA	NA	NA	NA	NA	NA	NA
CCN1	-0.0471946	0.0503147	0.584455	NA	NA	NA	NA	NA	NA	NA	NA	NA	NA	NA	NA	NA	NA	NA	NA	NA	NA	NA	NA	NA	NA	NA	NA	NA	NA	NA	NA	NA	NA	NA	NA	NA	NA
CCN2	0.606687	-0.0451612	0.553605	NA	NA	NA	NA	NA	NA	NA	NA	NA	NA	NA	NA	NA	NA	NA	NA	NA	NA	NA	NA	NA	NA	NA	NA	NA	NA	NA	NA	NA	NA	NA	NA	NA	NA
CCN3	-0.368719	0.351159	-0.237884	NA	NA	NA	NA	NA	NA	NA	NA	NA	NA	NA	NA	NA	NA	NA	NA	NA	NA	NA	NA	NA	NA	NA	NA	NA	NA	NA	NA	NA	NA	NA	NA	NA	NA
CCN4	NA	0.312261	0.132932	NA	NA	NA	NA	NA	NA	NA	NA	NA	NA	NA	NA	NA	NA	NA	NA	NA	NA	NA	NA	NA	NA	NA	NA	NA	NA	NA	NA	NA	NA	NA	NA	NA	NA
CCNA1	0.0777123	0.0100636	-0.182232	NA	NA	NA	NA	NA	NA	NA	NA	NA	NA	NA	NA	NA	NA	NA	NA	NA	NA	NA	NA	NA	NA	NA	NA	NA	NA	NA	NA	NA	NA	NA	NA	NA	NA
CCNA2	0.335365	0.139106	1.78468	yes	1.85025	6.68906	30.9231	0.00130192	0.016418	Human	Yes_AST	Yes	NA	NA	NA	NA	NA	NA	NA	NA	NA	NA	NA	NA	NA	NA	NA	NA	-0.256683	0.91503	1.8601	-1.61006	-1.15347	6.37939	8.40809	0.00090183	0.00617846
CCNB1	0.0250822	-0.00257185	1.57449	yes	1.60596	7.30919	23.2798	0.00270567	0.0266388	Human	Yes_AST	Yes	NA	NA	NA	NA	NA	NA	NA	NA	NA	NA	NA	NA	NA	NA	NA	NA	-0.180077	0.969125	1.61488	-1.62905	-1.56762	6.99965	8.40212	0.000904879	0.00619539
CCNB1IP1	1.36678	0.411049	0.29137	NA	NA	NA	NA	NA	NA	NA	NA	NA	NA	NA	NA	NA	NA	NA	NA	NA	1.62268	5.47732	18.2623	0.00428584	0.0429752	Human	Yes_NPC	Yes	NA	NA	NA	NA	NA	NA	NA	NA	NA
CCNB2	0.0216754	-0.0651927	1.47982	yes	1.37123	6.07798	19.8792	0.00400185	0.0331271	Human	Yes_AST	Yes	NA	NA	NA	NA	NA	NA	NA	NA	NA	NA	NA	NA	NA	NA	NA	NA	-0.3179	1.02721	1.38042	-1.56351	-1.33219	5.84799	7.31336	0.00172348	0.00980274
CCNB3	0.722721	0.413841	0.130009	NA	NA	NA	NA	NA	NA	NA	NA	NA	NA	NA	NA	NA	NA	NA	NA	NA	NA	NA	NA	NA	NA	NA	NA	NA	NA	NA	NA	NA	NA	NA	NA	NA	NA
CCNC	0.0782617	0.278293	0.186001	NA	NA	NA	NA	NA	NA	NA	NA	NA	NA	NA	NA	NA	NA	NA	NA	NA	NA	NA	NA	NA	NA	NA	NA	NA	NA	NA	NA	NA	NA	NA	NA	NA	NA
CCND1	0.0278915	0.199478	0.406019	NA	NA	NA	NA	NA	NA	NA	NA	NA	NA	NA	NA	NA	NA	NA	NA	NA	NA	NA	NA	NA	NA	NA	NA	NA	NA	NA	NA	NA	NA	NA	NA	NA	NA
CCND3	-0.219956	-0.00256486	0.595011	NA	NA	NA	NA	NA	NA	NA	NA	NA	NA	NA	NA	NA	NA	NA	NA	NA	NA	NA	NA	NA	NA	NA	NA	NA	NA	NA	NA	NA	NA	NA	NA	NA	NA
CCNDBP1	1.1725	0.764295	0.881029	yes	NA	NA	NA	NA	NA	NA	NA	NA	NA	NA	NA	NA	NA	NA	NA	NA	NA	NA	NA	NA	NA	NA	NA	NA	0.341766	0.362621	0.815692	-0.128913	0.190131	4.33505	8.44099	0.000885264	0.00609223
CCNE1	-0.00523616	-0.0191181	1.25401	NA	NA	NA	NA	NA	NA	NA	NA	NA	NA	NA	NA	NA	NA	NA	NA	NA	NA	NA	NA	NA	NA	NA	NA	NA	NA	NA	NA	NA	NA	NA	NA	NA	NA
CCNE2	-0.384005	-0.916478	0.0277368	yes	NA	NA	NA	NA	NA	NA	NA	NA	NA	NA	NA	NA	NA	NA	NA	NA	NA	NA	NA	NA	NA	NA	NA	NA	0.25676	1.05463	0.0588762	-1.71271	-0.915588	3.59004	5.31471	0.00676822	0.0247176
CCNF	0.101179	0.0319694	2.14517	yes	1.84749	5.78012	51.6156	0.000323087	0.00715865	Human	Yes_AST	Yes	NA	NA	NA	NA	NA	NA	NA	NA	NA	NA	NA	NA	NA	NA	NA	NA	0.241225	1.44655	1.85574	-1.80163	-1.71176	5.65134	19.5741	1.05821e-05	0.000200435
CCNG1	0.38607	1.44849	0.383286	NA	NA	NA	NA	NA	NA	NA	NA	NA	0.988865	6.97914	26.8884	0.00210447	0.0356046	Human	Yes_NEU	Yes	NA	NA	NA	NA	NA	NA	NA	NA	NA	NA	NA	NA	NA	NA	NA	NA	NA
CCNG2	0.47633	0.859987	1.27429	yes	NA	NA	NA	NA	NA	NA	NA	NA	NA	NA	NA	NA	NA	NA	NA	NA	NA	NA	NA	NA	NA	NA	NA	NA	-0.0234095	1.06128	0.720255	0.316501	-0.203917	6.7499	8.75622	0.00074305	0.00538686
CCNH	0.188127	0.00471056	-0.682091	NA	NA	NA	NA	NA	NA	NA	NA	NA	NA	NA	NA	NA	NA	NA	NA	NA	NA	NA	NA	NA	NA	NA	NA	NA	NA	NA	NA	NA	NA	NA	NA	NA	NA
CCNI	1.07759	0.450051	0.924486	yes	NA	NA	NA	NA	NA	NA	NA	NA	NA	NA	NA	NA	NA	NA	NA	NA	NA	NA	NA	NA	NA	NA	NA	NA	0.137397	0.423957	0.520857	0.164876	0.452379	9.14869	5.74126	0.00493709	0.01991
CCNJ	0.456217	0.179839	0.451069	NA	NA	NA	NA	NA	NA	NA	NA	NA	NA	NA	NA	NA	NA	NA	NA	NA	NA	NA	NA	NA	NA	NA	NA	NA	NA	NA	NA	NA	NA	NA	NA	NA	NA
CCNJL	1.58082	1.56493	2.18363	yes	3.00016	4.12156	54.3422	0.000279675	0.00655191	Human	Yes_AST	Yes	2.02894	3.14266	31.786	0.00137814	0.0272314	Human	Yes_NEU	Yes	2.38281	3.48488	24.1224	0.00208848	0.0262532	Human	Yes_NPC	Yes	-0.0892973	-0.00355901	3.0067	-0.98201	-0.633298	3.66098	26.2559	1.92397e-06	5.27247e-05
CCNK	-1.90078	-1.61642	-1.98243	yes	-1.31504	5.3703	40.9171	0.000614024	0.0104129	Chimpanzee	Yes_AST	Yes	-1.35768	5.18968	34.2361	0.00113847	0.0241869	Chimpanzee	Yes_NEU	Yes	-1.67852	6.03647	36.3897	0.000674668	0.0125668	Chimpanzee	Yes_NPC	Yes	-0.0943879	0.516976	-1.30663	-0.0550258	-0.387692	5.54623	30.8092	7.41728e-07	2.49142e-05
CCNL1	0.760862	0.737783	0.86991	yes	NA	NA	NA	NA	NA	NA	NA	NA	NA	NA	NA	NA	NA	NA	NA	NA	NA	NA	NA	NA	NA	NA	NA	NA	-0.0103379	0.42089	0.787453	-0.132444	-0.22577	5.98607	4.70201	0.0109318	0.0344107
CCNL2	0.260878	0.230674	0.565544	NA	NA	NA	NA	NA	NA	NA	NA	NA	NA	NA	NA	NA	NA	NA	NA	NA	NA	NA	NA	NA	NA	NA	NA	NA	NA	NA	NA	NA	NA	NA	NA	NA	NA
CCNO	NA	NA	0.231536	NA	NA	NA	NA	NA	NA	NA	NA	NA	NA	NA	NA	NA	NA	NA	NA	NA	NA	NA	NA	NA	NA	NA	NA	NA	NA	NA	NA	NA	NA	NA	NA	NA	NA
CCNQ	-0.355849	-0.150482	-0.132179	NA	NA	NA	NA	NA	NA	NA	NA	NA	NA	NA	NA	NA	NA	NA	NA	NA	NA	NA	NA	NA	NA	NA	NA	NA	NA	NA	NA	NA	NA	NA	NA	NA	NA
CCNT1	2.37513	2.14247	2.04648	yes	1.79197	5.50741	44.8947	0.000476004	0.00898495	Human	Yes_AST	Yes	2.04113	5.52848	75.4188	0.000135687	0.00720326	Human	Yes_NEU	Yes	1.89318	5.93696	65.2831	0.000121757	0.00421567	Human	Yes_NPC	Yes	-0.101962	0.425409	1.80062	0.235998	0.0754174	5.65893	40.3932	1.42876e-07	6.77398e-06
CCNT2	0.264963	0.140665	0.215283	yes	NA	NA	NA	NA	NA	NA	NA	NA	NA	NA	NA	NA	NA	NA	NA	NA	NA	NA	NA	NA	NA	NA	NA	NA	0.0446808	0.80813	0.215395	0.0251974	0.0873324	6.66274	4.14497	0.017416	0.0478372
CCNYL1	-0.377789	-0.804346	-0.213978	yes	NA	NA	NA	NA	NA	NA	NA	NA	NA	NA	NA	NA	NA	NA	NA	NA	NA	NA	NA	NA	NA	NA	NA	NA	-0.253806	-0.155384	-0.129231	-0.481654	-0.338152	5.38495	4.93528	0.00907292	0.0302855
CCP110	0.0147164	0.0368025	0.123708	NA	NA	NA	NA	NA	NA	NA	NA	NA	NA	NA	NA	NA	NA	NA	NA	NA	NA	NA	NA	NA	NA	NA	NA	NA	NA	NA	NA	NA	NA	NA	NA	NA	NA
CCPG1	-2.16808	-1.93925	-2.02273	yes	-2.99435	6.4794	43.1815	0.000529812	0.00949014	Chimpanzee	Yes_AST	Yes	-2.60334	6.64218	55.4648	0.000316037	0.0115014	Chimpanzee	Yes_NEU	Yes	-2.4684	5.4565	51.5442	0.000246321	0.00679085	Chimpanzee	Yes_NPC	Yes	0.188609	-1.37764	-2.98394	0.380198	0.494047	6.35233	28.6982	1.13453e-06	3.48322e-05
CCR10	-0.391511	-0.379902	-1.46027	yes	-2.16566	2.40306	19.2253	0.00434099	0.0346519	Chimpanzee	Yes_AST	Yes	NA	NA	NA	NA	NA	NA	NA	NA	NA	NA	NA	NA	NA	NA	NA	NA	-0.723742	-2.00382	-2.15567	1.268	1.22121	1.94972	9.54232	0.000489234	0.00401077
CCS	-0.134803	0.198315	0.062822	NA	NA	NA	NA	NA	NA	NA	NA	NA	NA	NA	NA	NA	NA	NA	NA	NA	NA	NA	NA	NA	NA	NA	NA	NA	NA	NA	NA	NA	NA	NA	NA	NA	NA
CCSAP	0.445265	-0.0416744	0.588932	NA	NA	NA	NA	NA	NA	NA	NA	NA	NA	NA	NA	NA	NA	NA	NA	NA	NA	NA	NA	NA	NA	NA	NA	NA	NA	NA	NA	NA	NA	NA	NA	NA	NA
CCSER1	0.755812	0.230538	0.0802755	NA	NA	NA	NA	NA	NA	NA	NA	NA	NA	NA	NA	NA	NA	NA	NA	NA	NA	NA	NA	NA	NA	NA	NA	NA	NA	NA	NA	NA	NA	NA	NA	NA	NA
CCSER2	0.099252	-0.0924669	-1.0174	NA	NA	NA	NA	NA	NA	NA	NA	NA	NA	NA	NA	NA	NA	NA	NA	NA	NA	NA	NA	NA	NA	NA	NA	NA	NA	NA	NA	NA	NA	NA	NA	NA	NA
CCT2	0.16782	0.12213	0.4437	NA	NA	NA	NA	NA	NA	NA	NA	NA	NA	NA	NA	NA	NA	NA	NA	NA	NA	NA	NA	NA	NA	NA	NA	NA	NA	NA	NA	NA	NA	NA	NA	NA	NA
CCT5	-0.301601	-0.352711	0.595251	NA	NA	NA	NA	NA	NA	NA	NA	NA	NA	NA	NA	NA	NA	NA	NA	NA	NA	NA	NA	NA	NA	NA	NA	NA	NA	NA	NA	NA	NA	NA	NA	NA	NA
CCT6B	-0.211768	0.0327864	-0.347494	NA	NA	NA	NA	NA	NA	NA	NA	NA	NA	NA	NA	NA	NA	NA	NA	NA	NA	NA	NA	NA	NA	NA	NA	NA	NA	NA	NA	NA	NA	NA	NA	NA	NA
CCT7	-0.0136037	0.390791	0.598644	NA	NA	NA	NA	NA	NA	NA	NA	NA	NA	NA	NA	NA	NA	NA	NA	NA	NA	NA	NA	NA	NA	NA	NA	NA	NA	NA	NA	NA	NA	NA	NA	NA	NA
CCT8	0.387718	0.345978	0.722825	yes	NA	NA	NA	NA	NA	NA	NA	NA	NA	NA	NA	NA	NA	NA	NA	NA	NA	NA	NA	NA	NA	NA	NA	NA	-0.0530027	0.576648	0.770985	-0.481095	-0.421664	6.99462	4.12759	0.0176797	0.0482693
CD101	-0.362902	0.218331	0.179127	NA	NA	NA	NA	NA	NA	NA	NA	NA	NA	NA	NA	NA	NA	NA	NA	NA	NA	NA	NA	NA	NA	NA	NA	NA	NA	NA	NA	NA	NA	NA	NA	NA	NA
CD109	-0.619482	-0.592862	-0.361418	yes	NA	NA	NA	NA	NA	NA	NA	NA	NA	NA	NA	NA	NA	NA	NA	NA	NA	NA	NA	NA	NA	NA	NA	NA	-0.0511173	-2.78199	-0.747049	-0.882747	-1.66889	6.39641	5.48907	0.00593914	0.0227035
CD151	-0.682161	-0.33725	-0.439978	yes	NA	NA	NA	NA	NA	NA	NA	NA	NA	NA	NA	NA	NA	NA	NA	NA	NA	NA	NA	NA	NA	NA	NA	NA	-0.0863403	-1.70617	-0.513961	-0.502233	-0.327521	7.67146	4.84289	0.00976231	0.031775
CD163L1	NA	0.494945	NA	NA	NA	NA	NA	NA	NA	NA	NA	NA	NA	NA	NA	NA	NA	NA	NA	NA	NA	NA	NA	NA	NA	NA	NA	NA	NA	NA	NA	NA	NA	NA	NA	NA	NA
CD164	-0.0926722	0.121877	-0.0107759	NA	NA	NA	NA	NA	NA	NA	NA	NA	NA	NA	NA	NA	NA	NA	NA	NA	NA	NA	NA	NA	NA	NA	NA	NA	NA	NA	NA	NA	NA	NA	NA	NA	NA
CD180	NA	-0.0985587	-0.755353	NA	NA	NA	NA	NA	NA	NA	NA	NA	NA	NA	NA	NA	NA	NA	NA	NA	NA	NA	NA	NA	NA	NA	NA	NA	NA	NA	NA	NA	NA	NA	NA	NA	NA
CD200	-0.305247	-0.0135483	-0.395229	NA	NA	NA	NA	NA	NA	NA	NA	NA	NA	NA	NA	NA	NA	NA	NA	NA	NA	NA	NA	NA	NA	NA	NA	NA	NA	NA	NA	NA	NA	NA	NA	NA	NA
CD200R1	-0.770671	-0.502116	NA	NA	NA	NA	NA	NA	NA	NA	NA	NA	NA	NA	NA	NA	NA	NA	NA	NA	NA	NA	NA	NA	NA	NA	NA	NA	NA	NA	NA	NA	NA	NA	NA	NA	NA
CD226	-0.0121515	-0.977722	0.284485	NA	NA	NA	NA	NA	NA	NA	NA	NA	NA	NA	NA	NA	NA	NA	NA	NA	NA	NA	NA	NA	NA	NA	NA	NA	NA	NA	NA	NA	NA	NA	NA	NA	NA
CD24	2.55326	1.32084	0.858739	yes	NA	NA	NA	NA	NA	NA	NA	NA	3.14998	7.83296	22.0947	0.00341048	0.0477705	Human	Yes_NEU	Yes	2.6578	8.77015	82.5588	5.96549e-05	0.00279728	Human	Yes_NPC	Yes	0.28315	1.70296	2.64384	0.501655	-0.00247967	8.00696	7.89475	0.00121255	0.00760747
CD247	NA	NA	0.313825	NA	NA	NA	NA	NA	NA	NA	NA	NA	NA	NA	NA	NA	NA	NA	NA	NA	NA	NA	NA	NA	NA	NA	NA	NA	NA	NA	NA	NA	NA	NA	NA	NA	NA
CD248	-0.819718	0.411803	0.645088	NA	NA	NA	NA	NA	NA	NA	NA	NA	NA	NA	NA	NA	NA	NA	NA	NA	NA	NA	NA	NA	NA	NA	NA	NA	NA	NA	NA	NA	NA	NA	NA	NA	NA
CD27	-0.749972	NA	-1.74487	NA	-4.01865	-0.739644	29.4949	0.00147396	0.0179941	Chimpanzee	Yes_AST	Yes	NA	NA	NA	NA	NA	NA	NA	NA	NA	NA	NA	NA	NA	NA	NA	NA	NA	NA	NA	NA	NA	NA	NA	NA	NA
CD274	NA	-0.206477	-0.307758	NA	NA	NA	NA	NA	NA	NA	NA	NA	NA	NA	NA	NA	NA	NA	NA	NA	NA	NA	NA	NA	NA	NA	NA	NA	NA	NA	NA	NA	NA	NA	NA	NA	NA
CD276	0.0473117	-0.0147718	0.232186	NA	NA	NA	NA	NA	NA	NA	NA	NA	NA	NA	NA	NA	NA	NA	NA	NA	NA	NA	NA	NA	NA	NA	NA	NA	NA	NA	NA	NA	NA	NA	NA	NA	NA
CD2AP	-0.222745	-0.464243	-1.55402	yes	-0.6605	5.70147	22.4992	0.00294729	0.027924	Chimpanzee	Yes_AST	Yes	NA	NA	NA	NA	NA	NA	NA	NA	NA	NA	NA	NA	NA	NA	NA	NA	-0.125781	-1.13216	-0.651449	-0.0125322	0.254541	5.44363	6.41397	0.00308525	0.0145568
CD2BP2	-0.069632	0.0201777	0.0234133	NA	NA	NA	NA	NA	NA	NA	NA	NA	NA	NA	NA	NA	NA	NA	NA	NA	NA	NA	NA	NA	NA	NA	NA	NA	NA	NA	NA	NA	NA	NA	NA	NA	NA
CD300A	NA	-0.345629	NA	NA	NA	NA	NA	NA	NA	NA	NA	NA	NA	NA	NA	NA	NA	NA	NA	NA	NA	NA	NA	NA	NA	NA	NA	NA	NA	NA	NA	NA	NA	NA	NA	NA	NA
CD302	-1.24549	-0.358897	-0.511696	NA	NA	NA	NA	NA	NA	NA	NA	NA	NA	NA	NA	NA	NA	NA	NA	NA	NA	NA	NA	NA	NA	NA	NA	NA	NA	NA	NA	NA	NA	NA	NA	NA	NA
CD320	-1.4638	-0.309621	-0.52698	NA	NA	NA	NA	NA	NA	NA	NA	NA	NA	NA	NA	NA	NA	NA	NA	NA	-1.52227	5.9901	20.8174	0.00307159	0.0343714	Chimpanzee	Yes_NPC	Yes	NA	NA	NA	NA	NA	NA	NA	NA	NA
CD34	NA	0.0326567	-0.163395	NA	NA	NA	NA	NA	NA	NA	NA	NA	NA	NA	NA	NA	NA	NA	NA	NA	NA	NA	NA	NA	NA	NA	NA	NA	NA	NA	NA	NA	NA	NA	NA	NA	NA
CD36	-0.8617	-0.314874	-0.0972011	yes	NA	NA	NA	NA	NA	NA	NA	NA	NA	NA	NA	NA	NA	NA	NA	NA	NA	NA	NA	NA	NA	NA	NA	NA	4.48363	1.06682	-0.428405	-1.35225	-2.33305	3.56837	6.64775	0.00263916	0.013159
CD38	-0.712354	-0.921853	-1.49135	NA	-4.89724	4.99944	20.3124	0.00379629	0.0322589	Chimpanzee	Yes_AST	Yes	NA	NA	NA	NA	NA	NA	NA	NA	NA	NA	NA	NA	NA	NA	NA	NA	NA	NA	NA	NA	NA	NA	NA	NA	NA
CD3EAP	0.778692	0.827194	1.16564	yes	NA	NA	NA	NA	NA	NA	NA	NA	NA	NA	NA	NA	NA	NA	NA	NA	NA	NA	NA	NA	NA	NA	NA	NA	0.513952	0.834292	2.15285	-0.790947	-0.762366	1.23357	7.99519	0.00114313	0.00730608
CD4	1.1069	0.888463	1.28319	NA	NA	NA	NA	NA	NA	NA	NA	NA	NA	NA	NA	NA	NA	NA	NA	NA	NA	NA	NA	NA	NA	NA	NA	NA	NA	NA	NA	NA	NA	NA	NA	NA	NA
CD40	NA	-0.0660596	-0.291939	NA	NA	NA	NA	NA	NA	NA	NA	NA	NA	NA	NA	NA	NA	NA	NA	NA	NA	NA	NA	NA	NA	NA	NA	NA	NA	NA	NA	NA	NA	NA	NA	NA	NA
CD44	-0.720475	0.143155	-0.399649	yes	NA	NA	NA	NA	NA	NA	NA	NA	NA	NA	NA	NA	NA	NA	NA	NA	NA	NA	NA	NA	NA	NA	NA	NA	-0.813454	-4.52145	-0.635316	1.55713	-2.89897	8.44329	5.95158	0.00424751	0.0180819
CD46	0.384005	-0.0334402	0.194204	NA	NA	NA	NA	NA	NA	NA	NA	NA	NA	NA	NA	NA	NA	NA	NA	NA	NA	NA	NA	NA	NA	NA	NA	NA	NA	NA	NA	NA	NA	NA	NA	NA	NA
CD47	-0.632097	-0.16056	-1.38529	yes	-0.812636	7.85902	17.0525	0.00578376	0.0411827	Chimpanzee	Yes_AST	Yes	NA	NA	NA	NA	NA	NA	NA	NA	NA	NA	NA	NA	NA	NA	NA	NA	-0.152737	-0.976303	-0.80313	0.449319	-0.191549	7.67067	4.70066	0.0109437	0.0344277
CD58	-0.0652426	-0.0528292	-0.17566	NA	NA	NA	NA	NA	NA	NA	NA	NA	NA	NA	NA	NA	NA	NA	NA	NA	NA	NA	NA	NA	NA	NA	NA	NA	NA	NA	NA	NA	NA	NA	NA	NA	NA
CD6	NA	NA	0.985116	NA	NA	NA	NA	NA	NA	NA	NA	NA	NA	NA	NA	NA	NA	NA	NA	NA	NA	NA	NA	NA	NA	NA	NA	NA	NA	NA	NA	NA	NA	NA	NA	NA	NA
CD63	-0.570688	0.156375	-0.171496	NA	NA	NA	NA	NA	NA	NA	NA	NA	NA	NA	NA	NA	NA	NA	NA	NA	NA	NA	NA	NA	NA	NA	NA	NA	NA	NA	NA	NA	NA	NA	NA	NA	NA
CD68	-2.44775	NA	-2.81431	NA	-5.94844	1.44531	127.165	2.38721e-05	0.00153354	Chimpanzee	Yes_AST	Yes	NA	NA	NA	NA	NA	NA	NA	NA	-6.4294	1.89496	71.719	9.16308e-05	0.0035666	Chimpanzee	Yes_NPC	Yes	NA	NA	NA	NA	NA	NA	NA	NA	NA
CD7	-0.247831	0.145824	NA	NA	NA	NA	NA	NA	NA	NA	NA	NA	NA	NA	NA	NA	NA	NA	NA	NA	NA	NA	NA	NA	NA	NA	NA	NA	NA	NA	NA	NA	NA	NA	NA	NA	NA
CD70	NA	-0.743577	-0.602282	NA	NA	NA	NA	NA	NA	NA	NA	NA	NA	NA	NA	NA	NA	NA	NA	NA	NA	NA	NA	NA	NA	NA	NA	NA	NA	NA	NA	NA	NA	NA	NA	NA	NA
CD72	0.33697	0.182153	0.176783	NA	NA	NA	NA	NA	NA	NA	NA	NA	NA	NA	NA	NA	NA	NA	NA	NA	NA	NA	NA	NA	NA	NA	NA	NA	NA	NA	NA	NA	NA	NA	NA	NA	NA
CD74	0.108126	-0.776653	-0.216849	yes	NA	NA	NA	NA	NA	NA	NA	NA	NA	NA	NA	NA	NA	NA	NA	NA	NA	NA	NA	NA	NA	NA	NA	NA	-0.889191	-6.62882	-1.45645	-1.77033	1.89074	6.49237	4.62926	0.0115977	0.0358746
CD79A	-0.638784	NA	NA	NA	NA	NA	NA	NA	NA	NA	NA	NA	NA	NA	NA	NA	NA	NA	NA	NA	NA	NA	NA	NA	NA	NA	NA	NA	NA	NA	NA	NA	NA	NA	NA	NA	NA
CD82	-0.271061	-0.0327929	-0.229452	NA	NA	NA	NA	NA	NA	NA	NA	NA	NA	NA	NA	NA	NA	NA	NA	NA	NA	NA	NA	NA	NA	NA	NA	NA	NA	NA	NA	NA	NA	NA	NA	NA	NA
CD83	-0.133584	0.097117	0.175626	NA	NA	NA	NA	NA	NA	NA	NA	NA	NA	NA	NA	NA	NA	NA	NA	NA	NA	NA	NA	NA	NA	NA	NA	NA	NA	NA	NA	NA	NA	NA	NA	NA	NA
CD8A	0.211722	0.123544	NA	NA	NA	NA	NA	NA	NA	NA	NA	NA	NA	NA	NA	NA	NA	NA	NA	NA	NA	NA	NA	NA	NA	NA	NA	NA	NA	NA	NA	NA	NA	NA	NA	NA	NA
CD9	-1.21271	-0.453556	-0.929244	yes	NA	NA	NA	NA	NA	NA	NA	NA	NA	NA	NA	NA	NA	NA	NA	NA	NA	NA	NA	NA	NA	NA	NA	NA	-0.589489	-3.43551	-1.70589	-0.143153	-3.95409	6.72977	7.16121	0.00189543	0.0105013
CD93	-1.09901	-1.15367	0.152878	NA	NA	NA	NA	NA	NA	NA	NA	NA	NA	NA	NA	NA	NA	NA	NA	NA	NA	NA	NA	NA	NA	NA	NA	NA	NA	NA	NA	NA	NA	NA	NA	NA	NA
CD99L2	0.201724	0.0784075	-0.485707	NA	NA	NA	NA	NA	NA	NA	NA	NA	NA	NA	NA	NA	NA	NA	NA	NA	NA	NA	NA	NA	NA	NA	NA	NA	NA	NA	NA	NA	NA	NA	NA	NA	NA
CDADC1	0.314218	0.0600182	-0.121636	NA	NA	NA	NA	NA	NA	NA	NA	NA	NA	NA	NA	NA	NA	NA	NA	NA	NA	NA	NA	NA	NA	NA	NA	NA	NA	NA	NA	NA	NA	NA	NA	NA	NA
CDAN1	-0.656007	-0.359622	-0.380036	NA	NA	NA	NA	NA	NA	NA	NA	NA	NA	NA	NA	NA	NA	NA	NA	NA	NA	NA	NA	NA	NA	NA	NA	NA	NA	NA	NA	NA	NA	NA	NA	NA	NA
CDC123	-0.187463	-0.00902211	0.125068	NA	NA	NA	NA	NA	NA	NA	NA	NA	NA	NA	NA	NA	NA	NA	NA	NA	NA	NA	NA	NA	NA	NA	NA	NA	NA	NA	NA	NA	NA	NA	NA	NA	NA
CDC14A	0.0800886	-0.301578	-0.161269	NA	NA	NA	NA	NA	NA	NA	NA	NA	NA	NA	NA	NA	NA	NA	NA	NA	NA	NA	NA	NA	NA	NA	NA	NA	NA	NA	NA	NA	NA	NA	NA	NA	NA
CDC14B	1.13639	0.0378781	-0.441621	NA	NA	NA	NA	NA	NA	NA	NA	NA	NA	NA	NA	NA	NA	NA	NA	NA	NA	NA	NA	NA	NA	NA	NA	NA	NA	NA	NA	NA	NA	NA	NA	NA	NA
CDC14C	0.533026	-0.148273	-0.594311	NA	NA	NA	NA	NA	NA	NA	NA	NA	NA	NA	NA	NA	NA	NA	NA	NA	NA	NA	NA	NA	NA	NA	NA	NA	NA	NA	NA	NA	NA	NA	NA	NA	NA
CDC16	0.48882	0.297456	0.500443	NA	NA	NA	NA	NA	NA	NA	NA	NA	NA	NA	NA	NA	NA	NA	NA	NA	NA	NA	NA	NA	NA	NA	NA	NA	NA	NA	NA	NA	NA	NA	NA	NA	NA
CDC20	-0.0371239	0.0102083	1.63657	yes	1.72411	6.15564	25.3879	0.00217191	0.0230904	Human	Yes_AST	Yes	NA	NA	NA	NA	NA	NA	NA	NA	NA	NA	NA	NA	NA	NA	NA	NA	-0.0502008	1.51629	1.73249	-1.71025	-1.83508	6.01349	9.26903	0.000564094	0.0044239
CDC23	0.335365	0.0629907	0.146469	NA	NA	NA	NA	NA	NA	NA	NA	NA	NA	NA	NA	NA	NA	NA	NA	NA	NA	NA	NA	NA	NA	NA	NA	NA	NA	NA	NA	NA	NA	NA	NA	NA	NA
CDC25A	0.338146	0.0352169	1.06245	yes	NA	NA	NA	NA	NA	NA	NA	NA	NA	NA	NA	NA	NA	NA	NA	NA	NA	NA	NA	NA	NA	NA	NA	NA	0.293314	2.15365	1.90411	-1.78144	-1.56613	5.17298	7.6561	0.00139776	0.00844248
CDC25B	-0.549973	0.179082	-0.439842	NA	NA	NA	NA	NA	NA	NA	NA	NA	NA	NA	NA	NA	NA	NA	NA	NA	NA	NA	NA	NA	NA	NA	NA	NA	NA	NA	NA	NA	NA	NA	NA	NA	NA
CDC25C	0.0385853	-0.191978	1.56415	yes	1.56153	4.44579	22.8702	0.00282904	0.0272801	Human	Yes_AST	Yes	NA	NA	NA	NA	NA	NA	NA	NA	NA	NA	NA	NA	NA	NA	NA	NA	-0.21254	1.0228	1.57063	-2.04742	-1.48295	4.13851	9.24122	0.000572424	0.0044705
CDC26	-2.66216	-2.41934	-1.95098	yes	-4.39612	3.98789	39.1742	0.000691307	0.011195	Chimpanzee	Yes_AST	Yes	-4.22882	3.88727	113.19	4.33047e-05	0.00380765	Chimpanzee	Yes_NEU	Yes	-3.76635	4.2434	94.0033	4.00146e-05	0.00217693	Chimpanzee	Yes_NPC	Yes	-0.0326099	-0.109182	-4.38605	0.152023	0.605902	4.04408	34.6457	3.65035e-07	1.47043e-05
CDC27	0.00329491	0.0703201	0.526319	NA	NA	NA	NA	NA	NA	NA	NA	NA	NA	NA	NA	NA	NA	NA	NA	NA	NA	NA	NA	NA	NA	NA	NA	NA	NA	NA	NA	NA	NA	NA	NA	NA	NA
CDC34	-0.0368483	0.0786394	0.357881	NA	NA	NA	NA	NA	NA	NA	NA	NA	NA	NA	NA	NA	NA	NA	NA	NA	NA	NA	NA	NA	NA	NA	NA	NA	NA	NA	NA	NA	NA	NA	NA	NA	NA
CDC37	0.0118415	0.235251	1.60713	NA	0.74363	6.99512	24.3807	0.00240761	0.0247098	Human	Yes_AST	Yes	NA	NA	NA	NA	NA	NA	NA	NA	NA	NA	NA	NA	NA	NA	NA	NA	NA	NA	NA	NA	NA	NA	NA	NA	NA
CDC37L1	0.058532	-0.190833	-0.827248	NA	NA	NA	NA	NA	NA	NA	NA	NA	NA	NA	NA	NA	NA	NA	NA	NA	NA	NA	NA	NA	NA	NA	NA	NA	NA	NA	NA	NA	NA	NA	NA	NA	NA
CDC40	0.0516346	0.430427	-0.0277485	NA	NA	NA	NA	NA	NA	NA	NA	NA	NA	NA	NA	NA	NA	NA	NA	NA	NA	NA	NA	NA	NA	NA	NA	NA	NA	NA	NA	NA	NA	NA	NA	NA	NA
CDC42BPA	-0.0717167	0.0827986	0.148143	NA	NA	NA	NA	NA	NA	NA	NA	NA	NA	NA	NA	NA	NA	NA	NA	NA	NA	NA	NA	NA	NA	NA	NA	NA	NA	NA	NA	NA	NA	NA	NA	NA	NA
CDC42BPB	0.122503	0.176628	0.211904	NA	NA	NA	NA	NA	NA	NA	NA	NA	NA	NA	NA	NA	NA	NA	NA	NA	NA	NA	NA	NA	NA	NA	NA	NA	NA	NA	NA	NA	NA	NA	NA	NA	NA
CDC42BPG	-0.162018	0.245385	0.000268433	NA	NA	NA	NA	NA	NA	NA	NA	NA	NA	NA	NA	NA	NA	NA	NA	NA	NA	NA	NA	NA	NA	NA	NA	NA	NA	NA	NA	NA	NA	NA	NA	NA	NA
CDC42EP1	-0.519768	-0.0121843	-0.146978	yes	NA	NA	NA	NA	NA	NA	NA	NA	NA	NA	NA	NA	NA	NA	NA	NA	NA	NA	NA	NA	NA	NA	NA	NA	0.041003	-2.06568	-0.201219	0.135063	-2.00141	6.55554	4.09394	0.0182031	0.049192
CDC42EP2	-2.09597	-1.14449	-2.38647	NA	-4.45667	1.80573	71.1761	0.000129927	0.00410709	Chimpanzee	Yes_AST	Yes	NA	NA	NA	NA	NA	NA	NA	NA	-4.72258	2.26518	47.042	0.000322139	0.00801737	Chimpanzee	Yes_NPC	Yes	NA	NA	NA	NA	NA	NA	NA	NA	NA
CDC42EP3	1.36145	1.20952	2.11207	yes	1.83578	5.17911	48.9865	0.000373817	0.00772553	Human	Yes_AST	Yes	NA	NA	NA	NA	NA	NA	NA	NA	1.37453	5.2354	18.1275	0.00436611	0.0435057	Human	Yes_NPC	Yes	0.607654	0.440287	1.84708	0.0865704	-0.496636	5.46668	15.0261	4.62082e-05	0.000648914
CDC42SE1	0.190948	-0.0391475	-0.00438272	NA	NA	NA	NA	NA	NA	NA	NA	NA	NA	NA	NA	NA	NA	NA	NA	NA	NA	NA	NA	NA	NA	NA	NA	NA	NA	NA	NA	NA	NA	NA	NA	NA	NA
CDC42SE2	0.0321096	-0.473289	-0.654447	NA	NA	NA	NA	NA	NA	NA	NA	NA	NA	NA	NA	NA	NA	NA	NA	NA	NA	NA	NA	NA	NA	NA	NA	NA	NA	NA	NA	NA	NA	NA	NA	NA	NA
CDC45	-0.0385853	-0.302327	1.33556	yes	1.74908	4.59311	15.7174	0.0069988	0.046178	Human	Yes_AST	Yes	NA	NA	NA	NA	NA	NA	NA	NA	NA	NA	NA	NA	NA	NA	NA	NA	0.311082	1.33733	1.75747	-2.38598	-1.87603	4.37674	6.54612	0.00282334	0.0137166
CDC5L	0.0353535	-0.278703	0.277243	NA	NA	NA	NA	NA	NA	NA	NA	NA	NA	NA	NA	NA	NA	NA	NA	NA	NA	NA	NA	NA	NA	NA	NA	NA	NA	NA	NA	NA	NA	NA	NA	NA	NA
CDC6	0.325055	0.163985	1.66076	yes	2.10502	5.40311	26.2965	0.00198484	0.0218395	Human	Yes_AST	Yes	NA	NA	NA	NA	NA	NA	NA	NA	NA	NA	NA	NA	NA	NA	NA	NA	0.198654	1.05084	2.11413	-1.71865	-1.59599	5.10183	6.56485	0.00278832	0.0136299
CDC7	-0.0634239	-0.109881	1.11823	yes	NA	NA	NA	NA	NA	NA	NA	NA	NA	NA	NA	NA	NA	NA	NA	NA	NA	NA	NA	NA	NA	NA	NA	NA	0.0795585	0.966902	0.760955	-0.915603	-0.885682	6.11631	7.6063	0.00144038	0.008627
CDC73	0.186033	-0.0311547	0.0499721	NA	NA	NA	NA	NA	NA	NA	NA	NA	NA	NA	NA	NA	NA	NA	NA	NA	NA	NA	NA	NA	NA	NA	NA	NA	NA	NA	NA	NA	NA	NA	NA	NA	NA
CDCA2	0.242582	0.0189294	1.81339	yes	2.23139	5.20004	32.1926	0.00117066	0.0153676	Human	Yes_AST	Yes	NA	NA	NA	NA	NA	NA	NA	NA	NA	NA	NA	NA	NA	NA	NA	NA	0.0638934	1.1316	2.24033	-2.19313	-1.7865	4.79766	10.5443	0.000297406	0.00277759
CDCA3	-0.070831	-0.040932	1.7107	yes	1.44874	5.23701	28.0818	0.00167514	0.019467	Human	Yes_AST	Yes	NA	NA	NA	NA	NA	NA	NA	NA	NA	NA	NA	NA	NA	NA	NA	NA	-0.0204062	1.01846	1.45945	-1.60771	-1.58942	5.00498	6.58856	0.00274469	0.0135029
CDCA4	0.89114	0.56626	1.88025	yes	2.27826	4.88728	35.2299	0.000920596	0.0131749	Human	Yes_AST	Yes	NA	NA	NA	NA	NA	NA	NA	NA	NA	NA	NA	NA	NA	NA	NA	NA	0.203075	1.24046	2.28573	-1.40382	-1.45196	4.6955	12.4261	0.000127684	0.00144623
CDCA5	-0.0336462	-0.16884	1.54893	yes	1.5095	6.22043	22.3238	0.00300549	0.028253	Human	Yes_AST	Yes	NA	NA	NA	NA	NA	NA	NA	NA	NA	NA	NA	NA	NA	NA	NA	NA	0.124654	1.17294	1.51913	-1.86201	-1.60977	6.03721	7.75768	0.00131522	0.00806211
CDCA7	0.0326247	-0.388908	0.825676	NA	NA	NA	NA	NA	NA	NA	NA	NA	NA	NA	NA	NA	NA	NA	NA	NA	NA	NA	NA	NA	NA	NA	NA	NA	NA	NA	NA	NA	NA	NA	NA	NA	NA
CDCA7L	0.175175	-0.178991	0.125946	NA	NA	NA	NA	NA	NA	NA	NA	NA	NA	NA	NA	NA	NA	NA	NA	NA	NA	NA	NA	NA	NA	NA	NA	NA	NA	NA	NA	NA	NA	NA	NA	NA	NA
CDCA8	0.0531013	0.0252814	1.59697	yes	1.9508	5.55161	24.0176	0.00250089	0.0252948	Human	Yes_AST	Yes	NA	NA	NA	NA	NA	NA	NA	NA	NA	NA	NA	NA	NA	NA	NA	NA	0.0212021	1.85938	1.95988	-1.87864	-1.86557	5.50634	10.2984	0.000334919	0.0030233
CDCP1	-0.0211353	0.0306791	-0.448983	NA	NA	NA	NA	NA	NA	NA	NA	NA	NA	NA	NA	NA	NA	NA	NA	NA	NA	NA	NA	NA	NA	NA	NA	NA	NA	NA	NA	NA	NA	NA	NA	NA	NA
CDH1	-1.05121	0.112637	0.392509	NA	NA	NA	NA	NA	NA	NA	NA	NA	NA	NA	NA	NA	NA	NA	NA	NA	NA	NA	NA	NA	NA	NA	NA	NA	NA	NA	NA	NA	NA	NA	NA	NA	NA
CDH10	0.0848659	-0.336079	-0.578741	NA	NA	NA	NA	NA	NA	NA	NA	NA	NA	NA	NA	NA	NA	NA	NA	NA	NA	NA	NA	NA	NA	NA	NA	NA	NA	NA	NA	NA	NA	NA	NA	NA	NA
CDH11	-0.526955	0.292103	0.142296	NA	NA	NA	NA	NA	NA	NA	NA	NA	NA	NA	NA	NA	NA	NA	NA	NA	NA	NA	NA	NA	NA	NA	NA	NA	NA	NA	NA	NA	NA	NA	NA	NA	NA
CDH12	0.427643	0.660766	0.913578	NA	NA	NA	NA	NA	NA	NA	NA	NA	NA	NA	NA	NA	NA	NA	NA	NA	NA	NA	NA	NA	NA	NA	NA	NA	NA	NA	NA	NA	NA	NA	NA	NA	NA
CDH13	-0.258304	0.0690272	0.0921501	yes	NA	NA	NA	NA	NA	NA	NA	NA	NA	NA	NA	NA	NA	NA	NA	NA	NA	NA	NA	NA	NA	NA	NA	NA	0.257242	-2.69888	0.271867	0.0697575	-0.89199	4.69304	6.4881	0.00293507	0.0140273
CDH15	-1.05999	0.382853	0.749024	NA	NA	NA	NA	NA	NA	NA	NA	NA	NA	NA	NA	NA	NA	NA	NA	NA	NA	NA	NA	NA	NA	NA	NA	NA	NA	NA	NA	NA	NA	NA	NA	NA	NA
CDH17	NA	0.451285	NA	NA	NA	NA	NA	NA	NA	NA	NA	NA	NA	NA	NA	NA	NA	NA	NA	NA	NA	NA	NA	NA	NA	NA	NA	NA	NA	NA	NA	NA	NA	NA	NA	NA	NA
CDH19	NA	NA	0.458583	NA	NA	NA	NA	NA	NA	NA	NA	NA	NA	NA	NA	NA	NA	NA	NA	NA	NA	NA	NA	NA	NA	NA	NA	NA	NA	NA	NA	NA	NA	NA	NA	NA	NA
CDH2	0.28442	-0.171535	-0.410444	NA	NA	NA	NA	NA	NA	NA	NA	NA	NA	NA	NA	NA	NA	NA	NA	NA	NA	NA	NA	NA	NA	NA	NA	NA	NA	NA	NA	NA	NA	NA	NA	NA	NA
CDH20	-0.010678	-0.13854	-0.32998	NA	NA	NA	NA	NA	NA	NA	NA	NA	NA	NA	NA	NA	NA	NA	NA	NA	NA	NA	NA	NA	NA	NA	NA	NA	NA	NA	NA	NA	NA	NA	NA	NA	NA
CDH22	-0.268105	-0.144837	-0.1383	NA	NA	NA	NA	NA	NA	NA	NA	NA	NA	NA	NA	NA	NA	NA	NA	NA	NA	NA	NA	NA	NA	NA	NA	NA	NA	NA	NA	NA	NA	NA	NA	NA	NA
CDH23	0.34592	-0.00438908	0.22359	NA	NA	NA	NA	NA	NA	NA	NA	NA	NA	NA	NA	NA	NA	NA	NA	NA	NA	NA	NA	NA	NA	NA	NA	NA	NA	NA	NA	NA	NA	NA	NA	NA	NA
CDH24	-0.140109	-0.471346	0.220644	yes	NA	NA	NA	NA	NA	NA	NA	NA	NA	NA	NA	NA	NA	NA	NA	NA	NA	NA	NA	NA	NA	NA	NA	NA	0.22451	1.20733	0.140904	-0.82546	-0.38798	6.01898	9.18245	0.000590494	0.00457163
CDH26	-0.461296	-0.443908	NA	NA	NA	NA	NA	NA	NA	NA	NA	NA	NA	NA	NA	NA	NA	NA	NA	NA	NA	NA	NA	NA	NA	NA	NA	NA	NA	NA	NA	NA	NA	NA	NA	NA	NA
CDH3	-0.356151	0.0270673	-0.0344289	NA	NA	NA	NA	NA	NA	NA	NA	NA	NA	NA	NA	NA	NA	NA	NA	NA	NA	NA	NA	NA	NA	NA	NA	NA	NA	NA	NA	NA	NA	NA	NA	NA	NA
CDH4	-2.38608	-0.947964	-0.881552	yes	NA	NA	NA	NA	NA	NA	NA	NA	NA	NA	NA	NA	NA	NA	NA	NA	-2.81131	6.60322	66.2211	0.000116633	0.00411078	Chimpanzee	Yes_NPC	Yes	0.846204	1.50808	-1.04136	-1.61675	-1.7894	5.85908	9.84212	0.000419904	0.00358222
CDH5	0.772976	0.16711	1.10485	NA	NA	NA	NA	NA	NA	NA	NA	NA	NA	NA	NA	NA	NA	NA	NA	NA	NA	NA	NA	NA	NA	NA	NA	NA	NA	NA	NA	NA	NA	NA	NA	NA	NA
CDH6	-0.764863	0.170812	2.03436	yes	3.4362	8.07579	43.9934	0.000503358	0.00923942	Human	Yes_AST	Yes	NA	NA	NA	NA	NA	NA	NA	NA	NA	NA	NA	NA	NA	NA	NA	NA	1.04991	0.15341	3.44674	-2.55145	-4.56089	7.29824	7.57299	0.00146973	0.00875291
CDH7	0.39055	0.433448	0.700242	yes	NA	NA	NA	NA	NA	NA	NA	NA	NA	NA	NA	NA	NA	NA	NA	NA	NA	NA	NA	NA	NA	NA	NA	NA	0.556184	3.63645	2.11008	-0.674294	-1.12848	4.47328	6.55623	0.00280438	0.0136835
CDH8	0.0382613	0.430154	-0.900391	yes	NA	NA	NA	NA	NA	NA	NA	NA	NA	NA	NA	NA	NA	NA	NA	NA	NA	NA	NA	NA	NA	NA	NA	NA	-0.327159	1.07449	-1.99375	3.30227	2.11775	4.75595	4.06877	0.0186061	0.049875
CDH9	0.045123	NA	0.722576	NA	NA	NA	NA	NA	NA	NA	NA	NA	NA	NA	NA	NA	NA	NA	NA	NA	NA	NA	NA	NA	NA	NA	NA	NA	NA	NA	NA	NA	NA	NA	NA	NA	NA
CDHR1	-0.182425	-0.943319	-1.44856	yes	-2.17995	4.37647	18.8917	0.00452875	0.0355993	Chimpanzee	Yes_AST	Yes	NA	NA	NA	NA	NA	NA	NA	NA	NA	NA	NA	NA	NA	NA	NA	NA	-0.310712	-0.725683	-2.16506	0.0519462	1.7746	4.24791	6.21143	0.00354257	0.0159624
CDHR2	-0.11929	0.0458017	0.369748	NA	NA	NA	NA	NA	NA	NA	NA	NA	NA	NA	NA	NA	NA	NA	NA	NA	NA	NA	NA	NA	NA	NA	NA	NA	NA	NA	NA	NA	NA	NA	NA	NA	NA
CDHR4	NA	0.151954	0.00714221	NA	NA	NA	NA	NA	NA	NA	NA	NA	NA	NA	NA	NA	NA	NA	NA	NA	NA	NA	NA	NA	NA	NA	NA	NA	NA	NA	NA	NA	NA	NA	NA	NA	NA
CDIP1	-3.50719	-2.71365	-3.4148	yes	-5.6336	5.94248	295.575	1.89981e-06	0.00038477	Chimpanzee	Yes_AST	Yes	-4.91248	5.56725	183.05	1.09147e-05	0.00193351	Chimpanzee	Yes_NEU	Yes	-4.87083	5.47355	282.127	1.24182e-06	0.000311035	Chimpanzee	Yes_NPC	Yes	-0.31827	-0.834327	-5.6247	0.705552	0.734794	5.70485	152.277	3.08726e-11	1.91712e-08
CDIPT	-0.639344	-0.0590581	-1.05391	NA	NA	NA	NA	NA	NA	NA	NA	NA	NA	NA	NA	NA	NA	NA	NA	NA	NA	NA	NA	NA	NA	NA	NA	NA	NA	NA	NA	NA	NA	NA	NA	NA	NA
CDK1	0.30374	-0.103516	1.27958	yes	NA	NA	NA	NA	NA	NA	NA	NA	NA	NA	NA	NA	NA	NA	NA	NA	NA	NA	NA	NA	NA	NA	NA	NA	-0.305145	0.0314456	1.32742	-1.51226	-0.698598	6.50156	5.53664	0.00573351	0.0220829
CDK12	0.0953027	0.473529	0.407741	NA	NA	NA	NA	NA	NA	NA	NA	NA	NA	NA	NA	NA	NA	NA	NA	NA	NA	NA	NA	NA	NA	NA	NA	NA	NA	NA	NA	NA	NA	NA	NA	NA	NA
CDK13	0.125182	0.244189	0.257101	yes	NA	NA	NA	NA	NA	NA	NA	NA	NA	NA	NA	NA	NA	NA	NA	NA	NA	NA	NA	NA	NA	NA	NA	NA	0.174423	0.390378	0.142297	0.0338429	-0.0267418	7.00746	4.43402	0.0136259	0.0400774
CDK14	3.70312	3.4576	2.74968	yes	5.9034	6.67136	115.373	3.18265e-05	0.00177958	Human	Yes_AST	Yes	5.79845	6.44021	595.954	3.4658e-07	0.000348662	Human	Yes_NEU	Yes	5.5209	5.54875	385.518	4.54349e-07	0.000198096	Human	Yes_NPC	Yes	-0.0539448	-0.540096	5.91666	-0.122142	-0.416173	6.36161	120.664	1.39589e-10	4.82483e-08
CDK15	0.702339	-0.138079	-0.111553	NA	NA	NA	NA	NA	NA	NA	NA	NA	NA	NA	NA	NA	NA	NA	NA	NA	NA	NA	NA	NA	NA	NA	NA	NA	NA	NA	NA	NA	NA	NA	NA	NA	NA
CDK16	-0.0230176	0.0306791	-0.331402	NA	NA	NA	NA	NA	NA	NA	NA	NA	NA	NA	NA	NA	NA	NA	NA	NA	NA	NA	NA	NA	NA	NA	NA	NA	NA	NA	NA	NA	NA	NA	NA	NA	NA
CDK17	0.318376	0.0144817	-0.774442	NA	NA	NA	NA	NA	NA	NA	NA	NA	NA	NA	NA	NA	NA	NA	NA	NA	NA	NA	NA	NA	NA	NA	NA	NA	NA	NA	NA	NA	NA	NA	NA	NA	NA
CDK18	1.14848	0.150177	-0.160607	NA	NA	NA	NA	NA	NA	NA	NA	NA	NA	NA	NA	NA	NA	NA	NA	NA	NA	NA	NA	NA	NA	NA	NA	NA	NA	NA	NA	NA	NA	NA	NA	NA	NA
CDK19	-0.303864	0.0102725	-0.0728618	NA	NA	NA	NA	NA	NA	NA	NA	NA	NA	NA	NA	NA	NA	NA	NA	NA	NA	NA	NA	NA	NA	NA	NA	NA	NA	NA	NA	NA	NA	NA	NA	NA	NA
CDK2	-0.359285	-0.395221	0.0428496	NA	NA	NA	NA	NA	NA	NA	NA	NA	NA	NA	NA	NA	NA	NA	NA	NA	NA	NA	NA	NA	NA	NA	NA	NA	NA	NA	NA	NA	NA	NA	NA	NA	NA
CDK2AP2	-0.148571	-0.383442	-0.309816	yes	NA	NA	NA	NA	NA	NA	NA	NA	NA	NA	NA	NA	NA	NA	NA	NA	NA	NA	NA	NA	NA	NA	NA	NA	-0.407282	-0.813213	-0.188817	-0.253171	-0.0715667	5.41672	5.37189	0.00648258	0.023952
CDK3	-2.51221	-2.10891	-2.9128	NA	-4.84461	2.75829	153.05	1.37652e-05	0.00122238	Chimpanzee	Yes_AST	Yes	-5.35115	2.91692	71.0366	0.000160213	0.00778196	Chimpanzee	Yes_NEU	Yes	-5.88621	3.7278	77.5635	7.21971e-05	0.00307458	Chimpanzee	Yes_NPC	Yes	NA	NA	NA	NA	NA	NA	NA	NA	NA
CDK4	-0.863361	-0.47404	-0.453849	NA	NA	NA	NA	NA	NA	NA	NA	NA	NA	NA	NA	NA	NA	NA	NA	NA	NA	NA	NA	NA	NA	NA	NA	NA	NA	NA	NA	NA	NA	NA	NA	NA	NA
CDK5	-0.094357	-0.0694948	-0.401586	NA	NA	NA	NA	NA	NA	NA	NA	NA	NA	NA	NA	NA	NA	NA	NA	NA	NA	NA	NA	NA	NA	NA	NA	NA	NA	NA	NA	NA	NA	NA	NA	NA	NA
CDK5R1	0.821409	0.437108	1.08819	NA	NA	NA	NA	NA	NA	NA	NA	NA	NA	NA	NA	NA	NA	NA	NA	NA	NA	NA	NA	NA	NA	NA	NA	NA	NA	NA	NA	NA	NA	NA	NA	NA	NA
CDK5R2	0.209154	0.161283	0.591212	NA	NA	NA	NA	NA	NA	NA	NA	NA	NA	NA	NA	NA	NA	NA	NA	NA	NA	NA	NA	NA	NA	NA	NA	NA	NA	NA	NA	NA	NA	NA	NA	NA	NA
CDK5RAP1	0.0240893	0.111861	0.460182	NA	NA	NA	NA	NA	NA	NA	NA	NA	NA	NA	NA	NA	NA	NA	NA	NA	NA	NA	NA	NA	NA	NA	NA	NA	NA	NA	NA	NA	NA	NA	NA	NA	NA
CDK5RAP2	0.564016	0.201706	1.38443	yes	0.837383	7.17399	16.9976	0.00582799	0.0412643	Human	Yes_AST	Yes	NA	NA	NA	NA	NA	NA	NA	NA	NA	NA	NA	NA	NA	NA	NA	NA	0.285274	0.568722	0.847291	-0.604698	-0.400796	7.2624	5.40069	0.00634394	0.0236107
CDK6	1.52024	1.94619	2.81431	yes	3.47409	7.44379	127.202	2.38519e-05	0.00153354	Human	Yes_AST	Yes	2.84751	6.91514	56.0989	0.000306414	0.0113192	Human	Yes_NEU	Yes	3.06545	6.58264	22.3532	0.00255292	0.0301826	Human	Yes_NPC	Yes	0.107046	-0.334815	3.48081	-0.636414	-0.440221	7.06928	22.1245	5.23853e-06	0.000115973
CDK7	-2.91336	-2.61616	NA	NA	NA	NA	NA	NA	NA	NA	NA	NA	-8.07764	2.94456	161.591	1.56383e-05	0.00242016	Chimpanzee	Yes_NEU	Yes	-7.3478	3.3833	134.617	1.30665e-05	0.00122078	Chimpanzee	Yes_NPC	Yes	NA	NA	NA	NA	NA	NA	NA	NA	NA
CDK8	0.118947	0.0445824	0.0126169	NA	NA	NA	NA	NA	NA	NA	NA	NA	NA	NA	NA	NA	NA	NA	NA	NA	NA	NA	NA	NA	NA	NA	NA	NA	NA	NA	NA	NA	NA	NA	NA	NA	NA
CDK9	0.247723	0.244597	0.271371	NA	NA	NA	NA	NA	NA	NA	NA	NA	NA	NA	NA	NA	NA	NA	NA	NA	NA	NA	NA	NA	NA	NA	NA	NA	NA	NA	NA	NA	NA	NA	NA	NA	NA
CDKAL1	0.787145	1.09817	1.38617	yes	0.918961	4.43686	17.0854	0.00575755	0.0410992	Human	Yes_AST	Yes	NA	NA	NA	NA	NA	NA	NA	NA	NA	NA	NA	NA	NA	NA	NA	NA	-0.284778	0.287125	0.927826	0.394346	-0.0638154	4.50515	8.82931	0.00071394	0.00522889
CDKL1	-1.6293	-0.917869	-0.682359	yes	NA	NA	NA	NA	NA	NA	NA	NA	NA	NA	NA	NA	NA	NA	NA	NA	-2.63802	2.40608	25.6796	0.00176717	0.0234798	Chimpanzee	Yes_NPC	Yes	0.197493	-0.221391	-1.41816	-0.226497	-1.23622	2.57078	6.5151	0.00288244	0.0138594
CDKL2	-0.502206	-0.263671	-0.901951	NA	NA	NA	NA	NA	NA	NA	NA	NA	NA	NA	NA	NA	NA	NA	NA	NA	NA	NA	NA	NA	NA	NA	NA	NA	NA	NA	NA	NA	NA	NA	NA	NA	NA
CDKL3	-0.616255	-0.87393	-1.9916	yes	-2.52733	2.13584	41.4418	0.000593012	0.0101952	Chimpanzee	Yes_AST	Yes	NA	NA	NA	NA	NA	NA	NA	NA	NA	NA	NA	NA	NA	NA	NA	NA	-0.482469	-0.713283	-2.51636	0.831278	1.37257	1.96234	14.6556	5.29254e-05	0.000723666
CDKL5	1.94319	1.01341	1.85241	yes	2.22679	4.85585	34.0346	0.00100965	0.0140473	Human	Yes_AST	Yes	NA	NA	NA	NA	NA	NA	NA	NA	2.01822	4.42013	38.4233	0.000578007	0.0113975	Human	Yes_NPC	Yes	-0.357835	-0.182422	2.23861	0.2142	-0.238079	4.67342	11.3539	0.000204022	0.00208814
CDKN1B	-0.0195043	-0.0463836	-0.766575	NA	NA	NA	NA	NA	NA	NA	NA	NA	NA	NA	NA	NA	NA	NA	NA	NA	NA	NA	NA	NA	NA	NA	NA	NA	NA	NA	NA	NA	NA	NA	NA	NA	NA
CDKN2AIP	0.288247	0.0503147	-0.0244793	yes	NA	NA	NA	NA	NA	NA	NA	NA	NA	NA	NA	NA	NA	NA	NA	NA	NA	NA	NA	NA	NA	NA	NA	NA	0.206593	0.528562	-0.0140442	0.0853306	0.276045	5.3795	5.06564	0.00819258	0.0282444
CDKN2AIPNL	0.213542	0.073908	0.773898	NA	NA	NA	NA	NA	NA	NA	NA	NA	NA	NA	NA	NA	NA	NA	NA	NA	NA	NA	NA	NA	NA	NA	NA	NA	NA	NA	NA	NA	NA	NA	NA	NA	NA
CDKN2B	-0.428413	0.109953	0.278777	NA	NA	NA	NA	NA	NA	NA	NA	NA	NA	NA	NA	NA	NA	NA	NA	NA	NA	NA	NA	NA	NA	NA	NA	NA	NA	NA	NA	NA	NA	NA	NA	NA	NA
CDKN2C	-0.240357	-0.389988	0.152961	NA	NA	NA	NA	NA	NA	NA	NA	NA	NA	NA	NA	NA	NA	NA	NA	NA	NA	NA	NA	NA	NA	NA	NA	NA	NA	NA	NA	NA	NA	NA	NA	NA	NA
CDKN2D	0.0581211	0.0136276	-0.0358134	NA	NA	NA	NA	NA	NA	NA	NA	NA	NA	NA	NA	NA	NA	NA	NA	NA	NA	NA	NA	NA	NA	NA	NA	NA	NA	NA	NA	NA	NA	NA	NA	NA	NA
CDKN3	-0.333424	-0.422207	1.20035	yes	NA	NA	NA	NA	NA	NA	NA	NA	NA	NA	NA	NA	NA	NA	NA	NA	NA	NA	NA	NA	NA	NA	NA	NA	-0.428725	0.352066	0.70638	-1.32275	-1.34896	4.27051	7.03964	0.00204702	0.0111058
CDNF	0.103772	-0.0707621	-0.701446	NA	NA	NA	NA	NA	NA	NA	NA	NA	NA	NA	NA	NA	NA	NA	NA	NA	NA	NA	NA	NA	NA	NA	NA	NA	NA	NA	NA	NA	NA	NA	NA	NA	NA
CDO1	-0.0771207	-0.603919	-2.35976	yes	-1.7668	7.29935	68.4861	0.000145096	0.00436754	Chimpanzee	Yes_AST	Yes	NA	NA	NA	NA	NA	NA	NA	NA	NA	NA	NA	NA	NA	NA	NA	NA	0.596959	-0.811939	-1.75679	0.50749	1.60438	7.56697	8.57342	0.000822022	0.00580235
CDON	-0.0979297	0.266163	1.07041	NA	NA	NA	NA	NA	NA	NA	NA	NA	NA	NA	NA	NA	NA	NA	NA	NA	NA	NA	NA	NA	NA	NA	NA	NA	NA	NA	NA	NA	NA	NA	NA	NA	NA
CDPF1	0.021546	-0.110809	-0.0812979	NA	NA	NA	NA	NA	NA	NA	NA	NA	NA	NA	NA	NA	NA	NA	NA	NA	NA	NA	NA	NA	NA	NA	NA	NA	NA	NA	NA	NA	NA	NA	NA	NA	NA
CDR2L	-0.965681	-0.473529	-1.46501	yes	-1.03036	6.66596	19.3712	0.00426207	0.0342758	Chimpanzee	Yes_AST	Yes	NA	NA	NA	NA	NA	NA	NA	NA	NA	NA	NA	NA	NA	NA	NA	NA	-0.206141	-0.498028	-1.02199	0.376432	0.0889606	6.55896	5.42393	0.00623449	0.0233531
CDS1	-0.479958	-0.22359	0.150831	NA	NA	NA	NA	NA	NA	NA	NA	NA	NA	NA	NA	NA	NA	NA	NA	NA	NA	NA	NA	NA	NA	NA	NA	NA	NA	NA	NA	NA	NA	NA	NA	NA	NA
CDS2	2.17957	1.13771	2.52879	yes	1.26362	6.64724	86.6703	7.3555e-05	0.00295948	Human	Yes_AST	Yes	NA	NA	NA	NA	NA	NA	NA	NA	2.14754	7.22059	52.2585	0.000236516	0.00661346	Human	Yes_NPC	Yes	-0.155911	-0.0085607	1.27363	0.622615	0.854237	6.92661	16.4061	2.8518e-05	0.000436437
CDT1	-0.0163214	-0.1763	1.21404	yes	NA	NA	NA	NA	NA	NA	NA	NA	NA	NA	NA	NA	NA	NA	NA	NA	NA	NA	NA	NA	NA	NA	NA	NA	0.0236566	1.47254	1.43531	-1.76401	-1.49031	5.37469	8.59645	0.000811562	0.00576268
CDYL	0.749544	0.636298	1.74357	yes	0.889714	6.0362	29.4264	0.00148295	0.0180481	Human	Yes_AST	Yes	NA	NA	NA	NA	NA	NA	NA	NA	NA	NA	NA	NA	NA	NA	NA	NA	-0.173252	-0.577529	0.89901	-0.0289838	-0.238716	5.79453	8.43926	0.00088613	0.00609427
CDYL2	1.7545	1.71964	1.29495	yes	NA	NA	NA	NA	NA	NA	NA	NA	1.84526	4.13874	40.5887	0.00072982	0.0190703	Human	Yes_NEU	Yes	2.14577	4.32518	30.3919	0.00111677	0.0175994	Human	Yes_NPC	Yes	0.596708	0.564644	1.9743	-0.135015	0.148674	4.07221	14.6157	5.3715e-05	0.000733192
CEACAM1	NA	NA	0.699629	NA	NA	NA	NA	NA	NA	NA	NA	NA	NA	NA	NA	NA	NA	NA	NA	NA	NA	NA	NA	NA	NA	NA	NA	NA	NA	NA	NA	NA	NA	NA	NA	NA	NA
CEBPB	0.100227	0.552791	-0.0838787	yes	NA	NA	NA	NA	NA	NA	NA	NA	NA	NA	NA	NA	NA	NA	NA	NA	NA	NA	NA	NA	NA	NA	NA	NA	-0.591036	-2.66872	-0.205414	1.40882	0.679628	3.06615	5.028	0.00843633	0.0288158
CEBPD	-0.137601	0.338878	0.535276	yes	NA	NA	NA	NA	NA	NA	NA	NA	NA	NA	NA	NA	NA	NA	NA	NA	NA	NA	NA	NA	NA	NA	NA	NA	-0.525584	-3.46073	0.630016	1.13472	-1.40064	3.74939	6.08001	0.00388079	0.0169942
CEBPG	2.90625	1.66034	1.78955	yes	1.58225	5.57659	31.1686	0.00127506	0.0162348	Human	Yes_AST	Yes	2.42159	6.10641	36.856	0.000940035	0.0218603	Human	Yes_NEU	Yes	2.46435	6.44091	133.581	1.33875e-05	0.00124093	Human	Yes_NPC	Yes	-0.0650383	0.274682	1.59219	0.822827	0.853224	6.06302	29.7213	9.20217e-07	2.961e-05
CEBPZ	-0.363505	-0.636298	-0.190384	NA	NA	NA	NA	NA	NA	NA	NA	NA	NA	NA	NA	NA	NA	NA	NA	NA	NA	NA	NA	NA	NA	NA	NA	NA	NA	NA	NA	NA	NA	NA	NA	NA	NA
CEBPZOS	1.16546	0.474721	0.981059	yes	NA	NA	NA	NA	NA	NA	NA	NA	NA	NA	NA	NA	NA	NA	NA	NA	NA	NA	NA	NA	NA	NA	NA	NA	-0.179994	-0.641458	0.690111	0.00893021	0.454005	4.95697	5.26388	0.00703429	0.0252927
CECR2	1.03909	0.229847	0.922347	NA	NA	NA	NA	NA	NA	NA	NA	NA	NA	NA	NA	NA	NA	NA	NA	NA	NA	NA	NA	NA	NA	NA	NA	NA	NA	NA	NA	NA	NA	NA	NA	NA	NA
CELF1	0.0148639	-0.0820663	-0.343849	NA	NA	NA	NA	NA	NA	NA	NA	NA	NA	NA	NA	NA	NA	NA	NA	NA	NA	NA	NA	NA	NA	NA	NA	NA	NA	NA	NA	NA	NA	NA	NA	NA	NA
CELF2	0.119377	-0.473183	-0.245556	NA	NA	NA	NA	NA	NA	NA	NA	NA	NA	NA	NA	NA	NA	NA	NA	NA	NA	NA	NA	NA	NA	NA	NA	NA	NA	NA	NA	NA	NA	NA	NA	NA	NA
CELF3	0.141105	0.0769061	0.207979	yes	NA	NA	NA	NA	NA	NA	NA	NA	NA	NA	NA	NA	NA	NA	NA	NA	NA	NA	NA	NA	NA	NA	NA	NA	2.03964	4.55604	0.404293	0.267478	0.0631201	7.76882	5.65699	0.00524871	0.0208142
CELF4	0.161137	0.108405	0.833823	NA	NA	NA	NA	NA	NA	NA	NA	NA	NA	NA	NA	NA	NA	NA	NA	NA	NA	NA	NA	NA	NA	NA	NA	NA	NA	NA	NA	NA	NA	NA	NA	NA	NA
CELF5	0.0250822	0.101306	-0.00894238	NA	NA	NA	NA	NA	NA	NA	NA	NA	NA	NA	NA	NA	NA	NA	NA	NA	NA	NA	NA	NA	NA	NA	NA	NA	NA	NA	NA	NA	NA	NA	NA	NA	NA
CELSR1	-0.288247	-0.769064	-0.68882	yes	NA	NA	NA	NA	NA	NA	NA	NA	NA	NA	NA	NA	NA	NA	NA	NA	NA	NA	NA	NA	NA	NA	NA	NA	-0.141598	-1.91923	-0.874807	-0.874436	0.165782	8.16199	5.60115	0.00546756	0.0213424
CELSR2	0.0321096	-0.0223324	-0.364003	NA	NA	NA	NA	NA	NA	NA	NA	NA	NA	NA	NA	NA	NA	NA	NA	NA	NA	NA	NA	NA	NA	NA	NA	NA	NA	NA	NA	NA	NA	NA	NA	NA	NA
CELSR3	-0.017191	0.097117	0.545692	NA	NA	NA	NA	NA	NA	NA	NA	NA	NA	NA	NA	NA	NA	NA	NA	NA	NA	NA	NA	NA	NA	NA	NA	NA	NA	NA	NA	NA	NA	NA	NA	NA	NA
CEMIP	-1.02611	0.0266175	0.327338	NA	NA	NA	NA	NA	NA	NA	NA	NA	NA	NA	NA	NA	NA	NA	NA	NA	NA	NA	NA	NA	NA	NA	NA	NA	NA	NA	NA	NA	NA	NA	NA	NA	NA
CEMIP2	0.404768	0.495	0.497291	NA	NA	NA	NA	NA	NA	NA	NA	NA	NA	NA	NA	NA	NA	NA	NA	NA	NA	NA	NA	NA	NA	NA	NA	NA	NA	NA	NA	NA	NA	NA	NA	NA	NA
CEND1	0.648315	0.587968	0.212768	NA	NA	NA	NA	NA	NA	NA	NA	NA	NA	NA	NA	NA	NA	NA	NA	NA	NA	NA	NA	NA	NA	NA	NA	NA	NA	NA	NA	NA	NA	NA	NA	NA	NA
CENPA	0.0655479	0.132284	1.61004	yes	1.90895	4.68095	24.487	0.0023812	0.024545	Human	Yes_AST	Yes	NA	NA	NA	NA	NA	NA	NA	NA	NA	NA	NA	NA	NA	NA	NA	NA	-0.260345	0.808758	1.91935	-1.498	-1.80768	4.23405	6.49483	0.00292184	0.0139828
CENPB	0.123349	0.103436	0.299501	NA	NA	NA	NA	NA	NA	NA	NA	NA	NA	NA	NA	NA	NA	NA	NA	NA	NA	NA	NA	NA	NA	NA	NA	NA	NA	NA	NA	NA	NA	NA	NA	NA	NA
CENPC	0.732357	0.290072	1.26669	yes	NA	NA	NA	NA	NA	NA	NA	NA	NA	NA	NA	NA	NA	NA	NA	NA	NA	NA	NA	NA	NA	NA	NA	NA	-0.386259	0.284542	1.02007	-0.619741	-0.129501	4.13394	9.28064	0.000560659	0.00441725
CENPE	0.248825	-0.0364603	2.00544	yes	1.60747	6.99224	42.2195	0.00056359	0.00987558	Human	Yes_AST	Yes	NA	NA	NA	NA	NA	NA	NA	NA	NA	NA	NA	NA	NA	NA	NA	NA	-0.0650943	0.759118	1.61822	-1.74649	-1.04628	6.70323	5.21704	0.00729008	0.0259599
CENPF	0.279713	-0.039507	1.66355	NA	1.79727	9.23651	26.4325	0.0019587	0.0216994	Human	Yes_AST	Yes	NA	NA	NA	NA	NA	NA	NA	NA	NA	NA	NA	NA	NA	NA	NA	NA	NA	NA	NA	NA	NA	NA	NA	NA	NA
CENPH	0.50265	0.0404611	0.633343	yes	NA	NA	NA	NA	NA	NA	NA	NA	NA	NA	NA	NA	NA	NA	NA	NA	NA	NA	NA	NA	NA	NA	NA	NA	-0.879969	-0.0542223	0.783692	-0.652443	-0.0704968	5.051	4.13908	0.0175048	0.0479827
CENPJ	0.11929	-0.028261	1.31396	NA	1.21854	5.21794	15.2347	0.00752115	0.0485333	Human	Yes_AST	Yes	NA	NA	NA	NA	NA	NA	NA	NA	NA	NA	NA	NA	NA	NA	NA	NA	NA	NA	NA	NA	NA	NA	NA	NA	NA
CENPK	0.0516894	-0.0570457	1.90973	yes	1.17874	5.23035	36.7725	0.000820415	0.0123104	Human	Yes_AST	Yes	NA	NA	NA	NA	NA	NA	NA	NA	NA	NA	NA	NA	NA	NA	NA	NA	-0.214707	0.209212	1.18859	-1.34877	-1.05583	4.82924	4.85357	0.00967966	0.0316069
CENPL	0.4041	0.278915	1.20429	NA	NA	NA	NA	NA	NA	NA	NA	NA	NA	NA	NA	NA	NA	NA	NA	NA	NA	NA	NA	NA	NA	NA	NA	NA	NA	NA	NA	NA	NA	NA	NA	NA	NA
CENPM	-0.49602	-0.222323	2.16947	yes	1.40802	4.56646	53.3414	0.000294656	0.0067691	Human	Yes_AST	Yes	NA	NA	NA	NA	NA	NA	NA	NA	NA	NA	NA	NA	NA	NA	NA	NA	0.142236	1.2776	1.41739	-1.85023	-2.28552	4.3678	8.13646	0.00105308	0.00691829
CENPN	-0.855971	-1.29208	0.0189546	yes	NA	NA	NA	NA	NA	NA	NA	NA	NA	NA	NA	NA	NA	NA	NA	NA	NA	NA	NA	NA	NA	NA	NA	NA	0.103395	0.772223	0.0351883	-1.52516	-1.06196	5.17339	9.42965	0.000518623	0.00418452
CENPO	-0.89025	-0.9017	0.399649	yes	NA	NA	NA	NA	NA	NA	NA	NA	NA	NA	NA	NA	NA	NA	NA	NA	NA	NA	NA	NA	NA	NA	NA	NA	0.0102553	0.648283	0.250821	-1.11689	-1.01881	5.85056	9.8719	0.000413654	0.00354018
CENPQ	0.358398	-0.337438	0.530602	NA	NA	NA	NA	NA	NA	NA	NA	NA	NA	NA	NA	NA	NA	NA	NA	NA	NA	NA	NA	NA	NA	NA	NA	NA	NA	NA	NA	NA	NA	NA	NA	NA	NA
CENPT	1.52216	0.654941	1.60561	yes	2.1653	5.14981	24.3056	0.00242652	0.0247965	Human	Yes_AST	Yes	NA	NA	NA	NA	NA	NA	NA	NA	1.40714	5.70359	22.4402	0.00252711	0.0300497	Human	Yes_NPC	Yes	0.260799	1.1787	2.17829	-0.681385	-0.792061	5.23714	7.41884	0.00161477	0.00934455
CENPU	0.565197	0.0541973	1.83516	yes	2.42909	5.14632	33.2677	0.00107288	0.0146163	Human	Yes_AST	Yes	NA	NA	NA	NA	NA	NA	NA	NA	NA	NA	NA	NA	NA	NA	NA	NA	0.197975	1.49879	2.43909	-2.27711	-1.73418	4.87055	11.3561	0.000203815	0.00208814
CENPV	0.092302	-0.0109213	0.0873416	NA	NA	NA	NA	NA	NA	NA	NA	NA	NA	NA	NA	NA	NA	NA	NA	NA	NA	NA	NA	NA	NA	NA	NA	NA	NA	NA	NA	NA	NA	NA	NA	NA	NA
CENPVL3	0.805341	0.603919	0.955214	yes	NA	NA	NA	NA	NA	NA	NA	NA	NA	NA	NA	NA	NA	NA	NA	NA	NA	NA	NA	NA	NA	NA	NA	NA	0.45809	0.890384	2.12175	-0.603781	-0.819404	2.05865	4.0727	0.0185426	0.0497728
CENPW	-0.605313	-0.489051	1.06678	yes	NA	NA	NA	NA	NA	NA	NA	NA	NA	NA	NA	NA	NA	NA	NA	NA	NA	NA	NA	NA	NA	NA	NA	NA	-0.0159144	0.798251	0.974546	-1.94062	-2.02478	4.00517	5.32117	0.00673524	0.0246232
CENPX	0.144976	0.000744742	1.28253	NA	NA	NA	NA	NA	NA	NA	NA	NA	NA	NA	NA	NA	NA	NA	NA	NA	NA	NA	NA	NA	NA	NA	NA	NA	NA	NA	NA	NA	NA	NA	NA	NA	NA
CEP104	-0.265619	0.169289	-0.550946	NA	NA	NA	NA	NA	NA	NA	NA	NA	NA	NA	NA	NA	NA	NA	NA	NA	NA	NA	NA	NA	NA	NA	NA	NA	NA	NA	NA	NA	NA	NA	NA	NA	NA
CEP112	0.0229439	-0.0611386	0.0447733	NA	NA	NA	NA	NA	NA	NA	NA	NA	NA	NA	NA	NA	NA	NA	NA	NA	NA	NA	NA	NA	NA	NA	NA	NA	NA	NA	NA	NA	NA	NA	NA	NA	NA
CEP120	0.0239538	0.146267	0.117802	NA	NA	NA	NA	NA	NA	NA	NA	NA	NA	NA	NA	NA	NA	NA	NA	NA	NA	NA	NA	NA	NA	NA	NA	NA	NA	NA	NA	NA	NA	NA	NA	NA	NA
CEP126	0.218989	-0.097117	-0.00965299	NA	NA	NA	NA	NA	NA	NA	NA	NA	NA	NA	NA	NA	NA	NA	NA	NA	NA	NA	NA	NA	NA	NA	NA	NA	NA	NA	NA	NA	NA	NA	NA	NA	NA
CEP128	0.989635	0.06771	1.09747	yes	NA	NA	NA	NA	NA	NA	NA	NA	NA	NA	NA	NA	NA	NA	NA	NA	NA	NA	NA	NA	NA	NA	NA	NA	0.171341	0.422988	1.46687	-1.302	-0.526176	3.97759	5.42372	0.0062355	0.0233531
CEP131	-0.418318	-0.781089	0.0988162	yes	NA	NA	NA	NA	NA	NA	NA	NA	NA	NA	NA	NA	NA	NA	NA	NA	NA	NA	NA	NA	NA	NA	NA	NA	0.374534	1.14077	0.075146	-0.823909	-0.639518	6.27565	9.27059	0.00056363	0.0044239
CEP135	-0.15883	-0.156575	0.993147	NA	NA	NA	NA	NA	NA	NA	NA	NA	NA	NA	NA	NA	NA	NA	NA	NA	NA	NA	NA	NA	NA	NA	NA	NA	NA	NA	NA	NA	NA	NA	NA	NA	NA
CEP152	0.193015	-0.203697	0.918078	NA	NA	NA	NA	NA	NA	NA	NA	NA	NA	NA	NA	NA	NA	NA	NA	NA	NA	NA	NA	NA	NA	NA	NA	NA	NA	NA	NA	NA	NA	NA	NA	NA	NA
CEP162	0.15184	-0.0352169	0.335275	NA	NA	NA	NA	NA	NA	NA	NA	NA	NA	NA	NA	NA	NA	NA	NA	NA	NA	NA	NA	NA	NA	NA	NA	NA	NA	NA	NA	NA	NA	NA	NA	NA	NA
CEP164	0.00524095	0.0554431	-0.0223566	NA	NA	NA	NA	NA	NA	NA	NA	NA	NA	NA	NA	NA	NA	NA	NA	NA	NA	NA	NA	NA	NA	NA	NA	NA	NA	NA	NA	NA	NA	NA	NA	NA	NA
CEP19	-0.616255	-0.413203	-0.573129	NA	NA	NA	NA	NA	NA	NA	NA	NA	NA	NA	NA	NA	NA	NA	NA	NA	NA	NA	NA	NA	NA	NA	NA	NA	NA	NA	NA	NA	NA	NA	NA	NA	NA
CEP192	-0.0385853	-0.265281	1.00541	NA	NA	NA	NA	NA	NA	NA	NA	NA	NA	NA	NA	NA	NA	NA	NA	NA	NA	NA	NA	NA	NA	NA	NA	NA	NA	NA	NA	NA	NA	NA	NA	NA	NA
CEP250	0.809759	0.380205	0.862804	NA	NA	NA	NA	NA	NA	NA	NA	NA	NA	NA	NA	NA	NA	NA	NA	NA	NA	NA	NA	NA	NA	NA	NA	NA	NA	NA	NA	NA	NA	NA	NA	NA	NA
CEP290	0.759019	0.0107591	0.425208	NA	NA	NA	NA	NA	NA	NA	NA	NA	NA	NA	NA	NA	NA	NA	NA	NA	NA	NA	NA	NA	NA	NA	NA	NA	NA	NA	NA	NA	NA	NA	NA	NA	NA
CEP295	-0.89025	-0.794099	0.188418	yes	NA	NA	NA	NA	NA	NA	NA	NA	NA	NA	NA	NA	NA	NA	NA	NA	NA	NA	NA	NA	NA	NA	NA	NA	0.216947	0.87831	0.131095	-0.786045	-0.889183	5.60778	11.1009	0.000229001	0.00225874
CEP350	0.272223	0.108237	0.313427	NA	NA	NA	NA	NA	NA	NA	NA	NA	NA	NA	NA	NA	NA	NA	NA	NA	NA	NA	NA	NA	NA	NA	NA	NA	NA	NA	NA	NA	NA	NA	NA	NA	NA
CEP41	0.458575	0.267759	0.29025	NA	NA	NA	NA	NA	NA	NA	NA	NA	NA	NA	NA	NA	NA	NA	NA	NA	NA	NA	NA	NA	NA	NA	NA	NA	NA	NA	NA	NA	NA	NA	NA	NA	NA
CEP44	0.485593	0.185274	0.745098	NA	NA	NA	NA	NA	NA	NA	NA	NA	NA	NA	NA	NA	NA	NA	NA	NA	NA	NA	NA	NA	NA	NA	NA	NA	NA	NA	NA	NA	NA	NA	NA	NA	NA
CEP55	-0.178156	-0.176929	2.21938	yes	1.61574	6.01877	57.4826	0.000238743	0.00603424	Human	Yes_AST	Yes	NA	NA	NA	NA	NA	NA	NA	NA	NA	NA	NA	NA	NA	NA	NA	NA	-0.225682	0.670927	1.62517	-2.04854	-1.97555	5.51252	9.47574	0.000506361	0.00411971
CEP57	1.94057	1.3182	1.86218	yes	1.27996	5.87632	34.4748	0.000975585	0.0137347	Human	Yes_AST	Yes	1.33306	5.79979	21.9653	0.00345922	0.048062	Human	Yes_NEU	Yes	1.28492	6.32672	38.2417	0.000585873	0.0114666	Human	Yes_NPC	Yes	-0.040749	0.473111	1.28808	0.0408556	-0.0214505	6.00328	19.6195	1.04436e-05	0.000199115
CEP57L1	0.288787	0.174499	0.183457	NA	NA	NA	NA	NA	NA	NA	NA	NA	NA	NA	NA	NA	NA	NA	NA	NA	NA	NA	NA	NA	NA	NA	NA	NA	NA	NA	NA	NA	NA	NA	NA	NA	NA
CEP63	0.036278	0.0612922	0.779689	NA	NA	NA	NA	NA	NA	NA	NA	NA	NA	NA	NA	NA	NA	NA	NA	NA	NA	NA	NA	NA	NA	NA	NA	NA	NA	NA	NA	NA	NA	NA	NA	NA	NA
CEP68	-0.0876556	-0.120384	-0.761782	NA	NA	NA	NA	NA	NA	NA	NA	NA	NA	NA	NA	NA	NA	NA	NA	NA	NA	NA	NA	NA	NA	NA	NA	NA	NA	NA	NA	NA	NA	NA	NA	NA	NA
CEP70	-0.0288049	-0.360539	-0.495268	NA	NA	NA	NA	NA	NA	NA	NA	NA	NA	NA	NA	NA	NA	NA	NA	NA	NA	NA	NA	NA	NA	NA	NA	NA	NA	NA	NA	NA	NA	NA	NA	NA	NA
CEP72	0.300209	0.0451612	1.27429	yes	NA	NA	NA	NA	NA	NA	NA	NA	NA	NA	NA	NA	NA	NA	NA	NA	NA	NA	NA	NA	NA	NA	NA	NA	0.458973	1.12606	1.54523	-1.38376	-1.10067	2.80717	4.47668	0.0131504	0.0391952
CEP76	0.112905	0.0239165	0.51999	NA	NA	NA	NA	NA	NA	NA	NA	NA	NA	NA	NA	NA	NA	NA	NA	NA	NA	NA	NA	NA	NA	NA	NA	NA	NA	NA	NA	NA	NA	NA	NA	NA	NA
CEP78	1.81123	0.33539	1.4814	yes	1.56623	6.12723	19.9369	0.00397363	0.0330064	Human	Yes_AST	Yes	NA	NA	NA	NA	NA	NA	NA	NA	1.50885	6.4181	32.478	0.000928858	0.0154442	Human	Yes_NPC	Yes	0.75601	0.381184	1.57779	-1.09981	-0.0860118	6.21332	8.08363	0.00108577	0.00705089
CEP83	0.0718302	-0.380464	0.181681	NA	NA	NA	NA	NA	NA	NA	NA	NA	NA	NA	NA	NA	NA	NA	NA	NA	NA	NA	NA	NA	NA	NA	NA	NA	NA	NA	NA	NA	NA	NA	NA	NA	NA
CEP85	0.335203	0.00790137	0.783515	yes	NA	NA	NA	NA	NA	NA	NA	NA	NA	NA	NA	NA	NA	NA	NA	NA	NA	NA	NA	NA	NA	NA	NA	NA	0.374274	1.20227	0.9671	-0.950734	-0.668506	5.30639	4.3242	0.014943	0.0429836
CEP85L	0.0385853	-0.282643	-0.0348673	NA	NA	NA	NA	NA	NA	NA	NA	NA	NA	NA	NA	NA	NA	NA	NA	NA	NA	NA	NA	NA	NA	NA	NA	NA	NA	NA	NA	NA	NA	NA	NA	NA	NA
CEP89	2.04121	0.519382	1.23216	yes	NA	NA	NA	NA	NA	NA	NA	NA	NA	NA	NA	NA	NA	NA	NA	NA	1.52727	5.91349	43.3092	0.000409717	0.0090948	Human	Yes_NPC	Yes	0.113555	0.0227737	1.32234	-0.561877	0.185467	5.7239	7.38883	0.00164488	0.00944531
[truncated: 10,411 more rows]

## Sheet: SI Table 4
DE-Comparison Type	Direction	source	term_name	term_id	Adj.PValue_NPCs_Human	TermSz_NPCs_Human	Adj.PValue_NPCs_Chimp	TermSz_NPCs_Chimp	Adj.PValue_Neurons_Human	TermSz_Neurons_Human	Adj.PValue_Neurons_Chimp	TermSz_Neurons_Chimp	Adj.PValue_Astrocytes_Human	TermSz_Astrocytes_Human	Adj.PValue_Astrocytes_Chimp	TermSz_Astrocytes_Chimp	term_size	effective_domain_size	QueSz_NPCs_Human	QueSz_NPCs_Chimp	QueSz_Neurons_Human	QueSz_Neurons_Chimp	QueSz_Astrocytes_Human	QueSz_Astrocytes_Chimp	BPBroad_1	BPBroad_2_MetabolismTarget	MFBroad_1_BindVsAct	MFBroad_2_BindTarget	MFBroad_3_ActType	CCBroad_1_CellRegion	CCBroad_2_Fxn
CT-DE	Over-represented	GO:BP	mitotic sister chromatid segregation	GO:0000070	1	2	1	3	1	1	1	3	1.8e-19	47	1	5	152	17855	689	479	453	349	996	713	Cell Division	N/A	N/A	N/A	N/A	N/A	N/A
CT-DE	Over-represented	GO:BP	cell cycle checkpoint	GO:0000075	1	13	1	2	1	8	1	3	7.85e-12	46	1	3	218	17855	689	479	453	349	996	713	Cell Division	N/A	N/A	N/A	N/A	N/A	N/A
CT-DE	Over-represented	GO:BP	DNA damage checkpoint	GO:0000077	1	12	1	2	1	8	1	3	0.000282257	26	1	3	145	17855	689	479	453	349	996	713	Cell Division	N/A	N/A	N/A	N/A	N/A	N/A
CT-DE	Over-represented	GO:BP	G1/S transition of mitotic cell cycle	GO:0000082	1	10	1	5	1	7	1	5	0.0263269	34	1	6	274	17855	689	479	453	349	996	713	Cell Division	N/A	N/A	N/A	N/A	N/A	N/A
CT-DE	Over-represented	GO:BP	G2/M transition of mitotic cell cycle	GO:0000086	1	12	1	10	1	8	1	8	5.60755e-06	40	1	14	253	17855	689	479	453	349	996	713	Cell Division	N/A	N/A	N/A	N/A	N/A	N/A
CT-DE	Over-represented	GO:BP	microtubule cytoskeleton organization	GO:0000226	1	24	1	17	1	14	1	16	1.76609e-06	68	1	30	554	17855	689	479	453	349	996	713	Cell Division	N/A	N/A	N/A	N/A	N/A	N/A
CT-DE	Over-represented	GO:BP	mitotic cell cycle	GO:0000278	1	42	1	28	1	28	1	25	5.51e-27	153	1	41	1022	17855	689	479	453	349	996	713	Cell Division	N/A	N/A	N/A	N/A	N/A	N/A
CT-DE	Over-represented	GO:BP	nuclear division	GO:0000280	1	13	1	11	1	3	1	8	2.07e-19	79	1	12	408	17855	689	479	453	349	996	713	Cell Division	N/A	N/A	N/A	N/A	N/A	N/A
CT-DE	Over-represented	GO:BP	mitotic cytokinesis	GO:0000281	1	4	1	1	1	2	1	1	0.000272882	18	1	2	75	17855	689	479	453	349	996	713	Cell Division	N/A	N/A	N/A	N/A	N/A	N/A
CT-DE	Over-represented	GO:BP	double-strand break repair via homologous recombination	GO:0000724	1	5	1	3	1	3	1	3	0.000880359	24	1	4	134	17855	689	479	453	349	996	713	Cell Division	N/A	N/A	N/A	N/A	N/A	N/A
CT-DE	Over-represented	GO:BP	recombinational repair	GO:0000725	1	5	1	3	1	3	1	3	0.00101504	24	1	4	135	17855	689	479	453	349	996	713	Cell Division	N/A	N/A	N/A	N/A	N/A	N/A
CT-DE	Over-represented	GO:BP	sister chromatid segregation	GO:0000819	1	3	1	4	1	1	1	3	9.61e-20	52	1	5	184	17855	689	479	453	349	996	713	Cell Division	N/A	N/A	N/A	N/A	N/A	N/A
CT-DE	Over-represented	GO:BP	cytokinesis	GO:0000910	1	7	1	4	1	4	1	4	0.0083844	26	1	6	172	17855	689	479	453	349	996	713	Cell Division	N/A	N/A	N/A	N/A	N/A	N/A
CT-DE	Over-represented	GO:BP	DNA replication	GO:0006260	1	9	1	9	1	1	1	9	2.97e-08	47	1	10	281	17855	689	479	453	349	996	713	Cell Division	N/A	N/A	N/A	N/A	N/A	N/A
CT-DE	Over-represented	GO:BP	DNA-dependent DNA replication	GO:0006261	1	5	1	4	1	1	1	5	5.50964e-06	30	1	5	156	17855	689	479	453	349	996	713	Cell Division	N/A	N/A	N/A	N/A	N/A	N/A
CT-DE	Over-represented	GO:BP	DNA strand elongation involved in DNA replication	GO:0006271	1	-1	1	-1	1	-1	1	-1	0.0488173	7	1	-1	17	17855	-1	-1	-1	-1	996	-1	Cell Division	N/A	N/A	N/A	N/A	N/A	N/A
CT-DE	Over-represented	GO:BP	DNA repair	GO:0006281	1	22	1	19	1	17	1	18	2.49e-07	70	1	30	553	17855	689	479	453	349	996	713	Cell Division	N/A	N/A	N/A	N/A	N/A	N/A
CT-DE	Over-represented	GO:BP	double-strand break repair	GO:0006302	1	9	1	7	1	7	1	7	0.000107729	37	1	11	248	17855	689	479	453	349	996	713	Cell Division	N/A	N/A	N/A	N/A	N/A	N/A
CT-DE	Over-represented	GO:BP	DNA recombination	GO:0006310	1	10	1	5	1	6	1	6	0.00150078	38	1	10	286	17855	689	479	453	349	996	713	Cell Division	N/A	N/A	N/A	N/A	N/A	N/A
CT-DE	Over-represented	GO:BP	DNA packaging	GO:0006323	1	3	1	5	1	2	1	4	0.0122297	29	1	7	208	17855	689	479	453	349	996	713	Cell Division	N/A	N/A	N/A	N/A	N/A	N/A
CT-DE	Over-represented	GO:BP	DNA replication-independent nucleosome assembly	GO:0006336	1	1	1	1	1	-1	1	1	0.0152933	13	1	2	54	17855	689	479	-1	349	996	713	Cell Division	N/A	N/A	N/A	N/A	N/A	N/A
CT-DE	Over-represented	GO:BP	cell cycle	GO:0007049	1	77	1	52	1	46	1	47	3.34e-27	224	1	86	1854	17855	689	479	453	349	996	713	Cell Division	N/A	N/A	N/A	N/A	N/A	N/A
CT-DE	Over-represented	GO:BP	spindle organization	GO:0007051	1	8	1	3	1	4	1	5	2.17e-07	34	1	8	172	17855	689	479	453	349	996	713	Cell Division	N/A	N/A	N/A	N/A	N/A	N/A
CT-DE	Over-represented	GO:BP	mitotic spindle organization	GO:0007052	1	5	1	2	1	1	1	3	1.41955e-06	25	1	3	106	17855	689	479	453	349	996	713	Cell Division	N/A	N/A	N/A	N/A	N/A	N/A
CT-DE	Over-represented	GO:BP	chromosome segregation	GO:0007059	1	9	1	7	1	4	1	8	5.61e-22	72	1	12	315	17855	689	479	453	349	996	713	Cell Division	N/A	N/A	N/A	N/A	N/A	N/A
CT-DE	Over-represented	GO:BP	sister chromatid cohesion	GO:0007062	1	1	1	1	1	-1	1	-1	0.0289147	13	1	1	57	17855	689	479	-1	-1	996	713	Cell Division	N/A	N/A	N/A	N/A	N/A	N/A
CT-DE	Over-represented	GO:BP	mitotic metaphase plate congression	GO:0007080	1	2	1	-1	1	1	1	-1	0.00120534	13	1	-1	44	17855	689	-1	453	-1	996	-1	Cell Division	N/A	N/A	N/A	N/A	N/A	N/A
CT-DE	Over-represented	GO:BP	regulation of mitotic nuclear division	GO:0007088	1	7	1	3	1	1	1	2	3.5e-07	33	1	4	166	17855	689	479	453	349	996	713	Cell Division	N/A	N/A	N/A	N/A	N/A	N/A
CT-DE	Over-represented	GO:BP	metaphase/anaphase transition of mitotic cell cycle	GO:0007091	1	-1	1	1	1	-1	1	1	1.65985e-06	18	1	1	56	17855	-1	479	-1	349	996	713	Cell Division	N/A	N/A	N/A	N/A	N/A	N/A
CT-DE	Over-represented	GO:BP	mitotic cell cycle checkpoint	GO:0007093	1	10	1	1	1	8	1	2	2.41e-08	35	1	2	168	17855	689	479	453	349	996	713	Cell Division	N/A	N/A	N/A	N/A	N/A	N/A
CT-DE	Over-represented	GO:BP	mitotic spindle assembly checkpoint	GO:0007094	1	-1	1	-1	1	-1	1	-1	0.000764531	12	1	-1	36	17855	-1	-1	-1	-1	996	-1	Cell Division	N/A	N/A	N/A	N/A	N/A	N/A
CT-DE	Over-represented	GO:BP	regulation of mitotic cell cycle	GO:0007346	1	30	1	15	1	16	1	11	5.52e-10	85	1	23	655	17855	689	479	453	349	996	713	Cell Division	N/A	N/A	N/A	N/A	N/A	N/A
CT-DE	Over-represented	GO:BP	attachment of spindle microtubules to kinetochore	GO:0008608	1	2	1	-1	1	1	1	-1	1.95023e-06	14	1	-1	33	17855	689	-1	453	-1	996	-1	Cell Division	N/A	N/A	N/A	N/A	N/A	N/A
CT-DE	Over-represented	GO:BP	regulation of G2/M transition of mitotic cell cycle	GO:0010389	1	11	1	9	1	7	1	7	0.000149014	32	1	12	199	17855	689	479	453	349	996	713	Cell Division	N/A	N/A	N/A	N/A	N/A	N/A
CT-DE	Over-represented	GO:BP	regulation of cell cycle process	GO:0010564	1	35	1	22	1	18	1	18	1.94e-12	102	1	31	787	17855	689	479	453	349	996	713	Cell Division	N/A	N/A	N/A	N/A	N/A	N/A
CT-DE	Over-represented	GO:BP	negative regulation of cell cycle process	GO:0010948	1	14	1	12	1	10	1	10	1.95375e-05	49	1	14	362	17855	689	479	453	349	996	713	Cell Division	N/A	N/A	N/A	N/A	N/A	N/A
CT-DE	Over-represented	GO:BP	regulation of mitotic sister chromatid separation	GO:0010965	1	-1	1	1	1	-1	1	1	3.83e-07	19	1	1	58	17855	-1	479	-1	349	996	713	Cell Division	N/A	N/A	N/A	N/A	N/A	N/A
CT-DE	Over-represented	GO:BP	cell cycle process	GO:0022402	1	54	1	41	1	34	1	35	1.6e-24	180	1	61	1388	17855	689	479	453	349	996	713	Cell Division	N/A	N/A	N/A	N/A	N/A	N/A
CT-DE	Over-represented	GO:BP	DNA strand elongation	GO:0022616	1	1	1	-1	1	1	1	-1	0.00770177	9	1	-1	24	17855	689	-1	453	-1	996	-1	Cell Division	N/A	N/A	N/A	N/A	N/A	N/A
CT-DE	Over-represented	GO:BP	regulation of mitotic metaphase/anaphase transition	GO:0030071	1	-1	1	1	1	-1	1	1	5.1425e-06	17	1	1	53	17855	-1	479	-1	349	996	713	Cell Division	N/A	N/A	N/A	N/A	N/A	N/A
CT-DE	Over-represented	GO:BP	chromatin remodeling at centromere	GO:0031055	1	1	1	-1	1	-1	1	-1	0.0228632	12	1	-1	48	17855	689	-1	-1	-1	996	-1	Cell Division	N/A	N/A	N/A	N/A	N/A	N/A
CT-DE	Over-represented	GO:BP	DNA integrity checkpoint	GO:0031570	1	12	1	2	1	8	1	3	3.39e-07	32	1	3	157	17855	689	479	453	349	996	713	Cell Division	N/A	N/A	N/A	N/A	N/A	N/A
CT-DE	Over-represented	GO:BP	spindle checkpoint	GO:0031577	1	-1	1	-1	1	-1	1	-1	0.000764531	12	1	-1	36	17855	-1	-1	-1	-1	996	-1	Cell Division	N/A	N/A	N/A	N/A	N/A	N/A
CT-DE	Over-represented	GO:BP	regulation of chromosome organization	GO:0033044	1	14	1	6	1	6	1	6	0.000695221	44	1	16	346	17855	689	479	453	349	996	713	Cell Division	N/A	N/A	N/A	N/A	N/A	N/A
CT-DE	Over-represented	GO:BP	regulation of sister chromatid segregation	GO:0033045	1	2	1	1	1	-1	1	1	8.38e-07	22	1	2	81	17855	689	479	-1	349	996	713	Cell Division	N/A	N/A	N/A	N/A	N/A	N/A
CT-DE	Over-represented	GO:BP	negative regulation of sister chromatid segregation	GO:0033046	1	-1	1	-1	1	-1	1	-1	0.000211776	14	1	1	45	17855	-1	-1	-1	-1	996	713	Cell Division	N/A	N/A	N/A	N/A	N/A	N/A
CT-DE	Over-represented	GO:BP	regulation of mitotic sister chromatid segregation	GO:0033047	1	1	1	1	1	-1	1	1	1.49793e-06	20	1	2	69	17855	689	479	-1	349	996	713	Cell Division	N/A	N/A	N/A	N/A	N/A	N/A
CT-DE	Over-represented	GO:BP	negative regulation of mitotic sister chromatid segregation	GO:0033048	1	-1	1	-1	1	-1	1	-1	0.000894636	13	1	1	43	17855	-1	-1	-1	-1	996	713	Cell Division	N/A	N/A	N/A	N/A	N/A	N/A
CT-DE	Over-represented	GO:BP	centromere complex assembly	GO:0034508	1	3	1	-1	1	2	1	1	0.000129594	16	1	1	57	17855	689	-1	453	349	996	713	Cell Division	N/A	N/A	N/A	N/A	N/A	N/A
CT-DE	Over-represented	GO:BP	establishment of mitotic spindle localization	GO:0040001	1	2	1	-1	1	1	1	-1	0.0356036	10	1	-1	35	17855	689	-1	453	-1	996	-1	Cell Division	N/A	N/A	N/A	N/A	N/A	N/A
CT-DE	Over-represented	GO:BP	cell cycle phase transition	GO:0044770	1	25	1	19	1	17	1	15	1.02e-13	91	1	26	631	17855	689	479	453	349	996	713	Cell Division	N/A	N/A	N/A	N/A	N/A	N/A
CT-DE	Over-represented	GO:BP	mitotic cell cycle phase transition	GO:0044772	1	24	1	17	1	17	1	14	3.34e-14	88	1	23	588	17855	689	479	453	349	996	713	Cell Division	N/A	N/A	N/A	N/A	N/A	N/A
CT-DE	Over-represented	GO:BP	mitotic DNA integrity checkpoint	GO:0044774	1	10	1	1	1	8	1	2	0.0141669	19	1	2	106	17855	689	479	453	349	996	713	Cell Division	N/A	N/A	N/A	N/A	N/A	N/A
CT-DE	Over-represented	GO:BP	metaphase/anaphase transition of cell cycle	GO:0044784	1	-1	1	1	1	-1	1	1	3.1632e-06	18	1	1	58	17855	-1	479	-1	349	996	713	Cell Division	N/A	N/A	N/A	N/A	N/A	N/A
CT-DE	Over-represented	GO:BP	cell cycle G2/M phase transition	GO:0044839	1	12	1	11	1	8	1	9	4.14396e-06	42	1	16	271	17855	689	479	453	349	996	713	Cell Division	N/A	N/A	N/A	N/A	N/A	N/A
CT-DE	Over-represented	GO:BP	cell cycle G1/S phase transition	GO:0044843	1	11	1	6	1	7	1	5	0.0197462	36	1	7	294	17855	689	479	453	349	996	713	Cell Division	N/A	N/A	N/A	N/A	N/A	N/A
CT-DE	Over-represented	GO:BP	DNA-dependent DNA replication maintenance of fidelity	GO:0045005	1	2	1	1	1	1	1	2	0.0199496	11	1	1	40	17855	689	479	453	349	996	713	Cell Division	N/A	N/A	N/A	N/A	N/A	N/A
CT-DE	Over-represented	GO:BP	meiotic chromosome segregation	GO:0045132	1	2	1	2	1	-1	1	2	0.018028	17	1	2	89	17855	689	479	-1	349	996	713	Cell Division	N/A	N/A	N/A	N/A	N/A	N/A
CT-DE	Over-represented	GO:BP	negative regulation of cell cycle	GO:0045786	1	23	1	19	1	15	1	18	8e-07	76	1	29	640	17855	689	479	453	349	996	713	Cell Division	N/A	N/A	N/A	N/A	N/A	N/A
CT-DE	Over-represented	GO:BP	positive regulation of cell cycle	GO:0045787	1	23	1	7	1	12	1	4	2.14732e-06	53	1	8	383	17855	689	479	453	349	996	713	Cell Division	N/A	N/A	N/A	N/A	N/A	N/A
CT-DE	Over-represented	GO:BP	negative regulation of mitotic nuclear division	GO:0045839	1	1	1	-1	1	-1	1	-1	0.00200724	14	1	1	53	17855	689	-1	-1	-1	996	713	Cell Division	N/A	N/A	N/A	N/A	N/A	N/A
CT-DE	Over-represented	GO:BP	negative regulation of mitotic metaphase/anaphase transition	GO:0045841	1	-1	1	-1	1	-1	1	-1	0.00149081	12	1	-1	38	17855	-1	-1	-1	-1	996	-1	Cell Division	N/A	N/A	N/A	N/A	N/A	N/A
CT-DE	Over-represented	GO:BP	negative regulation of mitotic cell cycle	GO:0045930	1	15	1	6	1	11	1	5	4.33072e-05	46	1	8	337	17855	689	479	453	349	996	713	Cell Division	N/A	N/A	N/A	N/A	N/A	N/A
CT-DE	Over-represented	GO:BP	regulation of centrosome cycle	GO:0046605	1	2	1	1	1	1	1	1	0.00652205	14	1	2	58	17855	689	479	453	349	996	713	Cell Division	N/A	N/A	N/A	N/A	N/A	N/A
CT-DE	Over-represented	GO:BP	chromosome localization	GO:0050000	1	2	1	1	1	1	1	1	0.000419767	18	1	1	77	17855	689	479	453	349	996	713	Cell Division	N/A	N/A	N/A	N/A	N/A	N/A
CT-DE	Over-represented	GO:BP	chromosome organization	GO:0051276	1	44	1	31	1	30	1	25	1.55e-14	143	1	47	1222	17855	689	479	453	349	996	713	Cell Division	N/A	N/A	N/A	N/A	N/A	N/A
CT-DE	Over-represented	GO:BP	cell division	GO:0051301	1	22	1	15	1	14	1	15	1.83e-19	100	1	24	610	17855	689	479	453	349	996	713	Cell Division	N/A	N/A	N/A	N/A	N/A	N/A
CT-DE	Over-represented	GO:BP	establishment of chromosome localization	GO:0051303	1	2	1	1	1	1	1	1	0.000339128	18	1	1	76	17855	689	479	453	349	996	713	Cell Division	N/A	N/A	N/A	N/A	N/A	N/A
CT-DE	Over-represented	GO:BP	chromosome separation	GO:0051304	1	2	1	1	1	1	1	2	5.93e-10	27	1	2	90	17855	689	479	453	349	996	713	Cell Division	N/A	N/A	N/A	N/A	N/A	N/A
CT-DE	Over-represented	GO:BP	mitotic sister chromatid separation	GO:0051306	1	-1	1	1	1	-1	1	1	1.24e-07	20	1	1	61	17855	-1	479	-1	349	996	713	Cell Division	N/A	N/A	N/A	N/A	N/A	N/A
CT-DE	Over-represented	GO:BP	metaphase plate congression	GO:0051310	1	2	1	-1	1	1	1	1	2.41301e-05	17	1	1	58	17855	689	-1	453	349	996	713	Cell Division	N/A	N/A	N/A	N/A	N/A	N/A
CT-DE	Over-represented	GO:BP	attachment of mitotic spindle microtubules to kinetochore	GO:0051315	1	2	1	-1	1	1	1	-1	0.00524849	7	1	-1	13	17855	689	-1	453	-1	996	-1	Cell Division	N/A	N/A	N/A	N/A	N/A	N/A
CT-DE	Over-represented	GO:BP	meiotic cell cycle	GO:0051321	1	5	1	5	1	2	1	4	0.000330943	36	1	5	248	17855	689	479	453	349	996	713	Cell Division	N/A	N/A	N/A	N/A	N/A	N/A
CT-DE	Over-represented	GO:BP	kinetochore assembly	GO:0051382	1	3	1	-1	1	2	1	1	0.0488173	7	1	1	17	17855	689	-1	453	349	996	713	Cell Division	N/A	N/A	N/A	N/A	N/A	N/A
CT-DE	Over-represented	GO:BP	kinetochore organization	GO:0051383	1	3	1	-1	1	2	1	1	0.000243802	10	1	1	22	17855	689	-1	453	349	996	713	Cell Division	N/A	N/A	N/A	N/A	N/A	N/A
CT-DE	Over-represented	GO:BP	regulation of cytoskeleton organization	GO:0051493	1	28	1	19	1	16	1	12	0.0424775	54	1	33	534	17855	689	479	453	349	996	713	Cell Division	N/A	N/A	N/A	N/A	N/A	N/A
CT-DE	Over-represented	GO:BP	spindle localization	GO:0051653	1	2	1	-1	1	1	1	-1	0.0359306	12	1	2	50	17855	689	-1	453	-1	996	713	Cell Division	N/A	N/A	N/A	N/A	N/A	N/A
CT-DE	Over-represented	GO:BP	regulation of cell cycle	GO:0051726	1	57	1	36	1	31	1	31	2.56e-15	144	1	55	1210	17855	689	479	453	349	996	713	Cell Division	N/A	N/A	N/A	N/A	N/A	N/A
CT-DE	Over-represented	GO:BP	regulation of nuclear division	GO:0051783	1	8	1	3	1	1	1	2	2.51e-07	36	1	4	191	17855	689	479	453	349	996	713	Cell Division	N/A	N/A	N/A	N/A	N/A	N/A
CT-DE	Over-represented	GO:BP	negative regulation of nuclear division	GO:0051784	1	2	1	-1	1	-1	1	-1	0.000470042	16	1	1	62	17855	689	-1	-1	-1	996	713	Cell Division	N/A	N/A	N/A	N/A	N/A	N/A
CT-DE	Over-represented	GO:BP	regulation of chromosome segregation	GO:0051983	1	3	1	1	1	1	1	1	9.02e-12	31	1	2	103	17855	689	479	453	349	996	713	Cell Division	N/A	N/A	N/A	N/A	N/A	N/A
CT-DE	Over-represented	GO:BP	negative regulation of chromosome segregation	GO:0051985	1	-1	1	-1	1	-1	1	-1	0.000288892	14	1	1	46	17855	-1	-1	-1	-1	996	713	Cell Division	N/A	N/A	N/A	N/A	N/A	N/A
CT-DE	Over-represented	GO:BP	regulation of attachment of spindle microtubules to kinetochore	GO:0051988	1	1	1	-1	1	-1	1	-1	0.00524849	7	1	-1	13	17855	689	-1	-1	-1	996	-1	Cell Division	N/A	N/A	N/A	N/A	N/A	N/A
CT-DE	Over-represented	GO:BP	cytoskeleton-dependent cytokinesis	GO:0061640	1	5	1	1	1	3	1	1	0.000416094	21	1	3	102	17855	689	479	453	349	996	713	Cell Division	N/A	N/A	N/A	N/A	N/A	N/A
CT-DE	Over-represented	GO:BP	DNA conformation change	GO:0071103	1	3	1	8	1	2	1	6	0.00222301	39	1	12	302	17855	689	479	453	349	996	713	Cell Division	N/A	N/A	N/A	N/A	N/A	N/A
CT-DE	Over-represented	GO:BP	spindle assembly checkpoint	GO:0071173	1	-1	1	-1	1	-1	1	-1	0.000764531	12	1	-1	36	17855	-1	-1	-1	-1	996	-1	Cell Division	N/A	N/A	N/A	N/A	N/A	N/A
CT-DE	Over-represented	GO:BP	mitotic spindle checkpoint	GO:0071174	1	-1	1	-1	1	-1	1	-1	0.000764531	12	1	-1	36	17855	-1	-1	-1	-1	996	-1	Cell Division	N/A	N/A	N/A	N/A	N/A	N/A
CT-DE	Over-represented	GO:BP	positive regulation of cell cycle process	GO:0090068	1	17	1	2	1	8	1	1	1.33e-07	47	1	3	293	17855	689	479	453	349	996	713	Cell Division	N/A	N/A	N/A	N/A	N/A	N/A
CT-DE	Over-represented	GO:BP	nuclear chromosome segregation	GO:0098813	1	5	1	5	1	1	1	6	4.51e-19	61	1	8	258	17855	689	479	453	349	996	713	Cell Division	N/A	N/A	N/A	N/A	N/A	N/A
CT-DE	Over-represented	GO:BP	meiotic nuclear division	GO:0140013	1	4	1	4	1	1	1	3	0.000594138	28	1	4	170	17855	689	479	453	349	996	713	Cell Division	N/A	N/A	N/A	N/A	N/A	N/A
CT-DE	Over-represented	GO:BP	mitotic nuclear division	GO:0140014	1	9	1	7	1	2	1	5	4.5e-19	62	1	8	266	17855	689	479	453	349	996	713	Cell Division	N/A	N/A	N/A	N/A	N/A	N/A
CT-DE	Over-represented	GO:BP	regulation of cell cycle phase transition	GO:1901987	1	21	1	13	1	12	1	10	5.49e-08	65	1	19	478	17855	689	479	453	349	996	713	Cell Division	N/A	N/A	N/A	N/A	N/A	N/A
CT-DE	Over-represented	GO:BP	negative regulation of cell cycle phase transition	GO:1901988	1	11	1	7	1	9	1	5	0.000278841	38	1	6	268	17855	689	479	453	349	996	713	Cell Division	N/A	N/A	N/A	N/A	N/A	N/A
CT-DE	Over-represented	GO:BP	regulation of mitotic cell cycle phase transition	GO:1901990	1	20	1	11	1	12	1	9	1.32e-08	63	1	17	441	17855	689	479	453	349	996	713	Cell Division	N/A	N/A	N/A	N/A	N/A	N/A
CT-DE	Over-represented	GO:BP	negative regulation of mitotic cell cycle phase transition	GO:1901991	1	11	1	6	1	9	1	4	0.000119899	37	1	5	249	17855	689	479	453	349	996	713	Cell Division	N/A	N/A	N/A	N/A	N/A	N/A
CT-DE	Over-represented	GO:BP	regulation of metaphase/anaphase transition of cell cycle	GO:1902099	1	-1	1	1	1	-1	1	1	9.77117e-06	17	1	1	55	17855	-1	479	-1	349	996	713	Cell Division	N/A	N/A	N/A	N/A	N/A	N/A
CT-DE	Over-represented	GO:BP	negative regulation of metaphase/anaphase transition of cell cycle	GO:1902100	1	-1	1	-1	1	-1	1	-1	0.00204462	12	1	-1	39	17855	-1	-1	-1	-1	996	-1	Cell Division	N/A	N/A	N/A	N/A	N/A	N/A
CT-DE	Over-represented	GO:BP	regulation of cell cycle G2/M phase transition	GO:1902749	1	11	1	10	1	7	1	8	9.95775e-05	34	1	13	216	17855	689	479	453	349	996	713	Cell Division	N/A	N/A	N/A	N/A	N/A	N/A
CT-DE	Over-represented	GO:BP	microtubule cytoskeleton organization involved in mitosis	GO:1902850	1	6	1	2	1	2	1	3	1.72e-08	31	1	3	133	17855	689	479	453	349	996	713	Cell Division	N/A	N/A	N/A	N/A	N/A	N/A
CT-DE	Over-represented	GO:BP	meiotic cell cycle process	GO:1903046	1	4	1	4	1	1	1	3	0.000358482	30	1	4	186	17855	689	479	453	349	996	713	Cell Division	N/A	N/A	N/A	N/A	N/A	N/A
CT-DE	Over-represented	GO:BP	mitotic cell cycle process	GO:1903047	1	36	1	24	1	23	1	22	1.29e-29	144	1	34	876	17855	689	479	453	349	996	713	Cell Division	N/A	N/A	N/A	N/A
CT-DE	Over-represented	GO:BP	regulation of chromosome separation	GO:1905818	1	1	1	1	1	1	1	1	2.41e-07	20	1	1	63	17855	689	479	453	349	996	713	Cell Division	N/A	N/A	N/A	N/A	N/A	N/A
CT-DE	Over-represented	GO:BP	negative regulation of chromosome separation	GO:1905819	1	-1	1	-1	1	-1	1	-1	0.000478329	13	1	-1	41	17855	-1	-1	-1	-1	996	-1	Cell Division	N/A	N/A	N/A	N/A	N/A	N/A
CT-DE	Over-represented	GO:BP	negative regulation of mitotic sister chromatid separation	GO:2000816	1	-1	1	-1	1	-1	1	-1	0.000344152	13	1	-1	40	17855	-1	-1	-1	-1	996	-1	Cell Division	N/A	N/A	N/A	N/A	N/A	N/A
CT-DE	Over-represented	GO:BP	negative regulation of chromosome organization	GO:2001251	1	6	1	1	1	2	1	-1	0.00139959	25	1	5	147	17855	689	479	453	-1	996	713	Cell Division	N/A	N/A	N/A	N/A	N/A	N/A
CT-DE	Over-represented	GO:BP	cytoskeleton organization	GO:0007010	1	54	1	43	1	27	1	31	0.00285573	116	1	66	1341	17855	689	479	453	349	996	713	Cytoskeleton	N/A	N/A	N/A	N/A	N/A	N/A
CT-DE	Over-represented	GO:BP	microtubule-based process	GO:0007017	1	30	1	22	1	17	1	21	5.98895e-05	80	1	40	757	17855	689	479	453	349	996	713	Cytoskeleton	N/A	N/A	N/A	N/A	N/A	N/A
CT-DE	Over-represented	GO:BP	regulation of microtubule-based process	GO:0032886	1	12	1	6	1	8	1	6	0.00420492	31	1	13	219	17855	689	479	453	349	996	713	Cytoskeleton	N/A	N/A	N/A	N/A	N/A	N/A
CT-DE	Over-represented	GO:BP	regulation of microtubule cytoskeleton organization	GO:0070507	1	12	1	5	1	8	1	4	0.000358482	30	1	11	186	17855	689	479	453	349	996	713	Cytoskeleton	N/A	N/A	N/A	N/A	N/A	N/A
CT-DE	Over-represented	GO:BP	lung alveolus development	GO:0048286	0.49212	8	1	-1	1	5	1	-1	0.0425506	11	1	-1	43	17855	689	-1	453	-1	996	-1	Development	N/A	N/A	N/A	N/A	N/A	N/A
CT-DE	Over-represented	GO:BP	nuclear-transcribed mRNA catabolic process	GO:0000956	0.157204	21	1	5	0.00118607	20	1	2	0.111794	27	1	7	210	17855	689	479	453	349	996	713	Metabolism of Macromolecules	Nucleic Acid	N/A	N/A	N/A	N/A	N/A
CT-DE	Over-represented	GO:BP	nucleobase-containing compound metabolic process	GO:0006139	0.0135931	276	1	163	0.067359	187	1	105	2.23672e-06	409	1	225	5749	17855	689	479	453	349	996	713	Metabolism of Macromolecules	Nucleic Acid	N/A	N/A	N/A	N/A	N/A
CT-DE	Over-represented	GO:BP	DNA metabolic process	GO:0006259	1	44	1	26	1	31	1	22	1.11e-09	107	1	41	930	17855	689	479	453	349	996	713	Metabolism of Macromolecules	Nucleic Acid	N/A	N/A	N/A	N/A	N/A
CT-DE	Over-represented	GO:BP	RNA catabolic process	GO:0006401	1	29	1	12	0.0128065	27	1	6	0.357059	41	1	14	402	17855	689	479	453	349	996	713	Metabolism of Macromolecules	Nucleic Acid	N/A	N/A	N/A	N/A	N/A
CT-DE	Over-represented	GO:BP	mRNA catabolic process	GO:0006402	1	27	1	11	0.00239966	27	1	6	0.229733	39	1	14	368	17855	689	479	453	349	996	713	Metabolism of Macromolecules	Nucleic Acid	N/A	N/A	N/A	N/A	N/A
CT-DE	Over-represented	GO:BP	cellular aromatic compound metabolic process	GO:0006725	0.025798	283	1	173	0.140931	191	1	113	6.83931e-06	419	1	239	5965	17855	689	479	453	349	996	713	Metabolism of Macromolecules	Aromatic Compounds	N/A	N/A	N/A	N/A	N/A
CT-DE	Over-represented	GO:BP	phosphorus metabolic process	GO:0006793	1	157	1	108	1	102	1	80	0.00404662	246	1	154	3368	17855	689	479	453	349	996	713	Metabolism of Macromolecules	Phosphorous-containing compound	N/A	N/A	N/A	N/A	N/A
CT-DE	Over-represented	GO:BP	phosphate-containing compound metabolic process	GO:0006796	1	156	1	107	1	99	1	79	0.0068404	243	1	153	3342	17855	689	479	453	349	996	713	Metabolism of Macromolecules	Phosphate-containing compound	N/A	N/A	N/A	N/A	N/A
CT-DE	Over-represented	GO:BP	catabolic process	GO:0009056	1	127	1	88	0.0115595	103	1	59	1	177	0.796745	139	2652	17855	689	479	453	349	996	713	Metabolism of Macromolecules	Non-specific	N/A	N/A	N/A	N/A	N/A
CT-DE	Over-represented	GO:BP	macromolecule catabolic process	GO:0009057	1	79	1	42	0.00066774	68	1	24	0.0245871	117	1	74	1418	17855	689	479	453	349	996	713	Metabolism of Macromolecules	Macromolecules	N/A	N/A	N/A	N/A	N/A
CT-DE	Over-represented	GO:BP	biosynthetic process	GO:0009058	3.52971e-05	315	1	195	0.00120079	212	1	134	1.92936e-05	439	1	283	6352	17855	689	479	453	349	996	713	Metabolism of Macromolecules	Non-specific	N/A	N/A	N/A	N/A	N/A
CT-DE	Over-represented	GO:BP	macromolecule biosynthetic process	GO:0009059	0.000332658	261	1	149	0.00269395	178	1	94	1.40438e-06	375	1	219	5160	17855	689	479	453	349	996	713	Metabolism of Macromolecules	Macromolecules	N/A	N/A	N/A	N/A	N/A
CT-DE	Over-represented	GO:BP	regulation of biosynthetic process	GO:0009889	0.0115573	220	1	123	1	142	1	74	0.0410853	301	1	174	4384	17855	689	479	453	349	996	713	Metabolism of Macromolecules	Non-specific	N/A	N/A	N/A	N/A	N/A
CT-DE	Over-represented	GO:BP	regulation of macromolecule biosynthetic process	GO:0010556	0.00190989	215	1	112	0.447028	139	1	65	0.0100403	292	1	163	4163	17855	689	479	453	349	996	713	Metabolism of Macromolecules	Macromolecules	N/A	N/A	N/A	N/A	N/A
CT-DE	Over-represented	GO:BP	RNA metabolic process	GO:0016070	0.00237899	238	1	130	0.0419456	160	1	79	0.055995	320	1	186	4720	17855	689	479	453	349	996	713	Metabolism of Macromolecules	Nucleic Acid	N/A	N/A	N/A	N/A	N/A
CT-DE	Over-represented	GO:BP	heterocycle biosynthetic process	GO:0018130	0.0230455	215	1	128	1	138	1	79	0.0338569	297	1	184	4307	17855	689	479	453	349	996	713	Metabolism of Macromolecules	Non-specific	N/A	N/A	N/A	N/A	N/A
CT-DE	Over-represented	GO:BP	regulation of nucleobase-containing compound metabolic process	GO:0019219	0.00347934	211	1	114	0.334825	138	1	66	0.0039108	291	1	168	4102	17855	689	479	453	349	996	713	Metabolism of Macromolecules	Nitrogen-Containing Compound	N/A	N/A	N/A	N/A	N/A
CT-DE	Over-represented	GO:BP	regulation of metabolic process	GO:0019222	0.0699233	317	1	190	0.0132979	221	1	118	5.76849e-05	467	1	280	6886	17855	689	479	453	349	996	713	Metabolism of Macromolecules	Non-specific	N/A	N/A	N/A	N/A	N/A
CT-DE	Over-represented	GO:BP	aromatic compound biosynthetic process	GO:0019438	0.0178073	216	1	130	1	138	1	80	0.0286083	298	1	185	4315	17855	689	479	453	349	996	713	Metabolism of Macromolecules	Non-specific	N/A	N/A	N/A	N/A	N/A
CT-DE	Over-represented	GO:BP	protein metabolic process	GO:0019538	0.369396	273	1	164	0.00136413	200	1	116	0.042632	391	1	269	5915	17855	689	479	453	349	996	713	Metabolism of Macromolecules	Protein	N/A	N/A	N/A	N/A	N/A
CT-DE	Over-represented	GO:BP	regulation of cellular metabolic process	GO:0031323	0.0128826	299	1	169	0.0195675	205	1	109	1.77682e-05	437	1	259	6314	17855	689	479	453	349	996	713	Metabolism of Macromolecules	Non-specific	N/A	N/A	N/A	N/A	N/A
CT-DE	Over-represented	GO:BP	regulation of cellular biosynthetic process	GO:0031326	0.0141283	216	1	117	1	139	1	70	0.0217482	298	1	168	4301	17855	689	479	453	349	996	713	Metabolism of Macromolecules	Non-specific	N/A	N/A	N/A	N/A	N/A
CT-DE	Over-represented	GO:BP	RNA biosynthetic process	GO:0032774	0.0427995	191	1	110	1	120	1	64	1	251	1	156	3777	17855	689	479	453	349	996	713	Metabolism of Macromolecules	Nucleic Acid	N/A	N/A	N/A	N/A	N/A
CT-DE	Over-represented	GO:BP	cellular nitrogen compound metabolic process	GO:0034641	0.0463512	303	1	189	0.160077	205	1	123	8.19913e-05	444	1	268	6504	17855	689	479	453	349	996	713	Metabolism of Macromolecules	Nitrogen-Containing Compound	N/A	N/A	N/A	N/A	N/A
CT-DE	Over-represented	GO:BP	cellular macromolecule biosynthetic process	GO:0034645	0.000308791	255	1	147	0.00257087	174	1	92	9.47e-07	367	1	212	5012	17855	689	479	453	349	996	713	Metabolism of Macromolecules	Macromolecules	N/A	N/A	N/A	N/A	N/A
CT-DE	Over-represented	GO:BP	nucleobase-containing compound biosynthetic process	GO:0034654	0.0247289	212	1	127	1	136	1	78	0.0336994	293	1	180	4240	17855	689	479	453	349	996	713	Metabolism of Macromolecules	Nucleic Acid	N/A	N/A	N/A	N/A	N/A
CT-DE	Over-represented	GO:BP	macromolecule metabolic process	GO:0043170	0.000987892	433	1	258	1.30353e-05	303	1	175	5.23e-08	635	1	403	9580	17855	689	479	453	349	996	713	Metabolism of Macromolecules	Macromolecules	N/A	N/A	N/A	N/A	N/A
CT-DE	Over-represented	GO:BP	cellular catabolic process	GO:0044248	1	118	1	73	0.00473251	93	1	52	1	158	1	121	2276	17855	689	479	453	349	996	713	Metabolism of Macromolecules	Non-specific	N/A	N/A	N/A	N/A	N/A
CT-DE	Over-represented	GO:BP	cellular biosynthetic process	GO:0044249	1.07283e-05	310	1	188	0.000726801	208	1	129	9.13258e-06	430	1	277	6165	17855	689	479	453	349	996	713	Metabolism of Macromolecules	Non-specific	N/A	N/A	N/A	N/A	N/A
CT-DE	Over-represented	GO:BP	cellular macromolecule metabolic process	GO:0044260	3.92598e-05	397	1	237	5.57e-07	280	1	158	7.32e-11	586	1	372	8435	17855	689	479	453	349	996	713	Metabolism of Macromolecules	Macromolecules	N/A	N/A	N/A	N/A	N/A
CT-DE	Over-represented	GO:BP	cellular macromolecule catabolic process	GO:0044265	0.28184	71	1	34	3.9319e-05	63	1	19	0.0128513	102	1	64	1178	17855	689	479	453	349	996	713	Metabolism of Macromolecules	Macromolecules	N/A	N/A	N/A	N/A	N/A
CT-DE	Over-represented	GO:BP	cellular protein metabolic process	GO:0044267	0.054814	255	1	153	0.000171636	188	1	106	0.00604022	363	1	248	5329	17855	689	479	453	349	996	713	Metabolism of Macromolecules	Protein	N/A	N/A	N/A	N/A	N/A
CT-DE	Over-represented	GO:BP	cellular nitrogen compound biosynthetic process	GO:0044271	0.00205498	250	1	149	0.0570486	167	1	96	0.0258835	339	1	214	4999	17855	689	479	453	349	996	713	Metabolism of Macromolecules	Nitrogen-Containing Compound	N/A	N/A	N/A	N/A	N/A
CT-DE	Over-represented	GO:BP	heterocycle metabolic process	GO:0046483	0.0206556	282	1	171	0.0911408	191	1	113	5.93569e-06	417	1	235	5925	17855	689	479	453	349	996	713	Metabolism of Macromolecules	Non-specific	N/A	N/A	N/A	N/A	N/A
CT-DE	Over-represented	GO:BP	regulation of DNA metabolic process	GO:0051052	1	21	1	8	1	17	1	5	0.00262813	43	1	17	351	17855	689	479	453	349	996	713	Metabolism of Macromolecules	Nucleic Acid	N/A	N/A	N/A	N/A	N/A
CT-DE	Over-represented	GO:BP	regulation of nitrogen compound metabolic process	GO:0051171	0.0280155	282	1	151	0.254398	189	1	96	3.15457e-05	414	1	239	5946	17855	689	479	453	349	996	713	Metabolism of Macromolecules	Nitrogen-Containing Compound	N/A	N/A	N/A	N/A	N/A
CT-DE	Over-represented	GO:BP	regulation of RNA metabolic process	GO:0051252	0.00148684	202	1	107	0.472958	130	1	62	0.0708412	267	1	157	3846	17855	689	479	453	349	996	713	Metabolism of Macromolecules	Nucleic Acid	N/A	N/A	N/A	N/A	N/A
CT-DE	Over-represented	GO:BP	regulation of macromolecule metabolic process	GO:0060255	0.0392054	298	1	167	0.0550311	204	1	102	3.95122e-05	438	1	254	6367	17855	689	479	453	349	996	713	Metabolism of Macromolecules	Macromolecules	N/A	N/A	N/A	N/A	N/A
CT-DE	Over-represented	GO:BP	regulation of primary metabolic process	GO:0080090	0.0209817	290	1	165	0.0687675	197	1	105	7.79254e-06	428	1	253	6124	17855	689	479	453	349	996	713	Metabolism of Macromolecules	Non-specific	N/A	N/A	N/A	N/A	N/A
CT-DE	Over-represented	GO:BP	nucleic acid metabolic process	GO:0090304	0.00678706	256	1	144	0.129741	171	1	91	6.91e-07	380	1	204	5216	17855	689	479	453	349	996	713	Metabolism of Macromolecules	Nucleic Acid	N/A	N/A	N/A	N/A	N/A
CT-DE	Over-represented	GO:BP	organic cyclic compound metabolic process	GO:1901360	0.108742	288	1	181	0.463255	194	1	122	0.000115467	425	1	250	6193	17855	689	479	453	349	996	713	Metabolism of Macromolecules	Non-specific	N/A	N/A	N/A	N/A	N/A
CT-DE	Over-represented	GO:BP	organonitrogen compound metabolic process	GO:1901564	0.0962612	315	1	201	0.00244392	224	1	144	0.148043	441	0.175147	323	6860	17855	689	479	453	349	996	713	Metabolism of Macromolecules	Organonitrogen Compound	N/A	N/A	N/A	N/A	N/A
CT-DE	Over-represented	GO:BP	organonitrogen compound catabolic process	GO:1901565	1	62	1	41	1	48	1	33	1	87	0.043207	83	1313	17855	689	479	453	349	996	713	Metabolism of Macromolecules	Organonitrogen Compound	N/A	N/A	N/A	N/A	N/A
CT-DE	Over-represented	GO:BP	organonitrogen compound biosynthetic process	GO:1901566	1	97	1	54	0.0423282	77	1	42	1	119	1	93	1881	17855	689	479	453	349	996	713	Metabolism of Macromolecules	Organonitrogen Compound	N/A	N/A	N/A	N/A	N/A
CT-DE	Over-represented	GO:BP	organic substance biosynthetic process	GO:1901576	8.48611e-06	314	1	193	0.000306824	212	1	130	4.14449e-06	437	1	280	6251	17855	689	479	453	349	996	713	Metabolism of Macromolecules	Non-specific	N/A	N/A	N/A	N/A	N/A
CT-DE	Over-represented	GO:BP	regulation of cellular macromolecule biosynthetic process	GO:2000112	0.00325886	208	1	110	0.737504	134	1	63	0.026373	281	1	158	4028	17855	689	479	453	349	996	713	Metabolism of Macromolecules	Macromolecules	N/A	N/A	N/A	N/A	N/A
CT-DE	Over-represented	GO:BP	regulation of RNA biosynthetic process	GO:2001141	0.0332811	184	1	106	1	115	1	60	1	240	1	150	3598	17855	689	479	453	349	996	713	Metabolism of Macromolecules	Nucleic Acid	N/A	N/A	N/A	N/A	N/A
CT-DE	Over-represented	GO:BP	cellular response to stress	GO:0033554	1	102	1	63	1	68	1	49	3.99865e-06	178	1	96	2075	17855	689	479	453	349	996	713	N/A	N/A	N/A	N/A	N/A	N/A	N/A
CT-DE	Over-represented	GO:BP	negative regulation of cellular process	GO:0048523	1	201	1	142	1	131	1	85	0.0100697	334	1	206	4865	17855	689	479	453	349	996	713	N/A	N/A	N/A	N/A	N/A	N/A	N/A
CT-DE	Over-represented	GO:BP	organelle organization	GO:0006996	1	172	1	125	1	108	1	88	4.77e-12	322	1	183	3898	17855	689	479	453	349	996	713	Other	N/A	N/A	N/A	N/A	N/A	N/A
CT-DE	Over-represented	GO:BP	cellular component organization	GO:0016043	1	261	1	190	1	170	1	125	1.01e-08	462	1	284	6441	17855	689	479	453	349	996	713	Other	N/A	N/A	N/A	N/A	N/A	N/A
CT-DE	Over-represented	GO:BP	regulation of organelle organization	GO:0033043	1	58	1	33	1	31	1	22	6.55762e-06	121	1	64	1267	17855	689	479	453	349	996	713	Other	N/A	N/A	N/A	N/A	N/A	N/A
CT-DE	Over-represented	GO:BP	DNA replication-independent nucleosome organization	GO:0034724	1	1	1	1	1	-1	1	1	0.0190135	13	1	2	55	17855	689	479	-1	349	996	713	Other	N/A	N/A	N/A	N/A	N/A	N/A
CT-DE	Over-represented	GO:BP	organelle fission	GO:0048285	1	13	1	14	1	3	1	10	2.54e-17	80	1	16	449	17855	689	479	453	349	996	713	Other	N/A	N/A	N/A	N/A	N/A	N/A
CT-DE	Over-represented	GO:BP	regulation of cellular component organization	GO:0051128	1	102	1	62	1	61	1	41	0.00025917	195	1	107	2457	17855	689	479	453	349	996	713	Other	N/A	N/A	N/A	N/A	N/A	N/A
CT-DE	Over-represented	GO:BP	organelle localization	GO:0051640	1	32	1	15	1	17	1	10	0.000264057	68	1	33	627	17855	689	479	453	349	996	713	Other	N/A	N/A	N/A	N/A	N/A	N/A
CT-DE	Over-represented	GO:BP	establishment of organelle localization	GO:0051656	1	17	1	8	1	12	1	5	0.00192369	48	1	18	407	17855	689	479	453	349	996	713	Other	N/A	N/A	N/A	N/A	N/A	N/A
CT-DE	Over-represented	GO:BP	protein-DNA complex assembly	GO:0065004	1	6	1	9	1	4	1	8	0.0179115	32	1	12	246	17855	689	479	453	349	996	713	Other	N/A	N/A	N/A	N/A	N/A	N/A
CT-DE	Over-represented	GO:BP	cellular component organization or biogenesis	GO:0071840	1	272	1	198	1	180	1	131	2.09e-09	476	1	291	6623	17855	689	479	453	349	996	713	Other	N/A	N/A	N/A	N/A	N/A	N/A
CT-DE	Over-represented	GO:BP	cellular protein modification process	GO:0006464	0.00126119	218	1	120	7.20468e-05	158	1	82	3.97e-07	320	1	196	4211	17855	689	479	453	349	996	713	Protein Modification	N/A	N/A	N/A	N/A	N/A	N/A
CT-DE	Over-represented	GO:BP	protein ubiquitination	GO:0016567	0.0220203	58	1	24	0.000656558	47	1	18	0.108937	74	1	45	831	17855	689	479	453	349	996	713	Protein Modification	N/A	N/A	N/A	N/A	N/A	N/A
CT-DE	Over-represented	GO:BP	protein modification by small protein conjugation	GO:0032446	0.166094	59	1	26	0.00163581	49	1	20	0.154033	79	1	48	912	17855	689	479	453	349	996	713	Protein Modification	N/A	N/A	N/A	N/A	N/A	N/A
CT-DE	Over-represented	GO:BP	protein modification process	GO:0036211	0.00126119	218	1	120	7.20468e-05	158	1	82	3.97e-07	320	1	196	4211	17855	689	479	453	349	996	713	Protein Modification	N/A	N/A	N/A	N/A	N/A	N/A
CT-DE	Over-represented	GO:BP	macromolecule modification	GO:0043412	0.00189914	226	1	124	2.32656e-05	166	1	85	9.88e-08	336	1	203	4422	17855	689	479	453	349	996	713	Other	N/A	N/A	N/A	N/A	N/A	N/A
CT-DE	Over-represented	GO:BP	protein modification by small protein conjugation or removal	GO:0070647	0.106775	70	1	32	0.00111711	57	1	24	0.0228501	97	1	57	1121	17855	689	479	453	349	996	713	Protein Modification	N/A	N/A	N/A	N/A	N/A	N/A
CT-DE	Over-represented	GO:BP	cellular response to DNA damage stimulus	GO:0006974	1	42	1	26	1	28	1	24	1.43e-09	101	1	41	859	17855	689	479	453	349	996	713	Response to External Stimuli	N/A	N/A	N/A	N/A	N/A	N/A
CT-DE	Over-represented	GO:BP	phosphorylation	GO:0016310	1	121	1	76	1	77	1	54	0.0442359	183	1	111	2459	17855	689	479	453	349	996	713	Signaling	N/A	N/A	N/A	N/A	N/A	N/A
CT-DE	Over-represented	GO:BP	protein autophosphorylation	GO:0046777	0.804822	21	1	2	1	11	1	5	0.0203027	31	1	10	236	17855	689	479	453	349	996	713	Signaling	N/A	N/A	N/A	N/A	N/A	N/A
CT-DE	Over-represented	GO:BP	regulation of transferase activity	GO:0051338	1	51	1	33	1	36	1	25	0.0466387	86	1	49	981	17855	689	479	453	349	996	713	Signaling	N/A	N/A	N/A	N/A	N/A	N/A
CT-DE	Over-represented	GO:BP	signal transduction by p53 class mediator	GO:0072331	1	17	1	8	1	11	1	7	0.0383984	33	1	9	267	17855	689	479	453	349	996	713	Signaling	N/A	N/A	N/A	N/A	N/A	N/A
CT-DE	Over-represented	GO:BP	transcription, DNA-templated	GO:0006351	0.0234875	190	1	109	1	119	1	63	1	248	1	154	3718	17855	689	479	453	349	996	713	Transcription	N/A	N/A	N/A	N/A	N/A	N/A
CT-DE	Over-represented	GO:BP	regulation of transcription, DNA-templated	GO:0006355	0.024637	182	1	105	1	113	1	59	1	235	1	147	3534	17855	689	479	453	349	996	713	Transcription	N/A	N/A	N/A	N/A	N/A	N/A
CT-DE	Over-represented	GO:BP	regulation of transcription by RNA polymerase II	GO:0006357	0.0295714	144	1	81	0.880569	95	1	47	1	177	1	115	2672	17855	689	479	453	349	996	713	Transcription	N/A	N/A	N/A	N/A	N/A	N/A
CT-DE	Over-represented	GO:BP	nucleic acid-templated transcription	GO:0097659	0.0338827	191	1	110	1	120	1	64	1	251	1	156	3763	17855	689	479	453	349	996	713	Transcription	N/A	N/A	N/A	N/A	N/A	N/A
CT-DE	Over-represented	GO:BP	regulation of nucleic acid-templated transcription	GO:1903506	0.0305428	184	1	106	1	115	1	60	1	240	1	150	3593	17855	689	479	453	349	996	713	Transcription	N/A	N/A	N/A	N/A	N/A	N/A
CT-DE	Over-represented	GO:CC	catalytic complex	GO:1902494	1	70	1	46	0.00146077	61	0.904732	41	0.0311022	107	0.41087	77	1369	18824	712	500	462	359	1024	746	N/A	N/A	N/A	N/A	N/A	Macromolecular Complex	Protein Modification or Signaling
CT-DE	Over-represented	GO:CC	cell division site	GO:0032153	1	2	1	3	1	2	1	5	0.0288819	13	1	7	69	18824	712	500	462	359	1024	746	N/A	N/A	N/A	N/A	N/A	Cytoplasm	Cell Division
CT-DE	Over-represented	GO:CC	cell division site part	GO:0032155	1	2	1	3	1	2	1	4	0.0484926	12	1	6	63	18824	712	500	462	359	1024	746	N/A	N/A	N/A	N/A	N/A	Cytoplasm	Cell Division
CT-DE	Over-represented	GO:CC	centrosome	GO:0005813	1	25	1	17	1	15	1	14	1.98e-07	64	1	29	515	18824	712	500	462	359	1024	746	N/A	N/A	N/A	N/A	N/A	Cytoskeleton	Cytoskeleton
CT-DE	Over-represented	GO:CC	chromatin	GO:0000785	1	25	1	10	1	17	1	8	0.0123862	55	1	13	574	18824	712	500	462	359	1024	746	N/A	N/A	N/A	N/A	N/A	Nucleus	Genetic Information Processing
CT-DE	Over-represented	GO:CC	chromosomal part	GO:0044427	1	40	1	23	1	25	1	19	8.24e-17	123	1	33	960	18824	712	500	462	359	1024	746	N/A	N/A	N/A	N/A	N/A	Nucleus	Genetic Information Processing
CT-DE	Over-represented	GO:CC	chromosomal region	GO:0098687	1	11	1	12	1	7	1	12	9.32e-15	63	1	19	349	18824	712	500	462	359	1024	746	N/A	N/A	N/A	N/A	N/A	Nucleus	Genetic Information Processing
CT-DE	Over-represented	GO:CC	chromosome	GO:0005694	1	44	1	26	1	28	1	22	1.38e-22	146	1	37	1084	18824	712	500	462	359	1024	746	N/A	N/A	N/A	N/A	N/A	Nucleus	Genetic Information Processing
CT-DE	Over-represented	GO:CC	chromosome, centromeric region	GO:0000775	1	7	1	8	1	6	1	7	1.46e-16	48	1	11	195	18824	712	500	462	359	1024	746	N/A	N/A	N/A	N/A	N/A	Nucleus	Genetic Information Processing
CT-DE	Over-represented	GO:CC	condensed chromosome	GO:0000793	1	8	1	7	1	4	1	6	4.45e-15	49	1	5	219	18824	712	500	462	359	1024	746	N/A	N/A	N/A	N/A	N/A	Nucleus	Cell Division
CT-DE	Over-represented	GO:CC	condensed chromosome kinetochore	GO:0000777	1	5	1	3	1	3	1	2	2.01e-14	33	1	3	105	18824	712	500	462	359	1024	746	N/A	N/A	N/A	N/A	N/A	Nucleus	Cell Division
CT-DE	Over-represented	GO:CC	condensed chromosome outer kinetochore	GO:0000940	1	-1	1	-1	1	-1	1	-1	0.00673227	6	1	1	12	18824	-1	-1	-1	-1	1024	746	N/A	N/A	N/A	N/A	N/A	Nucleus	Cell Division
CT-DE	Over-represented	GO:CC	condensed chromosome, centromeric region	GO:0000779	1	5	1	4	1	3	1	3	1.77e-14	35	1	3	118	18824	712	500	462	359	1024	746	N/A	N/A	N/A	N/A	N/A	Nucleus	Cell Division
CT-DE	Over-represented	GO:CC	condensed nuclear chromosome	GO:0000794	1	4	1	3	1	2	1	3	2.90615e-05	21	1	1	100	18824	712	500	462	359	1024	746	N/A	N/A	N/A	N/A	N/A	Nucleus	Cell Division
CT-DE	Over-represented	GO:CC	condensed nuclear chromosome kinetochore	GO:0000778	1	1	1	-1	1	1	1	-1	4.89e-07	10	1	-1	16	18824	712	-1	462	-1	1024	-1	N/A	N/A	N/A	N/A	N/A	Nucleus	Cell Division
CT-DE	Over-represented	GO:CC	condensed nuclear chromosome, centromeric region	GO:0000780	1	1	1	1	1	1	1	1	2.58277e-05	11	1	-1	27	18824	712	500	462	359	1024	-1	N/A	N/A	N/A	N/A	N/A	Nucleus	Cell Division
CT-DE	Over-represented	GO:CC	cytoplasmic part	GO:0044444	0.000306207	431	1.92477e-05	317	5.29e-09	309	0.000382448	230	7.42e-10	637	2.25e-13	492	9728	18824	712	500	462	359	1024	746	N/A	N/A	N/A	N/A	N/A	Cytoplasm	Other
CT-DE	Over-represented	GO:CC	cytoskeletal part	GO:0044430	1	51	1	55	1	28	1	42	0.00104515	136	1	78	1704	18824	712	500	462	359	1024	746	N/A	N/A	N/A	N/A	N/A	Cytoskeleton	Cytoskeleton
CT-DE	Over-represented	GO:CC	cytoskeleton	GO:0005856	1	72	1	71	1	39	1	56	5.25499e-05	175	1	101	2212	18824	712	500	462	359	1024	746	N/A	N/A	N/A	N/A	N/A	Cytoskeleton	Cytoskeleton
CT-DE	Over-represented	GO:CC	cytosol	GO:0005829	0.00114185	247	0.00692212	177	7.1e-07	183	1	118	5.19e-12	386	0.000171717	262	5091	18824	712	500	462	359	1024	746	N/A	N/A	N/A	N/A	N/A	Cytoplasm	Other
CT-DE	Over-represented	GO:CC	endoplasmic reticulum membrane	GO:0005789	1	50	1	39	1	30	1	33	1	63	0.027017	68	1068	18824	712	500	462	359	1024	746	N/A	N/A	N/A	N/A	N/A	ER	Protein Synthesis / Trafficking
CT-DE	Over-represented	GO:CC	Golgi apparatus part	GO:0044431	0.437204	56	1	28	0.0240523	44	1	23	1	59	0.711069	57	971	18824	712	500	462	359	1024	746	N/A	N/A	N/A	N/A	N/A	Golgi	Protein Synthesis / Trafficking
CT-DE	Over-represented	GO:CC	Golgi membrane	GO:0000139	0.341652	46	1	21	0.0161869	37	1	19	1	50	0.470786	47	749	18824	712	500	462	359	1024	746	N/A	N/A	N/A	N/A	N/A	Golgi	Protein Synthesis / Trafficking
CT-DE	Over-represented	GO:CC	integral component of lumenal side of endoplasmic reticulum membrane	GO:0071556	1	1	1	3	1	-1	0.0315241	5	1	1	1	4	25	18824	712	500	-1	359	1024	746	N/A	N/A	N/A	N/A	N/A	ER	Protein Synthesis / Trafficking
CT-DE	Over-represented	GO:CC	intracellular non-membrane-bounded organelle	GO:0043232	1	175	1	136	1	113	0.0277283	113	2.26e-17	358	1	192	4291	18824	712	500	462	359	1024	746	N/A	N/A	N/A	N/A	N/A	Organelle	Other
CT-DE	Over-represented	GO:CC	intracellular organelle lumen	GO:0070013	0.0074007	250	1	157	5.10726e-06	185	1	114	3.07e-17	419	1	225	5289	18824	712	500	462	359	1024	746	N/A	N/A	N/A	N/A	N/A	Organelle	Other
CT-DE	Over-represented	GO:CC	intracellular organelle part	GO:0044446	0.0037791	409	1	275	4.99725e-06	288	0.00588273	217	1.13e-18	653	1.91594e-05	441	9324	18824	712	500	462	359	1024	746	N/A	N/A	N/A	N/A	N/A	Organelle	Other
CT-DE	Over-represented	GO:CC	kinetochore	GO:0000776	1	7	1	4	1	5	1	4	5.76e-15	38	1	8	135	18824	712	500	462	359	1024	746	N/A	N/A	N/A	N/A	N/A	Nucleus	Cell Division
CT-DE	Over-represented	GO:CC	lumenal side of endoplasmic reticulum membrane	GO:0098553	1	1	1	3	1	-1	0.0315241	5	1	1	1	4	25	18824	712	500	-1	359	1024	746	N/A	N/A	N/A	N/A	N/A	ER	Protein Synthesis / Trafficking
CT-DE	Over-represented	GO:CC	membrane-enclosed lumen	GO:0031974	0.0074007	250	1	157	5.10726e-06	185	1	114	3.07e-17	419	1	225	5289	18824	712	500	462	359	1024	746	N/A	N/A	N/A	N/A	N/A	Membrane	Other
CT-DE	Over-represented	GO:CC	microtubule cytoskeleton	GO:0015630	1	41	1	40	1	23	1	33	9.02e-08	118	1	64	1206	18824	712	500	462	359	1024	746	N/A	N/A	N/A	N/A	N/A	Cytoskeleton	Cytoskeleton
CT-DE	Over-represented	GO:CC	microtubule organizing center	GO:0005815	1	26	1	22	1	16	1	18	1.52655e-06	80	1	39	745	18824	712	500	462	359	1024	746	N/A	N/A	N/A	N/A	N/A	Cytoskeleton	Cytoskeleton
CT-DE	Over-represented	GO:CC	midbody	GO:0030496	1	6	1	7	1	5	1	7	0.000307082	27	1	8	174	18824	712	500	462	359	1024	746	N/A	N/A	N/A	N/A	N/A	Cytoplasm	Cell Division
CT-DE	Over-represented	GO:CC	mitotic spindle	GO:0072686	1	3	1	2	1	1	1	1	1.18e-08	27	1	4	111	18824	712	500	462	359	1024	746	N/A	N/A	N/A	N/A	N/A	Cytoplasm	Cell Division
CT-DE	Over-represented	GO:CC	mitotic spindle pole	GO:0097431	1	-1	1	1	1	-1	1	-1	0.00293549	9	1	1	27	18824	-1	500	-1	-1	1024	746	N/A	N/A	N/A	N/A	N/A	Cytoplasm	Cell Division
CT-DE	Over-represented	GO:CC	non-membrane-bounded organelle	GO:0043228	1	175	1	137	1	113	0.0303557	113	1.71e-17	359	1	192	4300	18824	712	500	462	359	1024	746	N/A	N/A	N/A	N/A	N/A	Organelle	Other
CT-DE	Over-represented	GO:CC	nuclear chromosome	GO:0000228	1	26	1	14	1	15	1	12	3.16e-07	72	1	16	619	18824	712	500	462	359	1024	746	N/A	N/A	N/A	N/A	N/A	Nucleus	Genetic Information Processing
CT-DE	Over-represented	GO:CC	nuclear chromosome part	GO:0044454	1	24	1	14	1	13	1	12	2.72768e-05	64	1	16	584	18824	712	500	462	359	1024	746	N/A	N/A	N/A	N/A	N/A	Nucleus	Genetic Information Processing
[truncated: 123 more rows]

## Sheet: SI Table 5
CT_DE_Comparison	Species_Up	NAME	SIZE	ES	NES	NOM p-val	FDR q-val	FWER p-val	RANK AT MAX	LEADING EDGE
[truncated: 69 more rows]

## Sheet: SI Table 6
CT_DE_Comparison	NAME	Gene	RANK IN GENE LIST	RANK METRIC SCORE	RUNNING ES	CORE ENRICHMENT
[truncated: 594 more rows]

## Sheet: SI Table 7
Gene ID	Gene Name	dN/dS	logFC
[truncated: 15 more rows]

[truncated: 1 more sheets: SI Table 8]
